# Supplementary material for: ECM-Syndecan-4-FAK signaling is associated with epithelial invagination and buccolingual asymmetry during mandibular molar development
Source: Front Physiol. 2026 May 19;17:1805860. doi: 10.3389/fphys.2026.1805860 (PMC13226030; doi:10.3389/fphys.2026.1805860)
Supplement: Supplementary file 1 [file DataSheet1.zip]

Archive with 10 entries (9 files):
- Supplementary files/
- Supplementary files/1.Differential_Gene_Expression_E12.5.tsv
- Supplementary files/2.Differential_Gene_Expression_E13.5.tsv
- Supplementary files/3.Differential_Gene_Expression_E14.5.tsv
- Supplementary files/4.GO_12_5.tsv
- Supplementary files/5.GO_13_5.tsv
- Supplementary files/6.GO_14_5.tsv
- Supplementary files/7.cluster_DE_like_KEGG_enrich_E12.5.xls
- Supplementary files/8.cluster_DE_like_KEGG_enrich_E13.5.xls
- Supplementary files/9.cluster_DE_like_KEGG_enrich_E14.5.xls
