# Supplementary material for: ECM-Syndecan-4-FAK signaling is associated with epithelial invagination and buccolingual asymmetry during mandibular molar development
Source: Front Physiol. 2026 May 19;17:1805860. doi: 10.3389/fphys.2026.1805860 (PMC13226030; doi:10.3389/fphys.2026.1805860)
Supplement: Supplementary file 1 [file DataSheet1.zip › Supplementary files/1.Differential_Gene_Expression_E12.5.tsv]

gene	avg_log2FC	pct.1	pct.2	p_val	p_val_adj	cluster	type	avgExpr1	avgExpr2
Cxcl14	-1.61208036250233	0.871	0.956	2.201e-28	2.896e-24	CONE12_5_sp_DE_vs_CONE12_5_sp_NDE	down	4.49164774893341	15.7732363645697
S100a11	-0.828315966517424	1	1	1.765e-25	2.322e-21	CONE12_5_sp_DE_vs_CONE12_5_sp_NDE	down	11.6450851810405	21.446309926617
Tfap2b	-1.04089263716118	0.387	0.893	6.085e-25	8.007e-21	CONE12_5_sp_DE_vs_CONE12_5_sp_NDE	down	1.11966503465882	3.35303317634622
Hmgb2	0.97377025796898	0.988	0.938	5.856e-22	7.705e-18	CONE12_5_sp_DE_vs_CONE12_5_sp_NDE	up	11.9488055987915	5.59451163658618
Pitx1	1.04994708973304	0.81	0.453	1.18e-21	1.552e-17	CONE12_5_sp_DE_vs_CONE12_5_sp_NDE	up	2.36435646001169	0.626417997803912
Gm12446	0.590050599663969	0.35	0.013	1.986e-19	2.613e-15	CONE12_5_sp_DE_vs_CONE12_5_sp_NDE	up	0.53251409775793	0.0184480270993058
Krt5	-0.956045722614279	0.485	0.876	7.852e-18	1.033e-13	CONE12_5_sp_DE_vs_CONE12_5_sp_NDE	down	1.17051005592615	3.20330030197109
Hmgb1	0.506443653290193	1	1	1.438e-17	1.892e-13	CONE12_5_sp_DE_vs_CONE12_5_sp_NDE	up	21.4276265241663	14.7881790259318
Dapl1	1.09391015639969	0.693	0.316	3.245e-17	4.269e-13	CONE12_5_sp_DE_vs_CONE12_5_sp_NDE	up	1.96403457860691	0.390190529686563
Stmn1	0.508028094913802	1	0.996	1.053e-16	1.386e-12	CONE12_5_sp_DE_vs_CONE12_5_sp_NDE	up	19.6860448699347	13.5462035862907
Tmsb4x	0.593284602252436	1	1	7.82e-16	1.029e-11	CONE12_5_sp_DE_vs_CONE12_5_sp_NDE	up	51.1831442078813	33.5890415471637
Gjb6	-0.572738318507013	0.092	0.48	8.392e-16	1.104e-11	CONE12_5_sp_DE_vs_CONE12_5_sp_NDE	down	0.10646691337592	0.64101651309448
Lgals7	-1.00307460353713	0.509	0.8	1.067e-15	1.405e-11	CONE12_5_sp_DE_vs_CONE12_5_sp_NDE	down	0.836298326959333	2.67258019330871
Gjb2	-0.589235929540258	0.098	0.493	2.281e-15	3.001e-11	CONE12_5_sp_DE_vs_CONE12_5_sp_NDE	down	0.191377130640098	0.787581729342863
Nap1l1	0.551692571028964	0.982	0.916	2.545e-15	3.348e-11	CONE12_5_sp_DE_vs_CONE12_5_sp_NDE	up	5.24050262211469	3.25765024619678
H2afz	0.513115600944612	1	1	2.765e-15	3.638e-11	CONE12_5_sp_DE_vs_CONE12_5_sp_NDE	up	36.3439343724995	25.1673233449352
Gm42418	-1.08517251679052	0.699	0.862	1.899e-14	2.499e-10	CONE12_5_sp_DE_vs_CONE12_5_sp_NDE	down	1.51719426597127	4.33198109827138
Txndc17	-0.811718090938277	0.914	0.951	2.223e-14	2.925e-10	CONE12_5_sp_DE_vs_CONE12_5_sp_NDE	down	3.15319693636503	6.28378467124374
H2afv	0.430723997926485	1	0.996	2.475e-14	3.257e-10	CONE12_5_sp_DE_vs_CONE12_5_sp_NDE	up	13.5667565075582	9.80681499169717
Ube2s	0.606553048224003	0.963	0.907	2.736e-14	3.6e-10	CONE12_5_sp_DE_vs_CONE12_5_sp_NDE	up	5.55843043764291	3.30775621814953
Wfdc2	1.17296420046158	0.644	0.342	3.388e-14	4.457e-10	CONE12_5_sp_DE_vs_CONE12_5_sp_NDE	up	1.99796136330008	0.331346848811663
Sox2	0.454515458472848	0.301	0.031	4.511e-14	5.936e-10	CONE12_5_sp_DE_vs_CONE12_5_sp_NDE	up	0.404073164349624	0.024597147231133
Isl1	0.394835360287754	0.331	0.044	4.547e-14	5.984e-10	CONE12_5_sp_DE_vs_CONE12_5_sp_NDE	up	0.368940662309364	0.0409619765244787
Pitx2	0.401541852633962	0.399	0.08	5.32e-14	7.001e-10	CONE12_5_sp_DE_vs_CONE12_5_sp_NDE	up	0.427498934395545	0.0804862850910849
Hotairm1	-0.980940549230711	0.086	0.418	6.63e-14	8.723e-10	CONE12_5_sp_DE_vs_CONE12_5_sp_NDE	down	0.0877844610850805	1.13935202760966
Mt2	-1.10728254366477	0.693	0.916	4.052e-13	5.331e-09	CONE12_5_sp_DE_vs_CONE12_5_sp_NDE	down	3.52127967921043	8.73184799305523
Rpl3	-0.308401041432293	1	1	5.806e-13	7.639e-09	CONE12_5_sp_DE_vs_CONE12_5_sp_NDE	down	20.5575433439277	25.6922964438383
Wnt6	-0.706771359520035	0.571	0.791	7.247e-13	9.535e-09	CONE12_5_sp_DE_vs_CONE12_5_sp_NDE	down	0.912059546781015	2.11519430076772
Nkx2-3	0.375805127747178	0.276	0.031	2.173e-12	2.86e-08	CONE12_5_sp_DE_vs_CONE12_5_sp_NDE	up	0.33764266888862	0.0306044076375772
Mt1	-0.803396955314334	0.877	0.947	3.215e-12	4.23e-08	CONE12_5_sp_DE_vs_CONE12_5_sp_NDE	down	4.26983465159269	8.19068227028461
Pdap1	0.394000916490423	1	0.987	6.705e-12	8.823e-08	CONE12_5_sp_DE_vs_CONE12_5_sp_NDE	up	10.154201587635	7.48830381740716
Lyar	0.504487175374071	0.816	0.613	9.501e-12	1.25e-07	CONE12_5_sp_DE_vs_CONE12_5_sp_NDE	up	1.64493024363598	0.864560003422398
Ranbp1	0.473965756360493	1	0.987	1.914e-11	2.518e-07	CONE12_5_sp_DE_vs_CONE12_5_sp_NDE	up	10.1131286759032	7.00128830065898
Smc2	0.597846300487154	0.773	0.524	2.054e-11	2.703e-07	CONE12_5_sp_DE_vs_CONE12_5_sp_NDE	up	1.54260271754471	0.680389109236156
Anp32b	0.44309259973513	0.982	0.987	3.185e-11	4.191e-07	CONE12_5_sp_DE_vs_CONE12_5_sp_NDE	up	7.62077681996526	5.34099732008727
Rpl10	-0.235465325949116	1	1	3.4e-11	4.474e-07	CONE12_5_sp_DE_vs_CONE12_5_sp_NDE	false	43.1392292518562	50.9617360096268
Top2a	0.709683650961973	0.834	0.604	4.191e-11	5.515e-07	CONE12_5_sp_DE_vs_CONE12_5_sp_NDE	up	2.7026366172859	1.26468590849605
Fth1	-0.294606204995704	1	1	5.291e-11	6.961e-07	CONE12_5_sp_DE_vs_CONE12_5_sp_NDE	down	22.4835947197811	27.8007258710959
Hist1h2ap	0.781035078145866	0.994	0.982	5.472e-11	7.2e-07	CONE12_5_sp_DE_vs_CONE12_5_sp_NDE	up	27.0021693552516	15.2967119441643
Birc5	0.627620727240224	0.84	0.636	5.988e-11	7.879e-07	CONE12_5_sp_DE_vs_CONE12_5_sp_NDE	up	2.82083168231745	1.47348003559599
Fgf9	0.289023959885924	0.245	0.027	7.075e-11	9.309e-07	CONE12_5_sp_DE_vs_CONE12_5_sp_NDE	up	0.263044933012733	0.0331694288311901
Csrp2	0.565749823766819	0.859	0.618	1.023e-10	1.346e-06	CONE12_5_sp_DE_vs_CONE12_5_sp_NDE	up	1.75925941419462	0.864466849273559
Hs6st2	0.293450372780884	0.411	0.124	1.229e-10	1.617e-06	CONE12_5_sp_DE_vs_CONE12_5_sp_NDE	up	0.365128973064764	0.113313275251094
2810417H13Rik	0.81206539589542	0.89	0.769	1.367e-10	1.799e-06	CONE12_5_sp_DE_vs_CONE12_5_sp_NDE	up	6.18313556105235	3.09221903179454
Sgol1	0.421136834129629	0.558	0.24	1.596e-10	2.1e-06	CONE12_5_sp_DE_vs_CONE12_5_sp_NDE	up	0.709948442669314	0.276913497323209
Runx1	0.276904922328688	0.301	0.058	1.662e-10	2.187e-06	CONE12_5_sp_DE_vs_CONE12_5_sp_NDE	up	0.279585970890492	0.0554997087354539
Cbx3	0.398357325605581	0.982	0.929	2.236e-10	2.943e-06	CONE12_5_sp_DE_vs_CONE12_5_sp_NDE	up	4.85092700359958	3.43901489701749
Lmo1	-0.755923906097609	0.362	0.64	3.316e-10	4.364e-06	CONE12_5_sp_DE_vs_CONE12_5_sp_NDE	down	0.777988335897788	1.9965957316728
Cks1b	0.45211527819975	0.994	0.951	4.701e-10	6.185e-06	CONE12_5_sp_DE_vs_CONE12_5_sp_NDE	up	5.84273056917	4.00179287579386
Rpl39	-0.162264241380164	1	1	5.459e-10	7.183e-06	CONE12_5_sp_DE_vs_CONE12_5_sp_NDE	false	66.5476287915207	74.5862157431396
Bcl11b	-0.529648468855068	0.534	0.729	1.025e-09	1.349e-05	CONE12_5_sp_DE_vs_CONE12_5_sp_NDE	down	0.652632216023214	1.38129066967623
Pabpc1	0.463974410747172	0.982	0.933	1.199e-09	1.577e-05	CONE12_5_sp_DE_vs_CONE12_5_sp_NDE	up	5.15290341830817	3.46076720858947
Pdlim1	-0.595951438248283	0.589	0.729	1.404e-09	1.848e-05	CONE12_5_sp_DE_vs_CONE12_5_sp_NDE	down	0.69920263627097	1.5634638238496
Skap2	-0.438627548791297	0.104	0.364	1.439e-09	1.893e-05	CONE12_5_sp_DE_vs_CONE12_5_sp_NDE	down	0.117560658277978	0.510775672895361
Cenpf	0.622678981014488	0.712	0.467	1.712e-09	2.253e-05	CONE12_5_sp_DE_vs_CONE12_5_sp_NDE	up	1.71705123223143	0.765086421190929
Cxxc4	0.25630005183768	0.276	0.058	1.956e-09	2.573e-05	CONE12_5_sp_DE_vs_CONE12_5_sp_NDE	up	0.253926619348185	0.0491359696040439
Smc4	0.461308969692752	0.601	0.324	3.107e-09	4.088e-05	CONE12_5_sp_DE_vs_CONE12_5_sp_NDE	up	0.88336781610845	0.367929265400252
Wnt7b	-0.427861229336676	0.387	0.671	3.493e-09	4.596e-05	CONE12_5_sp_DE_vs_CONE12_5_sp_NDE	down	0.479432393882829	0.986379839294158
Fabp5	0.439585379503277	1	0.969	4.379e-09	5.762e-05	CONE12_5_sp_DE_vs_CONE12_5_sp_NDE	up	9.32485115419112	6.61291356790258
Hsp90aa1	0.422390819563662	0.994	0.96	5.195e-09	6.836e-05	CONE12_5_sp_DE_vs_CONE12_5_sp_NDE	up	7.30099330828816	5.19396011596382
Rps27a	-0.134763567853216	1	1	5.881e-09	7.738e-05	CONE12_5_sp_DE_vs_CONE12_5_sp_NDE	false	71.4517212833022	78.5433860754691
Lsm2	0.392455776200662	0.957	0.933	7.437e-09	9.786e-05	CONE12_5_sp_DE_vs_CONE12_5_sp_NDE	up	3.90655330595157	2.73773847305256
Krt14	-0.573927373019097	0.816	0.898	8.432e-09	0.000111	CONE12_5_sp_DE_vs_CONE12_5_sp_NDE	down	2.35166125149127	3.98449556243075
Dek	0.479780079508552	0.951	0.942	8.456e-09	0.0001113	CONE12_5_sp_DE_vs_CONE12_5_sp_NDE	up	5.55756975572382	3.70239267925565
Meg3	0.502453217983825	0.969	0.898	1.22e-08	0.0001605	CONE12_5_sp_DE_vs_CONE12_5_sp_NDE	up	4.3967006209109	2.80967389791471
Lmo4	0.478615781597399	0.988	0.924	1.303e-08	0.0001715	CONE12_5_sp_DE_vs_CONE12_5_sp_NDE	up	4.1695846319782	2.71007604168294
Ube2c	0.850627220226874	0.773	0.6	1.428e-08	0.0001879	CONE12_5_sp_DE_vs_CONE12_5_sp_NDE	up	3.92902156818654	1.73439966445759
H2afx	0.611769645569282	0.834	0.684	1.498e-08	0.0001971	CONE12_5_sp_DE_vs_CONE12_5_sp_NDE	up	2.89352219658171	1.54832543270695
Svil	-0.554187410943986	0.479	0.671	1.55e-08	0.000204	CONE12_5_sp_DE_vs_CONE12_5_sp_NDE	down	0.576459909511218	1.3102175123909
Siva1	0.452341058972428	0.994	0.987	1.98e-08	0.0002605	CONE12_5_sp_DE_vs_CONE12_5_sp_NDE	up	7.85604634526019	5.47245462222532
2610016A17Rik	0.27668446284216	0.166	0.013	2.371e-08	0.000312	CONE12_5_sp_DE_vs_CONE12_5_sp_NDE	up	0.225777867906175	0.0112425015382164
Cadm1	0.356246526574992	0.485	0.213	2.474e-08	0.0003255	CONE12_5_sp_DE_vs_CONE12_5_sp_NDE	up	0.564791936025849	0.222058505457389
Wnt3	-0.417433760557806	0.196	0.458	2.615e-08	0.000344	CONE12_5_sp_DE_vs_CONE12_5_sp_NDE	down	0.212316576266737	0.615360035348903
Rpl9	-0.183096955874174	1	1	2.963e-08	0.0003899	CONE12_5_sp_DE_vs_CONE12_5_sp_NDE	false	35.8687568934222	40.8552573246054
Nucks1	0.379975454455336	0.975	0.92	3.009e-08	0.000396	CONE12_5_sp_DE_vs_CONE12_5_sp_NDE	up	4.07340548026748	2.89839183680652
Cdca3	0.423062197429852	0.644	0.373	4.148e-08	0.0005458	CONE12_5_sp_DE_vs_CONE12_5_sp_NDE	up	1.01275842051025	0.501064194385314
Smc6	0.375711539850917	0.791	0.529	4.464e-08	0.0005874	CONE12_5_sp_DE_vs_CONE12_5_sp_NDE	up	1.25326200506429	0.736361869195666
Hmgn2	0.367528328197485	0.982	0.991	4.882e-08	0.0006424	CONE12_5_sp_DE_vs_CONE12_5_sp_NDE	up	8.96162773840999	6.72103949782822
Ucp2	-0.441576274551616	0.399	0.618	4.946e-08	0.0006508	CONE12_5_sp_DE_vs_CONE12_5_sp_NDE	down	0.417155182510577	0.920733146770111
Ybx1	0.354364875482213	0.988	0.969	6.216e-08	0.0008179	CONE12_5_sp_DE_vs_CONE12_5_sp_NDE	up	7.99605956534478	6.03648864911349
Tpx2	0.339484521754883	0.509	0.249	6.25e-08	0.0008224	CONE12_5_sp_DE_vs_CONE12_5_sp_NDE	up	0.561117703742636	0.233384068376291
Mgp	0.324823152221318	0.288	0.084	6.66e-08	0.0008763	CONE12_5_sp_DE_vs_CONE12_5_sp_NDE	up	0.341239439346417	0.0703868453319264
Tnfrsf19	-0.449190582452426	0.337	0.569	7.021e-08	0.0009238	CONE12_5_sp_DE_vs_CONE12_5_sp_NDE	down	0.375010019838446	0.873334043637396
Cdk4	0.293410586455847	1	0.978	8.378e-08	0.001102	CONE12_5_sp_DE_vs_CONE12_5_sp_NDE	up	6.27322560246381	4.93417813220889
Anp32e	0.365988953262044	0.81	0.578	9.033e-08	0.001189	CONE12_5_sp_DE_vs_CONE12_5_sp_NDE	up	1.31111675387569	0.792964624292623
Tubb5	0.366054134751297	0.994	0.942	1.131e-07	0.001488	CONE12_5_sp_DE_vs_CONE12_5_sp_NDE	up	6.42546706333522	4.76111712060078
Sms	0.406267351630611	0.853	0.653	1.136e-07	0.001494	CONE12_5_sp_DE_vs_CONE12_5_sp_NDE	up	1.69870776912478	1.03618755212966
Wnt9b	-0.32357442969342	0.098	0.32	1.176e-07	0.001548	CONE12_5_sp_DE_vs_CONE12_5_sp_NDE	down	0.0925898003845677	0.364063630939163
Rpl22l1	-0.199071124350665	1	1	1.325e-07	0.001744	CONE12_5_sp_DE_vs_CONE12_5_sp_NDE	false	20.306123459457	23.4559580685327
Dcn	-0.438941125257959	0.215	0.444	1.381e-07	0.001818	CONE12_5_sp_DE_vs_CONE12_5_sp_NDE	down	0.235234304842738	0.670622571479463
Rps9	-0.168926813848858	1	1	1.4e-07	0.001842	CONE12_5_sp_DE_vs_CONE12_5_sp_NDE	false	39.8470451674018	44.9186897756086
Slc12a2	0.270775176038709	0.368	0.138	1.462e-07	0.001923	CONE12_5_sp_DE_vs_CONE12_5_sp_NDE	up	0.360216063742472	0.12680714269875
Cenpa	0.555639082645589	0.736	0.529	1.755e-07	0.002309	CONE12_5_sp_DE_vs_CONE12_5_sp_NDE	up	2.30850326038827	1.2512292332386
Irx4	-0.245690917964669	0.018	0.191	1.763e-07	0.002319	CONE12_5_sp_DE_vs_CONE12_5_sp_NDE	false	0.017038558488015	0.203032856038732
Sepw1	-0.220342713747969	1	1	2.041e-07	0.002686	CONE12_5_sp_DE_vs_CONE12_5_sp_NDE	false	17.8918122572688	21.0064530648228
Cdca8	0.418981905343041	0.607	0.351	2.747e-07	0.003615	CONE12_5_sp_DE_vs_CONE12_5_sp_NDE	up	0.944256989700712	0.454067190000632
Rpl36	-0.157723890993163	1	1	2.808e-07	0.003694	CONE12_5_sp_DE_vs_CONE12_5_sp_NDE	false	42.3305030525998	47.3338951523999
Sox11	0.367503698718974	0.963	0.964	3.011e-07	0.003962	CONE12_5_sp_DE_vs_CONE12_5_sp_NDE	up	5.22323214651929	3.82345656798691
Spc24	0.415009228592231	0.724	0.471	3.201e-07	0.004212	CONE12_5_sp_DE_vs_CONE12_5_sp_NDE	up	1.25385319720228	0.690266149963771
Nt5dc2	0.343685701420867	0.577	0.32	3.742e-07	0.004924	CONE12_5_sp_DE_vs_CONE12_5_sp_NDE	up	0.711109454000575	0.34800788817771
Lsm3	0.36461505975191	0.933	0.889	3.996e-07	0.005257	CONE12_5_sp_DE_vs_CONE12_5_sp_NDE	up	3.43072947993727	2.44092116568927
Ezh2	0.381613120029571	0.804	0.591	4.587e-07	0.006036	CONE12_5_sp_DE_vs_CONE12_5_sp_NDE	up	1.36222555144401	0.812929762822405
Ngf	-0.403256339296576	0.178	0.391	4.767e-07	0.006273	CONE12_5_sp_DE_vs_CONE12_5_sp_NDE	down	0.147835209392982	0.514331098694265
Hnrnpm	0.358554593802702	0.951	0.898	4.896e-07	0.006442	CONE12_5_sp_DE_vs_CONE12_5_sp_NDE	up	3.44694113897934	2.46803167535798
Bex4	0.377773636101961	0.883	0.702	5.05e-07	0.006645	CONE12_5_sp_DE_vs_CONE12_5_sp_NDE	up	1.89580714497019	1.22840653560904
Rbp1	0.439741644938337	0.859	0.707	5.117e-07	0.006733	CONE12_5_sp_DE_vs_CONE12_5_sp_NDE	up	1.93291450009103	1.16226131155706
Klf13	0.187064417221608	0.184	0.031	5.178e-07	0.006813	CONE12_5_sp_DE_vs_CONE12_5_sp_NDE	false	0.181010566137688	0.036444884590663
Gm10282	0.346007700701761	0.607	0.373	5.494e-07	0.007228	CONE12_5_sp_DE_vs_CONE12_5_sp_NDE	up	0.801907673503233	0.417283427124159
Eif3f	-0.282984097725018	1	1	5.823e-07	0.007662	CONE12_5_sp_DE_vs_CONE12_5_sp_NDE	down	6.73423514539077	8.40729307385635
Hoxc5	-0.204656009266994	0.006	0.156	6.122e-07	0.008056	CONE12_5_sp_DE_vs_CONE12_5_sp_NDE	false	0.0117469061392344	0.163323242578515
Irx3	-0.421767587290259	0.196	0.409	6.165e-07	0.008112	CONE12_5_sp_DE_vs_CONE12_5_sp_NDE	down	0.171701394574922	0.565799679855405
Id3	0.535790140223096	0.963	0.911	6.962e-07	0.009161	CONE12_5_sp_DE_vs_CONE12_5_sp_NDE	up	6.49991241484871	4.17350818357385
Prc1	0.299187898869344	0.491	0.24	7.525e-07	0.009902	CONE12_5_sp_DE_vs_CONE12_5_sp_NDE	up	0.590911584478308	0.292407845599158
Arpp19	0.335428649222807	0.988	0.911	8.05e-07	0.01059	CONE12_5_sp_DE_vs_CONE12_5_sp_NDE	up	4.12852718159589	3.06418933339374
Hist1h2an	0.234551158142135	0.233	0.067	8.618e-07	0.01134	CONE12_5_sp_DE_vs_CONE12_5_sp_NDE	false	0.22964495482741	0.0443660087040601
Sfr1	0.332966283556665	0.933	0.818	8.802e-07	0.01158	CONE12_5_sp_DE_vs_CONE12_5_sp_NDE	up	2.43792881164853	1.72895410242868
Ddx46	0.335541139761574	0.883	0.729	9.485e-07	0.01248	CONE12_5_sp_DE_vs_CONE12_5_sp_NDE	up	1.89171441013528	1.29122814060788
Irx5	-0.286331480683004	0.129	0.338	1.066e-06	0.01402	CONE12_5_sp_DE_vs_CONE12_5_sp_NDE	down	0.101689488574411	0.340511819001167
Ccdc34	0.355038611336884	0.89	0.778	1.097e-06	0.01443	CONE12_5_sp_DE_vs_CONE12_5_sp_NDE	up	2.679937074937	1.87680191077809
Hint1	0.22975230336004	1	1	1.148e-06	0.0151	CONE12_5_sp_DE_vs_CONE12_5_sp_NDE	false	9.13340959159135	7.64079479558049
Nusap1	0.394668598899523	0.509	0.284	1.173e-06	0.01543	CONE12_5_sp_DE_vs_CONE12_5_sp_NDE	up	0.865669174274992	0.418925335490959
Tle4	0.27910531736332	0.429	0.209	1.178e-06	0.0155	CONE12_5_sp_DE_vs_CONE12_5_sp_NDE	up	0.451341369989706	0.195441818305854
Fam64a	0.27653733905119	0.393	0.182	1.184e-06	0.01558	CONE12_5_sp_DE_vs_CONE12_5_sp_NDE	up	0.393511910246105	0.149821391916775
Mpc1	0.253009930710275	0.583	0.311	1.24e-06	0.01632	CONE12_5_sp_DE_vs_CONE12_5_sp_NDE	up	0.583346654078895	0.327951947024838
Foxo1	0.223665618730418	0.227	0.062	1.245e-06	0.01639	CONE12_5_sp_DE_vs_CONE12_5_sp_NDE	false	0.227539876023279	0.0504394240943847
Jph4	0.258668595973871	0.19	0.04	1.253e-06	0.01649	CONE12_5_sp_DE_vs_CONE12_5_sp_NDE	up	0.242756026148059	0.0380852145161926
Rps4x	-0.169582778873086	1	1	1.294e-06	0.01703	CONE12_5_sp_DE_vs_CONE12_5_sp_NDE	false	47.8451995619966	53.9353603696086
B930036N10Rik	0.355699144395293	0.184	0.036	1.385e-06	0.01822	CONE12_5_sp_DE_vs_CONE12_5_sp_NDE	up	0.329193962672572	0.0384029193987139
Knstrn	0.313378566361762	0.472	0.236	1.458e-06	0.01919	CONE12_5_sp_DE_vs_CONE12_5_sp_NDE	up	0.583383163305393	0.273742720851876
Slc2a3	-0.552337158427798	0.16	0.36	1.519e-06	0.01999	CONE12_5_sp_DE_vs_CONE12_5_sp_NDE	down	0.138150541979819	0.664499355102706
Ryk	-0.424424902526645	0.509	0.667	1.558e-06	0.0205	CONE12_5_sp_DE_vs_CONE12_5_sp_NDE	down	0.600517803137311	1.14416587485227
Rpl10a	-0.160519822763337	1	1	1.682e-06	0.02213	CONE12_5_sp_DE_vs_CONE12_5_sp_NDE	false	31.6891929701359	35.5339644965644
4631405K08Rik	-0.513104476333352	0.706	0.782	1.698e-06	0.02234	CONE12_5_sp_DE_vs_CONE12_5_sp_NDE	down	1.28538762123105	2.25720658920532
Banf1	0.303269756238251	0.939	0.884	1.752e-06	0.02305	CONE12_5_sp_DE_vs_CONE12_5_sp_NDE	up	2.62117759402145	1.93412405793775
Actb	0.159433654791595	1	1	1.789e-06	0.02353	CONE12_5_sp_DE_vs_CONE12_5_sp_NDE	false	42.5674884329275	38.0082562721649
Celf2	0.332808318549567	0.521	0.293	1.982e-06	0.02607	CONE12_5_sp_DE_vs_CONE12_5_sp_NDE	up	0.669568277068725	0.325192885185258
Gstp1	-0.53745630160136	0.736	0.782	2.139e-06	0.02815	CONE12_5_sp_DE_vs_CONE12_5_sp_NDE	down	1.12116783009671	2.07422681345905
Irx2	-0.311837486051149	0.086	0.276	2.287e-06	0.03009	CONE12_5_sp_DE_vs_CONE12_5_sp_NDE	down	0.0984357899602938	0.360303971326651
Mad2l1	0.222720538479043	0.411	0.182	2.554e-06	0.03361	CONE12_5_sp_DE_vs_CONE12_5_sp_NDE	false	0.38619616449212	0.187085037656324
Hoxa5	-0.248712122473779	0.006	0.142	2.562e-06	0.03371	CONE12_5_sp_DE_vs_CONE12_5_sp_NDE	false	0.0257815406055335	0.215933436437439
Cenpe	0.16461998705946	0.258	0.08	2.852e-06	0.03752	CONE12_5_sp_DE_vs_CONE12_5_sp_NDE	false	0.231928129233872	0.0980523464202197
Sumo2	0.243597172477973	1	1	3.149e-06	0.04143	CONE12_5_sp_DE_vs_CONE12_5_sp_NDE	false	12.8952964098354	10.7357398308863
Odc1	0.343196067230398	0.718	0.524	3.432e-06	0.04516	CONE12_5_sp_DE_vs_CONE12_5_sp_NDE	up	1.17351336916212	0.712973741320586
Hells	0.357512845773264	0.65	0.422	3.462e-06	0.04556	CONE12_5_sp_DE_vs_CONE12_5_sp_NDE	up	1.02340007599634	0.578937995058394
Rps15a	-0.109941753423228	1	1	3.695e-06	0.04862	CONE12_5_sp_DE_vs_CONE12_5_sp_NDE	false	67.0268367567412	72.4113427306711
Ccnf	0.112496780562419	0.178	0.036	3.706e-06	0.04876	CONE12_5_sp_DE_vs_CONE12_5_sp_NDE	false	0.121507001700338	0.0361478048922753
Rps3	-0.160958739474036	1	1	3.711e-06	0.04884	CONE12_5_sp_DE_vs_CONE12_5_sp_NDE	false	35.8020069584519	40.1433286153447
Bach2	0.204071398365058	0.288	0.102	3.718e-06	0.04892	CONE12_5_sp_DE_vs_CONE12_5_sp_NDE	false	0.255152480131318	0.0887131292287001
Lef1	-0.405551505376461	0.294	0.493	3.835e-06	0.05046	CONE12_5_sp_DE_vs_CONE12_5_sp_NDE	false	0.284752232555143	0.698094698722725
Gm15050	-0.268427161017861	0.043	0.204	3.9e-06	0.05132	CONE12_5_sp_DE_vs_CONE12_5_sp_NDE	false	0.0381152435145612	0.247458453177894
Dut	0.316475472882782	0.92	0.782	4.149e-06	0.0546	CONE12_5_sp_DE_vs_CONE12_5_sp_NDE	false	2.748654998294	2.00979767088056
Aspm	0.168140442778686	0.172	0.036	4.26e-06	0.05605	CONE12_5_sp_DE_vs_CONE12_5_sp_NDE	false	0.159318609013418	0.0307653034652943
Set	0.322325453339519	0.975	0.969	4.565e-06	0.06006	CONE12_5_sp_DE_vs_CONE12_5_sp_NDE	false	5.66031023664439	4.32631866382995
Fgfr2	-0.389709348347304	0.589	0.751	4.581e-06	0.06028	CONE12_5_sp_DE_vs_CONE12_5_sp_NDE	false	0.844347839873335	1.41274123001787
Krt8	0.251085790346211	0.202	0.053	5.425e-06	0.07138	CONE12_5_sp_DE_vs_CONE12_5_sp_NDE	false	0.257316912642401	0.0557673188324524
Tshz2	0.590438365883549	0.755	0.56	5.443e-06	0.07162	CONE12_5_sp_DE_vs_CONE12_5_sp_NDE	false	1.76328477860718	0.835580884761756
Raly	0.274727083612099	0.975	0.889	5.461e-06	0.07186	CONE12_5_sp_DE_vs_CONE12_5_sp_NDE	false	3.0806440272613	2.37246082322181
Mki67	0.368329419157922	0.54	0.324	5.542e-06	0.07292	CONE12_5_sp_DE_vs_CONE12_5_sp_NDE	false	0.712203354931282	0.32609983574362
mt-Cytb	-0.243105953848593	1	1	5.705e-06	0.07507	CONE12_5_sp_DE_vs_CONE12_5_sp_NDE	false	20.6446258158712	24.6144193147318
Larp7	0.367170204175635	0.81	0.658	5.727e-06	0.07535	CONE12_5_sp_DE_vs_CONE12_5_sp_NDE	false	1.59247365236083	1.00963730890249
Dpy30	0.280310505762878	0.933	0.844	5.802e-06	0.07634	CONE12_5_sp_DE_vs_CONE12_5_sp_NDE	false	2.44976324308953	1.83997541130832
Rhbdl3	-0.168122418381853	0.018	0.16	5.812e-06	0.07648	CONE12_5_sp_DE_vs_CONE12_5_sp_NDE	false	0.0285511089107247	0.153226352680972
Pih1d1	0.291645271644597	0.638	0.418	5.919e-06	0.07789	CONE12_5_sp_DE_vs_CONE12_5_sp_NDE	false	0.792069423424293	0.463499033430669
Fau	-0.145423844617251	1	1	6.372e-06	0.08384	CONE12_5_sp_DE_vs_CONE12_5_sp_NDE	false	45.3698306016739	50.2852673173194
Ldhb	-0.467894558785012	0.748	0.773	6.458e-06	0.08498	CONE12_5_sp_DE_vs_CONE12_5_sp_NDE	false	1.23064070304454	2.0811350574145
Ptn	0.320011544368725	0.982	0.929	6.574e-06	0.0865	CONE12_5_sp_DE_vs_CONE12_5_sp_NDE	false	4.00015146536826	3.00496861550125
Zfhx3	0.354246689988778	0.92	0.742	6.695e-06	0.08809	CONE12_5_sp_DE_vs_CONE12_5_sp_NDE	false	2.23843562633489	1.5330021593062
Lockd	0.465873292640527	0.712	0.511	7.146e-06	0.09403	CONE12_5_sp_DE_vs_CONE12_5_sp_NDE	false	1.59971725635027	0.882282760119974
Ncl	0.295783258548504	0.994	0.996	7.299e-06	0.09605	CONE12_5_sp_DE_vs_CONE12_5_sp_NDE	false	9.72027185462693	7.7325011192755
Cks2	0.521977094967919	0.847	0.8	7.303e-06	0.0961	CONE12_5_sp_DE_vs_CONE12_5_sp_NDE	false	3.95193285390818	2.44878116558141
Hdac2	0.241727430844764	0.687	0.44	7.64e-06	0.1005	CONE12_5_sp_DE_vs_CONE12_5_sp_NDE	false	0.816413269765923	0.535454835037308
Lsm4	0.235041063312234	0.982	0.973	7.902e-06	0.104	CONE12_5_sp_DE_vs_CONE12_5_sp_NDE	false	5.55882526901433	4.57200862470757
Hnrnpdl	0.320973791011897	0.84	0.702	7.966e-06	0.1048	CONE12_5_sp_DE_vs_CONE12_5_sp_NDE	false	1.61016223233223	1.08904470576924
Acin1	0.333911124747544	0.81	0.707	8.57e-06	0.1128	CONE12_5_sp_DE_vs_CONE12_5_sp_NDE	false	1.67138798700938	1.11901012495154
Col2a1	0.321150485198722	0.491	0.289	8.766e-06	0.1153	CONE12_5_sp_DE_vs_CONE12_5_sp_NDE	false	0.600931147231134	0.280969245643203
Parm1	-0.39538116458019	0.27	0.449	9.575e-06	0.126	CONE12_5_sp_DE_vs_CONE12_5_sp_NDE	false	0.24452101129735	0.633281491716082
Cbx1	0.279634079646851	0.982	0.942	9.963e-06	0.1311	CONE12_5_sp_DE_vs_CONE12_5_sp_NDE	false	4.29469631796202	3.36116094835231
Uhrf1	0.332918783881706	0.62	0.422	1.005e-05	0.1322	CONE12_5_sp_DE_vs_CONE12_5_sp_NDE	false	0.90060810450431	0.508520893229323
Cycs	0.27952163494317	0.975	0.933	1.009e-05	0.1327	CONE12_5_sp_DE_vs_CONE12_5_sp_NDE	false	4.50937825124531	3.5383692750253
Tubb4b	0.368411507206545	0.663	0.462	1.086e-05	0.1429	CONE12_5_sp_DE_vs_CONE12_5_sp_NDE	false	1.36885702343075	0.834691516182232
Hmgxb4	0.282462926959901	0.503	0.293	1.088e-05	0.1432	CONE12_5_sp_DE_vs_CONE12_5_sp_NDE	false	0.537892333129796	0.263834220110143
Nasp	0.345432355936493	0.908	0.8	1.14e-05	0.15	CONE12_5_sp_DE_vs_CONE12_5_sp_NDE	false	2.65606088589987	1.87719917820144
Cdk1	0.290396942006831	0.497	0.262	1.159e-05	0.1525	CONE12_5_sp_DE_vs_CONE12_5_sp_NDE	false	0.825913929177835	0.492435940662456
Brd3	0.276138961980036	0.896	0.773	1.24e-05	0.1632	CONE12_5_sp_DE_vs_CONE12_5_sp_NDE	false	1.8222316962723	1.32997182537423
Gm42637	-0.366997980030568	0.245	0.44	1.35e-05	0.1776	CONE12_5_sp_DE_vs_CONE12_5_sp_NDE	false	0.260154782508923	0.621711718805071
Cenpw	0.348220531813492	0.718	0.524	1.405e-05	0.1849	CONE12_5_sp_DE_vs_CONE12_5_sp_NDE	false	1.20229631189595	0.729644317527153
Lsm6	0.249326597177597	0.975	0.973	1.456e-05	0.1915	CONE12_5_sp_DE_vs_CONE12_5_sp_NDE	false	4.39000526032217	3.53383535041622
Prkcdbp	0.211644971127288	0.331	0.142	1.522e-05	0.2003	CONE12_5_sp_DE_vs_CONE12_5_sp_NDE	false	0.325327442073942	0.143635797531922
Rnaseh2c	0.315910858039011	0.914	0.791	1.529e-05	0.2012	CONE12_5_sp_DE_vs_CONE12_5_sp_NDE	false	2.30182858316561	1.65201892419201
Psip1	0.278169652389667	0.81	0.618	1.576e-05	0.2073	CONE12_5_sp_DE_vs_CONE12_5_sp_NDE	false	1.42500245113938	0.999131029221456
Krt18	0.345786918970047	0.436	0.236	1.62e-05	0.2132	CONE12_5_sp_DE_vs_CONE12_5_sp_NDE	false	0.587921611604349	0.249118591610501
Epb41l2	0.209722144380694	0.337	0.156	1.703e-05	0.224	CONE12_5_sp_DE_vs_CONE12_5_sp_NDE	false	0.303045452974551	0.125887806639382
Ska1	0.179770696643266	0.294	0.12	1.713e-05	0.2253	CONE12_5_sp_DE_vs_CONE12_5_sp_NDE	false	0.244503487772351	0.097729800221755
Hsp90b1	0.408970823471576	0.859	0.742	1.808e-05	0.2379	CONE12_5_sp_DE_vs_CONE12_5_sp_NDE	false	2.30631351298572	1.4900084503117
Ccnb1	0.314593743224089	0.337	0.169	1.816e-05	0.239	CONE12_5_sp_DE_vs_CONE12_5_sp_NDE	false	0.425672449182963	0.145862427214541
Gpc3	0.360440486880949	0.81	0.671	1.863e-05	0.2452	CONE12_5_sp_DE_vs_CONE12_5_sp_NDE	false	1.74011058731888	1.13401110430762
Cers4	0.179381627364507	0.209	0.062	1.877e-05	0.247	CONE12_5_sp_DE_vs_CONE12_5_sp_NDE	false	0.195878561881321	0.0550849108445024
Tra2b	0.291184283450534	0.957	0.876	2.046e-05	0.2692	CONE12_5_sp_DE_vs_CONE12_5_sp_NDE	false	2.97986131574208	2.25189653152927
Rpl37a	-0.094952878542685	1	1	2.077e-05	0.2734	CONE12_5_sp_DE_vs_CONE12_5_sp_NDE	false	81.5107736462985	87.1219168696421
Gtf2a2	0.271649002825842	0.933	0.813	2.078e-05	0.2734	CONE12_5_sp_DE_vs_CONE12_5_sp_NDE	false	2.21329002398246	1.66116244854219
Rangap1	0.253191162935144	0.638	0.418	2.184e-05	0.2874	CONE12_5_sp_DE_vs_CONE12_5_sp_NDE	false	0.778644391458154	0.491648009244244
Hist1h2ae	0.0755480231383694	0.644	0.387	2.273e-05	0.2991	CONE12_5_sp_DE_vs_CONE12_5_sp_NDE	false	1.22604638694814	1.11109947052605
Klhl32	-0.176727669405293	0.018	0.142	2.298e-05	0.3024	CONE12_5_sp_DE_vs_CONE12_5_sp_NDE	false	0.0181348942240614	0.14832534820046
Fxyd3	0.469738712366857	0.791	0.649	2.404e-05	0.3164	CONE12_5_sp_DE_vs_CONE12_5_sp_NDE	false	1.95166857374673	1.13140060817483
Hnrnpa3	0.303566066536269	0.969	0.844	2.431e-05	0.3199	CONE12_5_sp_DE_vs_CONE12_5_sp_NDE	false	3.04906592274048	2.28021769848628
Srsf7	0.30025474765682	0.914	0.8	2.48e-05	0.3264	CONE12_5_sp_DE_vs_CONE12_5_sp_NDE	false	2.53289651676856	1.86855917951514
Cenpm	0.317978274151605	0.62	0.382	2.547e-05	0.3351	CONE12_5_sp_DE_vs_CONE12_5_sp_NDE	false	0.811527616491843	0.452718233568543
Mapt	-0.170092395729653	0.043	0.191	3.004e-05	0.3953	CONE12_5_sp_DE_vs_CONE12_5_sp_NDE	false	0.0663879817566403	0.197367488922958
Ppt1	-0.229911016564958	0.117	0.28	3.07e-05	0.4039	CONE12_5_sp_DE_vs_CONE12_5_sp_NDE	false	0.0820286277228191	0.266212302173495
Id2	0.509598822961327	0.761	0.631	3.135e-05	0.4125	CONE12_5_sp_DE_vs_CONE12_5_sp_NDE	false	1.97418950811718	1.08925859194386
Foxe1	0.164346071756433	0.11	0.013	3.2e-05	0.421	CONE12_5_sp_DE_vs_CONE12_5_sp_NDE	false	0.146340272424589	0.0218871425148817
Id1	0.403105633108352	0.883	0.716	3.256e-05	0.4284	CONE12_5_sp_DE_vs_CONE12_5_sp_NDE	false	2.47486671175815	1.62759868430219
Naca	-0.157219801846129	1	1	3.265e-05	0.4296	CONE12_5_sp_DE_vs_CONE12_5_sp_NDE	false	16.7574209022479	18.7995442519222
Txn1	0.280859757068059	0.982	0.938	3.296e-05	0.4336	CONE12_5_sp_DE_vs_CONE12_5_sp_NDE	false	4.79485530109652	3.7691421995794
Psph	-0.366983275593434	0.221	0.387	3.345e-05	0.4401	CONE12_5_sp_DE_vs_CONE12_5_sp_NDE	false	0.199207951494424	0.543094953392148
Fxyd7	0.283402719338275	0.448	0.253	3.488e-05	0.4589	CONE12_5_sp_DE_vs_CONE12_5_sp_NDE	false	0.544646852618894	0.268563958893889
Ldha	0.339722708106744	0.81	0.609	3.631e-05	0.4778	CONE12_5_sp_DE_vs_CONE12_5_sp_NDE	false	1.50664485963673	0.980330295368721
Ccnd2	0.42501595161818	1	0.978	3.659e-05	0.4815	CONE12_5_sp_DE_vs_CONE12_5_sp_NDE	false	15.8531296492938	11.5525998490409
Epha7	0.171838142490937	0.209	0.071	3.757e-05	0.4943	CONE12_5_sp_DE_vs_CONE12_5_sp_NDE	false	0.179052418175568	0.0456560778263076
Kif20a	0.173286881877732	0.233	0.084	3.941e-05	0.5186	CONE12_5_sp_DE_vs_CONE12_5_sp_NDE	false	0.21051420316318	0.0725119670581933
Ckap2l	0.170412348779928	0.227	0.084	3.951e-05	0.5199	CONE12_5_sp_DE_vs_CONE12_5_sp_NDE	false	0.186519489165435	0.0533207548774529
Mis18bp1	0.249011041737363	0.307	0.151	3.957e-05	0.5207	CONE12_5_sp_DE_vs_CONE12_5_sp_NDE	false	0.326415542674954	0.115424954801832
Tuba1b	0.199531238089721	0.92	0.791	4.061e-05	0.5344	CONE12_5_sp_DE_vs_CONE12_5_sp_NDE	false	3.26481139596668	2.71304241215638
Rps18	-0.123405861227498	1	1	4.09e-05	0.5382	CONE12_5_sp_DE_vs_CONE12_5_sp_NDE	false	62.9580037026822	68.6674335650267
Cox7a2l	-0.252523460482327	1	0.996	4.427e-05	0.5825	CONE12_5_sp_DE_vs_CONE12_5_sp_NDE	false	5.96621050764535	7.2959059593782
Rala	0.316802513362272	0.748	0.564	4.525e-05	0.5954	CONE12_5_sp_DE_vs_CONE12_5_sp_NDE	false	1.21143944392336	0.77496714520259
Tmem97	0.215255320005443	0.38	0.2	4.647e-05	0.6115	CONE12_5_sp_DE_vs_CONE12_5_sp_NDE	false	0.350142365811611	0.162163950733243
Hnrnpa2b1	0.286992864414506	0.926	0.876	5.275e-05	0.6941	CONE12_5_sp_DE_vs_CONE12_5_sp_NDE	false	3.32572288571872	2.54481611448976
Pla2g12a	0.151715103213794	0.276	0.111	5.321e-05	0.7002	CONE12_5_sp_DE_vs_CONE12_5_sp_NDE	false	0.224377317904867	0.10108144657641
Mrpl55	0.313658557098222	0.761	0.596	5.322e-05	0.7003	CONE12_5_sp_DE_vs_CONE12_5_sp_NDE	false	1.18643552890032	0.758711599340784
Ctsl	-0.354434408318859	0.423	0.56	5.325e-05	0.7006	CONE12_5_sp_DE_vs_CONE12_5_sp_NDE	false	0.431367499119861	0.826581812377262
Cfl1	0.194503826514592	1	1	5.452e-05	0.7173	CONE12_5_sp_DE_vs_CONE12_5_sp_NDE	false	11.8210511985127	10.2030587049278
Rxfp1	0.135528764848214	0.117	0.018	5.546e-05	0.7297	CONE12_5_sp_DE_vs_CONE12_5_sp_NDE	false	0.141248641099511	0.0377794240850322
Ndufb5	-0.244608254358695	0.963	0.973	6.114e-05	0.8045	CONE12_5_sp_DE_vs_CONE12_5_sp_NDE	false	3.35735113489103	4.15963924886521
Wnt5a	0.178877659280894	0.429	0.218	6.285e-05	0.8269	CONE12_5_sp_DE_vs_CONE12_5_sp_NDE	false	0.397579026201641	0.233632154029248
2010111I01Rik	0.243148540181677	0.558	0.342	6.414e-05	0.844	CONE12_5_sp_DE_vs_CONE12_5_sp_NDE	false	0.619515763529445	0.367588891558271
Fkbp3	0.263870717165777	0.969	0.889	6.519e-05	0.8578	CONE12_5_sp_DE_vs_CONE12_5_sp_NDE	false	3.60381758250747	2.83362625228998
Upk3bl	0.275675202282456	0.233	0.089	6.694e-05	0.8808	CONE12_5_sp_DE_vs_CONE12_5_sp_NDE	false	0.383027767327874	0.141845490583464
Cops7a	0.199089015240503	0.331	0.164	6.74e-05	0.8868	CONE12_5_sp_DE_vs_CONE12_5_sp_NDE	false	0.315235966022787	0.144802902611588
Eif5a	0.237823786925194	1	0.991	6.776e-05	0.8916	CONE12_5_sp_DE_vs_CONE12_5_sp_NDE	false	9.14392317936936	7.60152746227856
Gltscr2	-0.351084671398891	0.724	0.804	6.874e-05	0.9045	CONE12_5_sp_DE_vs_CONE12_5_sp_NDE	false	1.24923157355088	1.86555734134597
Spc25	0.262500415255744	0.448	0.253	7.126e-05	0.9377	CONE12_5_sp_DE_vs_CONE12_5_sp_NDE	false	0.505866618973524	0.254683489579368
S100a6	0.433082424488275	0.571	0.396	7.148e-05	0.9405	CONE12_5_sp_DE_vs_CONE12_5_sp_NDE	false	0.987942117573227	0.472324569386576
Nog	0.0915210510708227	0.104	0.013	7.374e-05	0.9703	CONE12_5_sp_DE_vs_CONE12_5_sp_NDE	false	0.0843064678396839	0.0163436744893308
Nubp1	0.238977751785825	0.466	0.271	7.472e-05	0.9832	CONE12_5_sp_DE_vs_CONE12_5_sp_NDE	false	0.480177021196284	0.253467346861422
Dlx2	0.0780336981755239	0.104	0.013	7.524e-05	0.99	CONE12_5_sp_DE_vs_CONE12_5_sp_NDE	false	0.0751607022018539	0.0171837728380275
Casc5	0.147876768788097	0.227	0.084	7.972e-05	1	CONE12_5_sp_DE_vs_CONE12_5_sp_NDE	false	0.18499277347289	0.068455351391295
Clspn	0.241049866124412	0.405	0.222	8.134e-05	1	CONE12_5_sp_DE_vs_CONE12_5_sp_NDE	false	0.439107784945466	0.216924801497461
Pou3f1	-0.263226535808824	0.067	0.209	8.237e-05	1	CONE12_5_sp_DE_vs_CONE12_5_sp_NDE	false	0.0719049670547148	0.283538772934208
Kcnip1	-0.164341507087862	0.043	0.173	8.827e-05	1	CONE12_5_sp_DE_vs_CONE12_5_sp_NDE	false	0.0427349214305854	0.16611480209499
Ncapd2	0.211016191624713	0.38	0.204	8.956e-05	1	CONE12_5_sp_DE_vs_CONE12_5_sp_NDE	false	0.384933999600789	0.195628210506365
Rprml	-0.207394106486541	0.074	0.218	8.958e-05	1	CONE12_5_sp_DE_vs_CONE12_5_sp_NDE	false	0.0711571330396625	0.234119866582723
Tyms	0.194998797823104	0.687	0.44	9.189e-05	1	CONE12_5_sp_DE_vs_CONE12_5_sp_NDE	false	1.0363926941138	0.778024042442891
Cdo1	0.220402741451242	0.405	0.231	9.578e-05	1	CONE12_5_sp_DE_vs_CONE12_5_sp_NDE	false	0.41618706745092	0.214728530490847
Rpl13a	-0.107572984753499	1	1	9.67e-05	1	CONE12_5_sp_DE_vs_CONE12_5_sp_NDE	false	70.5533093993408	76.0903861476392
Sema3d	0.256481813287844	0.344	0.182	9.682e-05	1	CONE12_5_sp_DE_vs_CONE12_5_sp_NDE	false	0.390375281596404	0.163229201108015
Brca1	0.104354660687595	0.11	0.018	9.79e-05	1	CONE12_5_sp_DE_vs_CONE12_5_sp_NDE	false	0.0948206012638158	0.0171626288313806
Dcxr	-0.215641861197092	0.11	0.267	9.836e-05	1	CONE12_5_sp_DE_vs_CONE12_5_sp_NDE	false	0.101709615185263	0.276648107356107
Smarca5	0.254247423294202	0.491	0.302	9.863e-05	1	CONE12_5_sp_DE_vs_CONE12_5_sp_NDE	false	0.560507701475611	0.307668441317378
Anxa2	-0.41902687192627	0.982	0.929	9.939e-05	1	CONE12_5_sp_DE_vs_CONE12_5_sp_NDE	false	2.94375628329901	4.26914415238139
Ppp1r1a	0.218254526498161	0.276	0.124	0.0001019	1	CONE12_5_sp_DE_vs_CONE12_5_sp_NDE	false	0.290452205226774	0.108449727835708
Arhgdig	0.0983186329385786	0.11	0.018	0.0001026	1	CONE12_5_sp_DE_vs_CONE12_5_sp_NDE	false	0.0903822380075308	0.0172626031184539
Map4k1	0.111381518726574	0.11	0.018	0.0001036	1	CONE12_5_sp_DE_vs_CONE12_5_sp_NDE	false	0.102534992651773	0.0193832504741289
Nrbf2	0.123225504641314	0.196	0.067	0.0001048	1	CONE12_5_sp_DE_vs_CONE12_5_sp_NDE	false	0.146164089363663	0.0511423897531023
Mllt3	0.236600287588486	0.399	0.218	0.0001055	1	CONE12_5_sp_DE_vs_CONE12_5_sp_NDE	false	0.413122862600367	0.198615600164183
Rplp1	0.106007568488567	1	1	0.0001059	1	CONE12_5_sp_DE_vs_CONE12_5_sp_NDE	false	79.9156863975701	74.1820234144857
Tmem5	0.192182566375137	0.294	0.133	0.0001072	1	CONE12_5_sp_DE_vs_CONE12_5_sp_NDE	false	0.266142327201899	0.107304390231999
Rexo2	0.278992356953023	0.552	0.364	0.0001111	1	CONE12_5_sp_DE_vs_CONE12_5_sp_NDE	false	0.721693248514875	0.418350023187815
Rps6	-0.120681907946567	1	1	0.0001167	1	CONE12_5_sp_DE_vs_CONE12_5_sp_NDE	false	33.098794535848	36.0716422886967
Hspb1	-0.504069574762413	0.607	0.707	0.0001278	1	CONE12_5_sp_DE_vs_CONE12_5_sp_NDE	false	1.22829710140068	2.15593350834162
Tuba1a	0.271373347193144	0.73	0.542	0.0001286	1	CONE12_5_sp_DE_vs_CONE12_5_sp_NDE	false	1.21091222167427	0.831169568440112
Hnrnpab	0.266979660838236	0.988	0.956	0.0001315	1	CONE12_5_sp_DE_vs_CONE12_5_sp_NDE	false	4.72761464049918	3.7593234813331
Nudc	0.299974474879572	0.84	0.711	0.0001331	1	CONE12_5_sp_DE_vs_CONE12_5_sp_NDE	false	1.76389203425542	1.24447886083089
Phf23	0.203162224075401	0.472	0.276	0.0001379	1	CONE12_5_sp_DE_vs_CONE12_5_sp_NDE	false	0.445303861044316	0.254570593698333
Epha4	0.280996965700447	0.515	0.338	0.0001392	1	CONE12_5_sp_DE_vs_CONE12_5_sp_NDE	false	0.676764541887833	0.379409463933437
Ndufa6	-0.255342661216273	0.939	0.947	0.0001399	1	CONE12_5_sp_DE_vs_CONE12_5_sp_NDE	false	2.83728879869335	3.57738325709425
Tsn	0.228052088527213	0.902	0.756	0.0001429	1	CONE12_5_sp_DE_vs_CONE12_5_sp_NDE	false	2.07949381948105	1.62843793235208
Cdk2ap1	0.269047859665934	0.577	0.4	0.0001429	1	CONE12_5_sp_DE_vs_CONE12_5_sp_NDE	false	0.692068860150102	0.40354543784681
Ubap2	0.232653218864173	0.669	0.48	0.0001504	1	CONE12_5_sp_DE_vs_CONE12_5_sp_NDE	false	0.89198339088667	0.609430210352541
Pbk	0.134103032418449	0.282	0.12	0.0001528	1	CONE12_5_sp_DE_vs_CONE12_5_sp_NDE	false	0.219180012473332	0.109815001076521
Timm22	0.2245864748697	0.742	0.556	0.0001535	1	CONE12_5_sp_DE_vs_CONE12_5_sp_NDE	false	1.09678964867457	0.793710979247782
Dennd2c	-0.103261239943834	0.018	0.124	0.0001541	1	CONE12_5_sp_DE_vs_CONE12_5_sp_NDE	false	0.0205601581471408	0.0941389349046419
Cacybp	0.22368286081257	0.54	0.351	0.0001564	1	CONE12_5_sp_DE_vs_CONE12_5_sp_NDE	false	0.628958803045571	0.394192665381541
Eif1	0.181115469481062	1	1	0.000163	1	CONE12_5_sp_DE_vs_CONE12_5_sp_NDE	false	14.2159484484509	12.4198158069612
Amot	0.257717902139187	0.411	0.24	0.00017	1	CONE12_5_sp_DE_vs_CONE12_5_sp_NDE	false	0.483591276667265	0.240203573444673
Lsm5	0.233779972672724	0.957	0.911	0.0001756	1	CONE12_5_sp_DE_vs_CONE12_5_sp_NDE	false	3.25581217575897	2.6183862867078
PISD	-0.382994959358797	0.577	0.676	0.0001761	1	CONE12_5_sp_DE_vs_CONE12_5_sp_NDE	false	0.693805730817735	1.20524505243881
Ppp3ca	0.308789035010144	0.589	0.422	0.0001781	1	CONE12_5_sp_DE_vs_CONE12_5_sp_NDE	false	0.839011390923918	0.484160624156824
Grb10	-0.231202848825015	0.859	0.876	0.0001809	1	CONE12_5_sp_DE_vs_CONE12_5_sp_NDE	false	1.68417660548774	2.14796509288055
Eif4ebp1	0.247355642268676	0.761	0.604	0.000181	1	CONE12_5_sp_DE_vs_CONE12_5_sp_NDE	false	1.15634011345462	0.815861400077526
Bub1	0.145734312831192	0.276	0.12	0.0001832	1	CONE12_5_sp_DE_vs_CONE12_5_sp_NDE	false	0.227344294345968	0.108318973025604
Rpl7a	0.171549405721669	1	1	0.0001929	1	CONE12_5_sp_DE_vs_CONE12_5_sp_NDE	false	15.2950114106168	13.4671522506051
Cdc25c	0.15031666613089	0.166	0.053	0.0001929	1	CONE12_5_sp_DE_vs_CONE12_5_sp_NDE	false	0.15572660425269	0.0402870487293523
Mbd3	0.274193857917017	0.951	0.867	0.000199	1	CONE12_5_sp_DE_vs_CONE12_5_sp_NDE	false	2.7664706344196	2.11391205899926
Hmgn5	0.304648417929813	0.632	0.467	0.0002041	1	CONE12_5_sp_DE_vs_CONE12_5_sp_NDE	false	0.990250166594192	0.610862480966105
Mrpl9	0.4285516358702	0.209	0.084	0.0002083	1	CONE12_5_sp_DE_vs_CONE12_5_sp_NDE	false	0.457117333250298	0.0825349881577229
Arhgap11a	0.13494021831605	0.221	0.084	0.000209	1	CONE12_5_sp_DE_vs_CONE12_5_sp_NDE	false	0.198553928443489	0.0903894174353376
Ppp1ca	0.289210260097634	0.963	0.889	0.0002097	1	CONE12_5_sp_DE_vs_CONE12_5_sp_NDE	false	3.23729923701623	2.46701732351742
Rprm	0.171581505658842	0.129	0.031	0.0002119	1	CONE12_5_sp_DE_vs_CONE12_5_sp_NDE	false	0.160443784106924	0.0293192858610024
Fkbp4	0.238543804267671	0.773	0.578	0.0002242	1	CONE12_5_sp_DE_vs_CONE12_5_sp_NDE	false	1.16778896087627	0.836663260376266
Tfap2a	-0.299360975802844	0.258	0.404	0.000226	1	CONE12_5_sp_DE_vs_CONE12_5_sp_NDE	false	0.231831865233566	0.512786080753661
Crabp2	0.351431477415252	0.65	0.484	0.0002355	1	CONE12_5_sp_DE_vs_CONE12_5_sp_NDE	false	1.0770788473321	0.627662682503554
Cachd1	-0.229282593021068	0.196	0.356	0.0002382	1	CONE12_5_sp_DE_vs_CONE12_5_sp_NDE	false	0.16912434813894	0.367760930402916
Wbp11	0.260534429970285	0.767	0.613	0.0002427	1	CONE12_5_sp_DE_vs_CONE12_5_sp_NDE	false	1.16904057747171	0.809991820282201
Adamtsl1	-0.270863638115468	0.172	0.32	0.0002459	1	CONE12_5_sp_DE_vs_CONE12_5_sp_NDE	false	0.146255699757466	0.38003416625681
Pttg1	0.440756854200304	0.724	0.6	0.0002465	1	CONE12_5_sp_DE_vs_CONE12_5_sp_NDE	false	1.84919866742361	1.09906594038714
Jun	0.250496239423724	0.374	0.209	0.0002498	1	CONE12_5_sp_DE_vs_CONE12_5_sp_NDE	false	0.427835381241086	0.199536081649269
Snrpg	0.147318038891968	1	1	0.0002511	1	CONE12_5_sp_DE_vs_CONE12_5_sp_NDE	false	16.9896461147057	15.2422501229535
Ran	0.237111161076772	1	0.96	0.0002542	1	CONE12_5_sp_DE_vs_CONE12_5_sp_NDE	false	7.97270491582542	6.61206369809344
Trp63	-0.298217235006623	0.276	0.431	0.0002552	1	CONE12_5_sp_DE_vs_CONE12_5_sp_NDE	false	0.262091680367226	0.548798965549513
Gm21092	-0.233722083499197	0.282	0.44	0.0002672	1	CONE12_5_sp_DE_vs_CONE12_5_sp_NDE	false	0.261606343530536	0.480708932025425
Dkc1	0.183242480681476	0.393	0.222	0.0002738	1	CONE12_5_sp_DE_vs_CONE12_5_sp_NDE	false	0.375632393764738	0.210590043860566
Smc3	0.295241023686063	0.73	0.542	0.0002741	1	CONE12_5_sp_DE_vs_CONE12_5_sp_NDE	false	1.14447853297961	0.747057966496646
Dctpp1	0.228000428733163	0.963	0.916	0.0002754	1	CONE12_5_sp_DE_vs_CONE12_5_sp_NDE	false	3.41577499619033	2.76947209459767
Rps27l	0.185936906096985	1	1	0.0002774	1	CONE12_5_sp_DE_vs_CONE12_5_sp_NDE	false	10.3105498077073	8.94190688946983
Ddah2	0.274389101055309	0.865	0.72	0.0002815	1	CONE12_5_sp_DE_vs_CONE12_5_sp_NDE	false	1.87510522486456	1.37651004657246
Rad21	0.195826952286456	0.571	0.36	0.0002848	1	CONE12_5_sp_DE_vs_CONE12_5_sp_NDE	false	0.612623271660061	0.407024893896163
Fzd10	-0.307655169718786	0.166	0.32	0.0002885	1	CONE12_5_sp_DE_vs_CONE12_5_sp_NDE	false	0.164635534359606	0.438314134063084
Bnc1	-0.149755870186561	0.031	0.138	0.0002897	1	CONE12_5_sp_DE_vs_CONE12_5_sp_NDE	false	0.026677145971123	0.136615288834353
Gpatch4	0.225080407734803	0.595	0.427	0.0002925	1	CONE12_5_sp_DE_vs_CONE12_5_sp_NDE	false	0.717915671685837	0.468953872622581
Fos	0.310852263140285	0.429	0.262	0.0002939	1	CONE12_5_sp_DE_vs_CONE12_5_sp_NDE	false	0.631183180352049	0.314502055170411
Satb1	-0.248087527543192	0.19	0.351	0.0002977	1	CONE12_5_sp_DE_vs_CONE12_5_sp_NDE	false	0.184771726638127	0.404230840103219
Zbed4	0.129220803417877	0.202	0.076	0.0003109	1	CONE12_5_sp_DE_vs_CONE12_5_sp_NDE	false	0.17039228685801	0.0689541816203075
Tgfb1	0.146580250116964	0.153	0.049	0.0003197	1	CONE12_5_sp_DE_vs_CONE12_5_sp_NDE	false	0.144640319418035	0.032958008960187
Gm10073	0.135115741751234	1	1	0.0003254	1	CONE12_5_sp_DE_vs_CONE12_5_sp_NDE	false	25.7852453213234	23.389416023563
Dcakd	0.290925473321671	0.785	0.609	0.0003373	1	CONE12_5_sp_DE_vs_CONE12_5_sp_NDE	false	1.35433477700272	0.923810253564158
Kank1	-0.183997023978481	0.104	0.244	0.0003416	1	CONE12_5_sp_DE_vs_CONE12_5_sp_NDE	false	0.111338191299583	0.25998505818581
Stag2	0.171922521106264	0.387	0.213	0.0003456	1	CONE12_5_sp_DE_vs_CONE12_5_sp_NDE	false	0.341901186655294	0.190149358603274
1500009L16Rik	0.330151388397926	0.632	0.476	0.0003478	1	CONE12_5_sp_DE_vs_CONE12_5_sp_NDE	false	0.978712510882579	0.573537185279895
mt-Atp6	-0.163640082474288	1	1	0.0003503	1	CONE12_5_sp_DE_vs_CONE12_5_sp_NDE	false	68.0214090727884	76.3091251103094
Ahnak	-0.397466831690887	0.528	0.631	0.0003744	1	CONE12_5_sp_DE_vs_CONE12_5_sp_NDE	false	0.713936205227045	1.25394840497464
Jak1	-0.250467882385824	0.313	0.493	0.0003767	1	CONE12_5_sp_DE_vs_CONE12_5_sp_NDE	false	0.334285090211601	0.584402333201244
Snrpd2	0.157434396751412	1	0.996	0.0003809	1	CONE12_5_sp_DE_vs_CONE12_5_sp_NDE	false	10.0227880401085	8.88217550137506
Ncaph	0.232115751896997	0.38	0.231	0.0003869	1	CONE12_5_sp_DE_vs_CONE12_5_sp_NDE	false	0.386805794463783	0.179927421261468
Cbx5	0.324590893817035	0.742	0.64	0.0003874	1	CONE12_5_sp_DE_vs_CONE12_5_sp_NDE	false	1.3671695861629	0.889789122096207
Msi2	0.168392378189817	0.442	0.253	0.0003916	1	CONE12_5_sp_DE_vs_CONE12_5_sp_NDE	false	0.442227506339873	0.282327961641025
Ndufs6	-0.206042350896932	0.975	0.991	0.0003944	1	CONE12_5_sp_DE_vs_CONE12_5_sp_NDE	false	5.04274993050335	5.96779731449547
Ppp1r14b	0.250397885836073	0.699	0.556	0.0004044	1	CONE12_5_sp_DE_vs_CONE12_5_sp_NDE	false	1.00174768645082	0.682085278356071
Shcbp1	0.126105620573378	0.202	0.08	0.0004131	1	CONE12_5_sp_DE_vs_CONE12_5_sp_NDE	false	0.167893329133266	0.0689654409855027
Gm26917	0.287230349907774	0.736	0.578	0.0004139	1	CONE12_5_sp_DE_vs_CONE12_5_sp_NDE	false	1.16332335611289	0.772203711524558
Wnt7a	-0.122718944645901	0.031	0.133	0.0004175	1	CONE12_5_sp_DE_vs_CONE12_5_sp_NDE	false	0.0258150507224486	0.114656705137772
Lgr6	-0.140684268866386	0.031	0.133	0.0004293	1	CONE12_5_sp_DE_vs_CONE12_5_sp_NDE	false	0.0262944267395209	0.129096664561851
Rdx	0.216623676499533	0.933	0.862	0.0004415	1	CONE12_5_sp_DE_vs_CONE12_5_sp_NDE	false	2.48508350500301	1.99834781946094
Rbpj	0.180143429963892	0.405	0.236	0.0004483	1	CONE12_5_sp_DE_vs_CONE12_5_sp_NDE	false	0.376320722288728	0.213791277149186
Got1	0.091037202360055	0.123	0.031	0.0004558	1	CONE12_5_sp_DE_vs_CONE12_5_sp_NDE	false	0.0958230897700355	0.0274954526546089
Tigd2	0.175871494619425	0.54	0.347	0.0004562	1	CONE12_5_sp_DE_vs_CONE12_5_sp_NDE	false	0.516609352871498	0.341565627622571
Krt15	-0.475809235460689	0.454	0.578	0.0004594	1	CONE12_5_sp_DE_vs_CONE12_5_sp_NDE	false	0.726613009455803	1.39710993512784
Dnaja1	0.264543054437026	0.785	0.636	0.0004613	1	CONE12_5_sp_DE_vs_CONE12_5_sp_NDE	false	1.29056578147654	0.906147107765081
Plekha8	0.115661180129008	0.196	0.076	0.0004634	1	CONE12_5_sp_DE_vs_CONE12_5_sp_NDE	false	0.147601746038351	0.0579717372507656
Nphp1	0.153003549607842	0.184	0.071	0.0004651	1	CONE12_5_sp_DE_vs_CONE12_5_sp_NDE	false	0.183961619874374	0.0637535830899235
Hexdc	0.0680182388092877	0.117	0.027	0.0004656	1	CONE12_5_sp_DE_vs_CONE12_5_sp_NDE	false	0.0804875666641495	0.0293204085840226
Sergef	-0.105872253895629	0.037	0.147	0.000466	1	CONE12_5_sp_DE_vs_CONE12_5_sp_NDE	false	0.0379801837239282	0.114859338649912
Rpsa	-0.129656153814818	1	1	0.0004754	1	CONE12_5_sp_DE_vs_CONE12_5_sp_NDE	false	28.8863471957166	31.6943803585672
Rps14	-0.0888738094562154	1	1	0.000477	1	CONE12_5_sp_DE_vs_CONE12_5_sp_NDE	false	75.4453393002677	80.3005684900434
Sec62	0.251888356096484	0.914	0.769	0.0004822	1	CONE12_5_sp_DE_vs_CONE12_5_sp_NDE	false	2.04457128986857	1.55611256698386
Cryl1	-0.163502613449507	0.092	0.222	0.0004835	1	CONE12_5_sp_DE_vs_CONE12_5_sp_NDE	false	0.0697537404254187	0.19570067281341
Mrgbp	0.112757170039496	0.166	0.058	0.0004867	1	CONE12_5_sp_DE_vs_CONE12_5_sp_NDE	false	0.134311354789733	0.0478033194739544
Eya2	0.0877208127951664	0.123	0.031	0.0004889	1	CONE12_5_sp_DE_vs_CONE12_5_sp_NDE	false	0.0934782405539429	0.0276433699176597
Usp12	0.0899286604128492	0.123	0.031	0.0004966	1	CONE12_5_sp_DE_vs_CONE12_5_sp_NDE	false	0.0951693168204105	0.0276675845315983
Mrpl51	0.238423798008836	0.914	0.858	0.0005002	1	CONE12_5_sp_DE_vs_CONE12_5_sp_NDE	false	2.32225444578657	1.81542249519455
Rpl27	-0.106580046483496	1	1	0.0005039	1	CONE12_5_sp_DE_vs_CONE12_5_sp_NDE	false	21.9539067428394	23.711688939827
Prdx5	-0.529566404634276	0.853	0.822	0.0005047	1	CONE12_5_sp_DE_vs_CONE12_5_sp_NDE	false	1.50683997267702	2.61420034957548
Rps10	-0.106591032730964	1	1	0.0005056	1	CONE12_5_sp_DE_vs_CONE12_5_sp_NDE	false	37.7977671930746	40.7706625232522
Npm1	-0.219328149457892	1	1	0.0005126	1	CONE12_5_sp_DE_vs_CONE12_5_sp_NDE	false	13.7112386330498	16.1239982900114
Tnik	-0.135927994525875	0.025	0.12	0.0005314	1	CONE12_5_sp_DE_vs_CONE12_5_sp_NDE	false	0.020854886217321	0.119418054622658
Cdkn1c	-0.3153189280136	0.92	0.924	0.0005388	1	CONE12_5_sp_DE_vs_CONE12_5_sp_NDE	false	2.86961287603905	3.81171858070876
Capn6	0.231198360976011	0.46	0.298	0.0005522	1	CONE12_5_sp_DE_vs_CONE12_5_sp_NDE	false	0.502731008922587	0.279434947926695
Mrpl28	0.252736377535727	0.89	0.756	0.0005552	1	CONE12_5_sp_DE_vs_CONE12_5_sp_NDE	false	1.82733412161556	1.37228532335898
Kif23	0.161004189191703	0.209	0.089	0.0005643	1	CONE12_5_sp_DE_vs_CONE12_5_sp_NDE	false	0.198172941320082	0.0706059538618693
Fen1	0.12810688621977	0.202	0.084	0.0005714	1	CONE12_5_sp_DE_vs_CONE12_5_sp_NDE	false	0.163651956642241	0.0636088024814578
Naa50	0.201767413056642	0.534	0.342	0.0005767	1	CONE12_5_sp_DE_vs_CONE12_5_sp_NDE	false	0.567332625603622	0.361881958497865
Kpna2	0.127056023192277	0.184	0.071	0.000579	1	CONE12_5_sp_DE_vs_CONE12_5_sp_NDE	false	0.158826587807692	0.0599620005517389
Rpl8	-0.11131952190124	1	1	0.0005863	1	CONE12_5_sp_DE_vs_CONE12_5_sp_NDE	false	46.9494393217993	50.7935581064357
Tbc1d15	0.128537664811888	0.172	0.062	0.0005868	1	CONE12_5_sp_DE_vs_CONE12_5_sp_NDE	false	0.16234515814033	0.0620971860307953
Ube2i	0.2592407938392	0.969	0.902	0.0005901	1	CONE12_5_sp_DE_vs_CONE12_5_sp_NDE	false	3.17519589870699	2.48780947131142
Mgat4a	0.150642174173206	0.166	0.062	0.0005903	1	CONE12_5_sp_DE_vs_CONE12_5_sp_NDE	false	0.15365563429117	0.0381877311056509
Rps12-ps3	0.149933437376716	0.994	0.996	0.0005923	1	CONE12_5_sp_DE_vs_CONE12_5_sp_NDE	false	13.2566996663901	11.8483650453566
Srsf10	0.24387209854249	0.822	0.72	0.0005942	1	CONE12_5_sp_DE_vs_CONE12_5_sp_NDE	false	1.60500152940179	1.19912423376017
Palmd	0.118841398030049	0.16	0.053	0.0005969	1	CONE12_5_sp_DE_vs_CONE12_5_sp_NDE	false	0.139238994841987	0.0479504597620602
Tead2	0.215338472047831	0.411	0.253	0.0005971	1	CONE12_5_sp_DE_vs_CONE12_5_sp_NDE	false	0.419670651563458	0.221985001240628
Foxk2	0.105307006964833	0.178	0.067	0.000626	1	CONE12_5_sp_DE_vs_CONE12_5_sp_NDE	false	0.13144430730584	0.0505399949882202
Wls	-0.296219077861966	0.687	0.751	0.0006277	1	CONE12_5_sp_DE_vs_CONE12_5_sp_NDE	false	0.963954810244474	1.40849476084057
Kif4	0.137490460845733	0.27	0.129	0.000628	1	CONE12_5_sp_DE_vs_CONE12_5_sp_NDE	false	0.228744041201325	0.115917300861476
Ubl3	0.0952061198487062	0.221	0.093	0.0006302	1	CONE12_5_sp_DE_vs_CONE12_5_sp_NDE	false	0.171134205862445	0.0950450711357156
Hn1	0.272181175018147	0.969	0.96	0.0006519	1	CONE12_5_sp_DE_vs_CONE12_5_sp_NDE	false	5.32421342601047	4.23623460383097
Mrps15	0.221292326456222	0.767	0.604	0.0006526	1	CONE12_5_sp_DE_vs_CONE12_5_sp_NDE	false	1.19437619120461	0.881510546745322
Nebl	-0.345197382472436	0.061	0.173	0.0006561	1	CONE12_5_sp_DE_vs_CONE12_5_sp_NDE	false	0.0685897022495811	0.354107008964708
Urah	0.0895460630438891	0.147	0.044	0.0006815	1	CONE12_5_sp_DE_vs_CONE12_5_sp_NDE	false	0.126167874230654	0.0570719904928897
Pmf1	0.248530043955825	0.81	0.604	0.0006819	1	CONE12_5_sp_DE_vs_CONE12_5_sp_NDE	false	1.28788741238172	0.925117863921669
Tnfaip2	-0.342818576165226	0.037	0.138	0.0006833	1	CONE12_5_sp_DE_vs_CONE12_5_sp_NDE	false	0.0545835058813712	0.334120329044612
E2f8	0.0864332541727825	0.11	0.027	0.0006867	1	CONE12_5_sp_DE_vs_CONE12_5_sp_NDE	false	0.0847246623502085	0.0203124059433754
Hnrnpd	0.292062130624128	0.669	0.542	0.0006888	1	CONE12_5_sp_DE_vs_CONE12_5_sp_NDE	false	1.04692370070719	0.671225615055627
Arhgap19	0.097088961005494	0.141	0.044	0.0006908	1	CONE12_5_sp_DE_vs_CONE12_5_sp_NDE	false	0.103259125260481	0.0301650680651128
Jmjd1c	0.142988098957566	0.221	0.098	0.0007038	1	CONE12_5_sp_DE_vs_CONE12_5_sp_NDE	false	0.199203593465511	0.0849368476713573
Gpc6	0.160048532344062	0.282	0.142	0.0007052	1	CONE12_5_sp_DE_vs_CONE12_5_sp_NDE	false	0.243840148139883	0.112184344840329
Cldn7	0.334340188493698	0.301	0.156	0.0007086	1	CONE12_5_sp_DE_vs_CONE12_5_sp_NDE	false	0.556389474534611	0.234023839124293
Ptch1	0.170992839225469	0.233	0.102	0.0007093	1	CONE12_5_sp_DE_vs_CONE12_5_sp_NDE	false	0.241078581069928	0.101359896244721
Tipin	0.22405982263327	0.564	0.378	0.000712	1	CONE12_5_sp_DE_vs_CONE12_5_sp_NDE	false	0.644180365526432	0.40686156854793
Pfdn5	-0.168895038994364	1	1	0.0007162	1	CONE12_5_sp_DE_vs_CONE12_5_sp_NDE	false	6.55988689296974	7.49635068991041
Usp1	0.209203919435078	0.601	0.391	0.0007223	1	CONE12_5_sp_DE_vs_CONE12_5_sp_NDE	false	0.694421919710367	0.464836993959096
Kmt2a	0.192640499884811	0.319	0.173	0.0007343	1	CONE12_5_sp_DE_vs_CONE12_5_sp_NDE	false	0.31484571390568	0.149569979736522
Plk1	0.106226003592424	0.184	0.071	0.0007401	1	CONE12_5_sp_DE_vs_CONE12_5_sp_NDE	false	0.133363409950773	0.0516567197877767
Card10	-0.133240013837093	0.055	0.164	0.0007511	1	CONE12_5_sp_DE_vs_CONE12_5_sp_NDE	false	0.0425374868105705	0.141123087175889
Fign	0.133357397112112	0.245	0.111	0.000752	1	CONE12_5_sp_DE_vs_CONE12_5_sp_NDE	false	0.213186924296141	0.104922500808258
Cyr61	0.15307254449074	0.196	0.08	0.0007546	1	CONE12_5_sp_DE_vs_CONE12_5_sp_NDE	false	0.20306954326545	0.0808873120821687
Oaz1	0.141967111630981	1	1	0.0007555	1	CONE12_5_sp_DE_vs_CONE12_5_sp_NDE	false	21.1729670467667	19.0938586109066
Psmc2	0.238559045798393	0.387	0.249	0.0007592	1	CONE12_5_sp_DE_vs_CONE12_5_sp_NDE	false	0.417250947383571	0.200494294308206
Dynll2	0.220181013823688	0.92	0.796	0.0007619	1	CONE12_5_sp_DE_vs_CONE12_5_sp_NDE	false	2.09986671463026	1.66028234375424
Dnmt1	0.222273578870881	0.558	0.387	0.0007841	1	CONE12_5_sp_DE_vs_CONE12_5_sp_NDE	false	0.673619171809754	0.433834359604684
Ccdc18	0.120708069452696	0.123	0.036	0.000797	1	CONE12_5_sp_DE_vs_CONE12_5_sp_NDE	false	0.117444092876269	0.0265556044179165
Morf4l1	0.227388859564398	0.994	0.929	0.0008096	1	CONE12_5_sp_DE_vs_CONE12_5_sp_NDE	false	4.47971483138039	3.67986402812131
Gnai2	0.257182505758854	0.84	0.778	0.0008134	1	CONE12_5_sp_DE_vs_CONE12_5_sp_NDE	false	1.80378018394869	1.345291234062
Camk1	0.147587833931885	0.233	0.111	0.0008141	1	CONE12_5_sp_DE_vs_CONE12_5_sp_NDE	false	0.206581701415974	0.0881580572507012
Gstk1	-0.331175594791227	0.399	0.507	0.0008144	1	CONE12_5_sp_DE_vs_CONE12_5_sp_NDE	false	0.384204452248364	0.738108333811311
Fam213a	-0.24775161698279	0.239	0.378	0.0008151	1	CONE12_5_sp_DE_vs_CONE12_5_sp_NDE	false	0.212889453898435	0.437290688550693
Rbm8a	0.214139911709462	0.975	0.969	0.0008166	1	CONE12_5_sp_DE_vs_CONE12_5_sp_NDE	false	3.75681927315948	3.09981906515057
Prss23	0.198635936650065	0.252	0.12	0.0008253	1	CONE12_5_sp_DE_vs_CONE12_5_sp_NDE	false	0.281725687954434	0.115961101703767
Ppat	0.099361588396863	0.141	0.044	0.000826	1	CONE12_5_sp_DE_vs_CONE12_5_sp_NDE	false	0.118096751456546	0.0424006802290751
Gm266	0.0989021956772494	0.153	0.053	0.0008312	1	CONE12_5_sp_DE_vs_CONE12_5_sp_NDE	false	0.133221793428111	0.0568541516602242
Atad5	0.137556003506939	0.16	0.058	0.0008336	1	CONE12_5_sp_DE_vs_CONE12_5_sp_NDE	false	0.154280000808606	0.0481746872579224
Son	0.207219842700843	1	0.991	0.0008345	1	CONE12_5_sp_DE_vs_CONE12_5_sp_NDE	false	7.21301419539211	6.1132830428424
Fhit	-0.140537507919082	0.08	0.204	0.000839	1	CONE12_5_sp_DE_vs_CONE12_5_sp_NDE	false	0.0749316571765735	0.182595847201117
Aurkb	0.1320562572273	0.202	0.089	0.0008425	1	CONE12_5_sp_DE_vs_CONE12_5_sp_NDE	false	0.160555897797	0.0578880636714544
Hes1	0.358196925944104	0.89	0.796	0.0008451	1	CONE12_5_sp_DE_vs_CONE12_5_sp_NDE	false	4.04912635312154	2.93867862384858
Pon2	0.15114187836058	0.184	0.076	0.0008668	1	CONE12_5_sp_DE_vs_CONE12_5_sp_NDE	false	0.172610644765547	0.0548994330672864
Snrpc	0.207818291841247	0.957	0.871	0.000874	1	CONE12_5_sp_DE_vs_CONE12_5_sp_NDE	false	2.68011885620075	2.18554727269716
Senp6	0.200882570078117	0.656	0.484	0.0009024	1	CONE12_5_sp_DE_vs_CONE12_5_sp_NDE	false	0.83419166863621	0.594886981352405
Fam76b	0.14084814792677	0.307	0.16	0.0009126	1	CONE12_5_sp_DE_vs_CONE12_5_sp_NDE	false	0.259196978109225	0.140953879720112
Rps12	0.103656595523312	1	1	0.0009241	1	CONE12_5_sp_DE_vs_CONE12_5_sp_NDE	false	52.6143408808043	48.8960555640325
Cbx2	0.194418174230705	0.337	0.196	0.0009393	1	CONE12_5_sp_DE_vs_CONE12_5_sp_NDE	false	0.341937508693539	0.171836040609389
Eif1ax	0.21240286081261	0.883	0.751	0.0009706	1	CONE12_5_sp_DE_vs_CONE12_5_sp_NDE	false	1.85404764353468	1.46247363502725
Nav2	-0.332332403160616	0.374	0.52	0.0009935	1	CONE12_5_sp_DE_vs_CONE12_5_sp_NDE	false	0.416960759496505	0.780740747574005
Itpk1	0.10068806710022	0.147	0.049	0.001006	1	CONE12_5_sp_DE_vs_CONE12_5_sp_NDE	false	0.119896286675601	0.0431250003233987
Snrpb	0.193693579614853	0.994	0.942	0.001011	1	CONE12_5_sp_DE_vs_CONE12_5_sp_NDE	false	4.79972922961842	4.0701564968763
Etv5	0.135384811741737	0.239	0.111	0.001025	1	CONE12_5_sp_DE_vs_CONE12_5_sp_NDE	false	0.228302677507181	0.117138877998553
Hist1h4d	0.197013212249813	0.436	0.28	0.001032	1	CONE12_5_sp_DE_vs_CONE12_5_sp_NDE	false	0.486020763775535	0.295429797381373
Wnt10a	-0.120704324693781	0.031	0.124	0.001047	1	CONE12_5_sp_DE_vs_CONE12_5_sp_NDE	false	0.0291606301374113	0.116744988653908
Dock8	-0.126847409938342	0.037	0.133	0.001055	1	CONE12_5_sp_DE_vs_CONE12_5_sp_NDE	false	0.0326814297533705	0.125335710402355
Sostdc1	-0.324785280049798	0.791	0.858	0.001074	1	CONE12_5_sp_DE_vs_CONE12_5_sp_NDE	false	3.24913324410933	4.31870650249171
Mcm3	0.152638573332659	0.325	0.182	0.001098	1	CONE12_5_sp_DE_vs_CONE12_5_sp_NDE	false	0.286982538278107	0.156699598094544
Tcea1	0.204811313118648	0.699	0.533	0.0011	1	CONE12_5_sp_DE_vs_CONE12_5_sp_NDE	false	0.874638907102166	0.625655918346104
Rps8	-0.079036304943342	1	1	0.001134	1	CONE12_5_sp_DE_vs_CONE12_5_sp_NDE	false	80.5880995929103	85.1804695281726
Rps6ka3	0.129274288906073	0.313	0.164	0.001142	1	CONE12_5_sp_DE_vs_CONE12_5_sp_NDE	false	0.269776776406877	0.159781086185888
Podxl2	-0.183603592595428	0.178	0.311	0.001156	1	CONE12_5_sp_DE_vs_CONE12_5_sp_NDE	false	0.147448596244958	0.30065391823078
Enkd1	0.172154207836588	0.264	0.142	0.001161	1	CONE12_5_sp_DE_vs_CONE12_5_sp_NDE	false	0.256034246431277	0.113750634584856
Tmub1	0.13605976703228	0.221	0.102	0.001166	1	CONE12_5_sp_DE_vs_CONE12_5_sp_NDE	false	0.19701337191521	0.0881451297833938
Rnf144a	0.115562696046499	0.313	0.164	0.001178	1	CONE12_5_sp_DE_vs_CONE12_5_sp_NDE	false	0.263236223355608	0.164776851127425
Tceal5	-0.26231468829508	0.215	0.351	0.001183	1	CONE12_5_sp_DE_vs_CONE12_5_sp_NDE	false	0.207252232273808	0.445066297401114
Hist1h2ag	0.247657914157417	0.399	0.276	0.001207	1	CONE12_5_sp_DE_vs_CONE12_5_sp_NDE	false	0.47107259677448	0.238306683460898
Kdm1a	0.157347726642633	0.344	0.191	0.001216	1	CONE12_5_sp_DE_vs_CONE12_5_sp_NDE	false	0.320309673562657	0.18282812137145
2610318N02Rik	0.185017891838913	0.362	0.213	0.00122	1	CONE12_5_sp_DE_vs_CONE12_5_sp_NDE	false	0.38160929866985	0.214364162080117
Gemin6	0.112921952085106	0.307	0.164	0.001257	1	CONE12_5_sp_DE_vs_CONE12_5_sp_NDE	false	0.244580745935493	0.149651728551556
C530008M17Rik	0.0876976321014117	0.135	0.044	0.00126	1	CONE12_5_sp_DE_vs_CONE12_5_sp_NDE	false	0.101926912471882	0.0356102076613126
Cox4i1	-0.149850999972623	1	1	0.001286	1	CONE12_5_sp_DE_vs_CONE12_5_sp_NDE	false	14.6159525261538	16.3228327527425
Tubgcp2	0.160661136525586	0.252	0.129	0.001299	1	CONE12_5_sp_DE_vs_CONE12_5_sp_NDE	false	0.238566639560319	0.1069963108798
Hspb8	0.110912268627709	0.196	0.084	0.0013	1	CONE12_5_sp_DE_vs_CONE12_5_sp_NDE	false	0.160874663456375	0.0737360937333596
Psmc4	0.189074902423781	0.687	0.52	0.001303	1	CONE12_5_sp_DE_vs_CONE12_5_sp_NDE	false	1.00741993103823	0.759907584524148
Tmsb10	-0.162904186756909	1	1	0.001311	1	CONE12_5_sp_DE_vs_CONE12_5_sp_NDE	false	58.4223658690988	65.5232045193079
Gm5617	-0.219364600034389	0.374	0.507	0.001322	1	CONE12_5_sp_DE_vs_CONE12_5_sp_NDE	false	0.352489350193176	0.57189811221428
Xylt1	-0.134182319404445	0.025	0.111	0.001326	1	CONE12_5_sp_DE_vs_CONE12_5_sp_NDE	false	0.0282562644229285	0.126192536674682
Atp6v1f	-0.179606653798365	0.975	0.978	0.00133	1	CONE12_5_sp_DE_vs_CONE12_5_sp_NDE	false	2.89967773049081	3.41417383270925
Calm2	0.198869761339342	1	0.987	0.001334	1	CONE12_5_sp_DE_vs_CONE12_5_sp_NDE	false	6.75359908269263	5.75428959707728
Fxyd6	0.173296174352349	0.307	0.173	0.001343	1	CONE12_5_sp_DE_vs_CONE12_5_sp_NDE	false	0.29645438223544	0.148718061350767
Zfhx4	0.169284465498662	0.374	0.227	0.001344	1	CONE12_5_sp_DE_vs_CONE12_5_sp_NDE	false	0.382927530035728	0.228803531213821
Rsbn1l	-0.207267111381472	0.466	0.618	0.00136	1	CONE12_5_sp_DE_vs_CONE12_5_sp_NDE	false	0.565541458680098	0.804777911474856
Ppig	0.214395704281262	0.914	0.782	0.001364	1	CONE12_5_sp_DE_vs_CONE12_5_sp_NDE	false	2.14449613870872	1.70942024250807
Fhl3	0.095743067770718	0.135	0.044	0.001374	1	CONE12_5_sp_DE_vs_CONE12_5_sp_NDE	false	0.112793888770335	0.0400449491501962
Kif26a	0.13391853376444	0.196	0.084	0.00138	1	CONE12_5_sp_DE_vs_CONE12_5_sp_NDE	false	0.185361378252313	0.0791356651097012
Sdhaf4	-0.19366689827809	0.669	0.72	0.001388	1	CONE12_5_sp_DE_vs_CONE12_5_sp_NDE	false	0.851602830762154	1.1150449215134
Amd1	0.198042002550542	0.503	0.333	0.0014	1	CONE12_5_sp_DE_vs_CONE12_5_sp_NDE	false	0.557082482610782	0.356456355261232
Nars	0.199114887989899	0.564	0.404	0.001401	1	CONE12_5_sp_DE_vs_CONE12_5_sp_NDE	false	0.679203377997543	0.46182894000482
Ddx11	0.0930268288929289	0.104	0.027	0.001407	1	CONE12_5_sp_DE_vs_CONE12_5_sp_NDE	false	0.0951805944134863	0.0254831574585656
Ctnnd2	0.100437584842564	0.141	0.049	0.001421	1	CONE12_5_sp_DE_vs_CONE12_5_sp_NDE	false	0.112920300496836	0.0367985014533251
Zdhhc8	0.101392769532826	0.104	0.027	0.001451	1	CONE12_5_sp_DE_vs_CONE12_5_sp_NDE	false	0.103078830118676	0.0269416668340492
Sap18	0.206450377213873	0.834	0.751	0.001512	1	CONE12_5_sp_DE_vs_CONE12_5_sp_NDE	false	1.70031580092873	1.33940197481239
Slc35e1	0.124360736404997	0.166	0.067	0.001516	1	CONE12_5_sp_DE_vs_CONE12_5_sp_NDE	false	0.14573837198567	0.0499285276401594
Vps36	0.234755378162208	0.748	0.618	0.001526	1	CONE12_5_sp_DE_vs_CONE12_5_sp_NDE	false	1.21578165263812	0.88226645916457
Gstm1	0.163783554097923	0.362	0.209	0.00153	1	CONE12_5_sp_DE_vs_CONE12_5_sp_NDE	false	0.3605411192302	0.213496930854572
Rhno1	0.223670404929349	0.62	0.462	0.00154	1	CONE12_5_sp_DE_vs_CONE12_5_sp_NDE	false	0.809768867070235	0.549047493758607
Eif4h	0.21074842564897	0.528	0.364	0.001541	1	CONE12_5_sp_DE_vs_CONE12_5_sp_NDE	false	0.592137141464499	0.374891241263513
Fzd6	-0.220365443922367	0.141	0.267	0.001542	1	CONE12_5_sp_DE_vs_CONE12_5_sp_NDE	false	0.124123768873823	0.306933435620541
Cnn2	0.206272777455002	0.515	0.356	0.001555	1	CONE12_5_sp_DE_vs_CONE12_5_sp_NDE	false	0.56381556524415	0.354600960129055
Mlf1	0.0972142649949787	0.16	0.062	0.001566	1	CONE12_5_sp_DE_vs_CONE12_5_sp_NDE	false	0.11756626596327	0.043450819052582
Foxc1	0.0930363521076213	0.135	0.044	0.00158	1	CONE12_5_sp_DE_vs_CONE12_5_sp_NDE	false	0.114940580264527	0.0440023424051182
Thoc3	0.196955698530069	0.675	0.502	0.001601	1	CONE12_5_sp_DE_vs_CONE12_5_sp_NDE	false	0.798618768791692	0.568188479634604
Cecr2	0.0696356878987406	0.104	0.027	0.001604	1	CONE12_5_sp_DE_vs_CONE12_5_sp_NDE	false	0.0813537905889119	0.0289974392034295
Bfsp2	-0.220498175084888	0.074	0.178	0.001617	1	CONE12_5_sp_DE_vs_CONE12_5_sp_NDE	false	0.0564474191819776	0.228201131904284
Denr	0.197604997866803	0.926	0.871	0.001618	1	CONE12_5_sp_DE_vs_CONE12_5_sp_NDE	false	2.48590314383782	2.03879169646991
Gpx1	-0.180507898724817	0.982	0.973	0.001631	1	CONE12_5_sp_DE_vs_CONE12_5_sp_NDE	false	4.57129866362922	5.31134865857159
Rbm22	0.160334300007954	0.466	0.316	0.001668	1	CONE12_5_sp_DE_vs_CONE12_5_sp_NDE	false	0.467553184983171	0.312147331712215
Igf2bp2	0.164674923873222	0.607	0.427	0.00169	1	CONE12_5_sp_DE_vs_CONE12_5_sp_NDE	false	0.676425824740976	0.494560217523186
Zfp646	0.116904278334653	0.288	0.151	0.001691	1	CONE12_5_sp_DE_vs_CONE12_5_sp_NDE	false	0.239689943580989	0.141984804714255
Lsm12	0.182735778512228	0.638	0.462	0.001705	1	CONE12_5_sp_DE_vs_CONE12_5_sp_NDE	false	0.784035421117002	0.570829350997716
Nolc1	0.202708931812055	0.534	0.373	0.001718	1	CONE12_5_sp_DE_vs_CONE12_5_sp_NDE	false	0.590441119922672	0.381075743270169
Fahd2a	-0.161377049257202	0.135	0.258	0.001719	1	CONE12_5_sp_DE_vs_CONE12_5_sp_NDE	false	0.0997636922972567	0.227508605542022
Esco2	0.125446325635316	0.264	0.138	0.001722	1	CONE12_5_sp_DE_vs_CONE12_5_sp_NDE	false	0.215019519527836	0.112653565767603
Kifc1	0.0732116732632792	0.11	0.031	0.001728	1	CONE12_5_sp_DE_vs_CONE12_5_sp_NDE	false	0.0853699630318159	0.0302784914195385
Fry	-0.187123509591992	0.153	0.276	0.001732	1	CONE12_5_sp_DE_vs_CONE12_5_sp_NDE	false	0.117322584907298	0.269522090278276
Map3k7	0.116093250705228	0.301	0.164	0.00174	1	CONE12_5_sp_DE_vs_CONE12_5_sp_NDE	false	0.235843432068516	0.139075355694119
H1fx	0.200580243421897	0.54	0.382	0.001759	1	CONE12_5_sp_DE_vs_CONE12_5_sp_NDE	false	0.641933105416601	0.427916805937847
Lcorl	0.156209721852608	0.135	0.049	0.001772	1	CONE12_5_sp_DE_vs_CONE12_5_sp_NDE	false	0.148558674205532	0.0296321612608656
Hmgb3	0.241121031178759	0.779	0.658	0.001773	1	CONE12_5_sp_DE_vs_CONE12_5_sp_NDE	false	1.38205273441073	1.01467903566754
Gmnn	0.202670784730638	0.669	0.511	0.001785	1	CONE12_5_sp_DE_vs_CONE12_5_sp_NDE	false	1.11506982471973	0.836983246875695
Ofd1	0.0869731419207448	0.147	0.053	0.001794	1	CONE12_5_sp_DE_vs_CONE12_5_sp_NDE	false	0.111459070992764	0.0451026558421685
Rwdd1	0.204086735255938	0.926	0.827	0.001806	1	CONE12_5_sp_DE_vs_CONE12_5_sp_NDE	false	2.45562694319871	1.99890715834819
Atad2	0.212111392343527	0.362	0.24	0.001829	1	CONE12_5_sp_DE_vs_CONE12_5_sp_NDE	false	0.397971097586665	0.205978857423415
Wrnip1	0.102717117775376	0.196	0.084	0.001842	1	CONE12_5_sp_DE_vs_CONE12_5_sp_NDE	false	0.161037042813356	0.0799786514957845
Rad51	0.115130971296036	0.215	0.102	0.001847	1	CONE12_5_sp_DE_vs_CONE12_5_sp_NDE	false	0.176522025308608	0.08506104324151
Calr	0.23834056696473	0.877	0.831	0.001879	1	CONE12_5_sp_DE_vs_CONE12_5_sp_NDE	false	2.23944145971406	1.74538245891014
Btg2	0.193789201399905	0.307	0.169	0.00188	1	CONE12_5_sp_DE_vs_CONE12_5_sp_NDE	false	0.310324131709681	0.144705323597823
Cenpk	0.163591590321017	0.344	0.2	0.001888	1	CONE12_5_sp_DE_vs_CONE12_5_sp_NDE	false	0.343067439065191	0.19805732105485
Bad	-0.196229819148829	0.626	0.751	0.001902	1	CONE12_5_sp_DE_vs_CONE12_5_sp_NDE	false	0.867014508952772	1.13645486207365
Hsp90ab1	0.158444569998123	1	1	0.001912	1	CONE12_5_sp_DE_vs_CONE12_5_sp_NDE	false	21.8464502291037	19.4691511983723
Mrpl18	0.206446863031324	0.89	0.836	0.001913	1	CONE12_5_sp_DE_vs_CONE12_5_sp_NDE	false	2.35097113503586	1.90331052108628
Dab2	0.115723573379178	0.258	0.133	0.001922	1	CONE12_5_sp_DE_vs_CONE12_5_sp_NDE	false	0.220907793313643	0.125581742245255
Gatad1	0.145522082727701	0.393	0.236	0.001946	1	CONE12_5_sp_DE_vs_CONE12_5_sp_NDE	false	0.380232259482519	0.246700067397414
Nr2f2	0.194458643116736	0.429	0.28	0.001952	1	CONE12_5_sp_DE_vs_CONE12_5_sp_NDE	false	0.558396303303303	0.360966799141318
Chd4	0.260071340120914	0.896	0.756	0.001958	1	CONE12_5_sp_DE_vs_CONE12_5_sp_NDE	false	1.90843592743985	1.42800106720324
S100a10	-0.205007474907795	0.982	0.987	0.001994	1	CONE12_5_sp_DE_vs_CONE12_5_sp_NDE	false	4.84462359684441	5.73442544068933
Nav1	0.194320960276389	0.282	0.16	0.001996	1	CONE12_5_sp_DE_vs_CONE12_5_sp_NDE	false	0.300676987223369	0.135853664036909
Anapc15	0.219511945190542	0.571	0.444	0.002002	1	CONE12_5_sp_DE_vs_CONE12_5_sp_NDE	false	0.718189067940162	0.47485226456892
Bok	0.117185384072777	0.166	0.067	0.002014	1	CONE12_5_sp_DE_vs_CONE12_5_sp_NDE	false	0.145207934191526	0.0546522181385712
Eif2b4	0.152917489899832	0.35	0.209	0.002024	1	CONE12_5_sp_DE_vs_CONE12_5_sp_NDE	false	0.317334622565299	0.183776421469353
Hist2h2ac	0.162152502124567	0.307	0.173	0.002038	1	CONE12_5_sp_DE_vs_CONE12_5_sp_NDE	false	0.304110563699207	0.164433147065913
Ssrp1	0.206623816580486	0.706	0.551	0.002056	1	CONE12_5_sp_DE_vs_CONE12_5_sp_NDE	false	1.07276412032729	0.795308354210575
Bdp1	0.127082551810739	0.276	0.151	0.002066	1	CONE12_5_sp_DE_vs_CONE12_5_sp_NDE	false	0.227958760202443	0.123245628361729
Pld3	-0.131831451896599	0.08	0.191	0.002095	1	CONE12_5_sp_DE_vs_CONE12_5_sp_NDE	false	0.0710676502254538	0.171273879587255
Ammecr1	0.110927177927534	0.325	0.182	0.002114	1	CONE12_5_sp_DE_vs_CONE12_5_sp_NDE	false	0.28002040272514	0.184053135570842
Spr	-0.248690763013782	0.528	0.587	0.002127	1	CONE12_5_sp_DE_vs_CONE12_5_sp_NDE	false	0.591122955287131	0.887613694216919
Eif1ad	0.21780493186077	0.675	0.524	0.00215	1	CONE12_5_sp_DE_vs_CONE12_5_sp_NDE	false	1.03938979753313	0.752784849933754
Efna5	-0.226043199503272	0.325	0.458	0.002186	1	CONE12_5_sp_DE_vs_CONE12_5_sp_NDE	false	0.372102808952374	0.602111418370886
Nbr1	0.110619298863432	0.202	0.093	0.002188	1	CONE12_5_sp_DE_vs_CONE12_5_sp_NDE	false	0.162523463016792	0.0754803604010819
Rrp8	0.132522950487791	0.344	0.204	0.002203	1	CONE12_5_sp_DE_vs_CONE12_5_sp_NDE	false	0.308663476894283	0.192656225251076
Hnrnpk	0.244274666457387	0.908	0.8	0.002212	1	CONE12_5_sp_DE_vs_CONE12_5_sp_NDE	false	2.33854606504467	1.8177996613321
Hist1h4i	0.244076983401492	0.583	0.44	0.002232	1	CONE12_5_sp_DE_vs_CONE12_5_sp_NDE	false	0.790010942721901	0.510670523819895
Uqcrh	-0.138334992931973	1	1	0.002234	1	CONE12_5_sp_DE_vs_CONE12_5_sp_NDE	false	10.5596160487317	11.7206002289843
Ckb	-0.200061521182745	0.104	0.213	0.002237	1	CONE12_5_sp_DE_vs_CONE12_5_sp_NDE	false	0.0840457080341449	0.242691538568311
Reep6	-0.0934386101188379	0.031	0.116	0.002238	1	CONE12_5_sp_DE_vs_CONE12_5_sp_NDE	false	0.0262254229446293	0.092789247219958
Celsr1	-0.155460788655935	0.098	0.209	0.002282	1	CONE12_5_sp_DE_vs_CONE12_5_sp_NDE	false	0.0779376214593771	0.198193903764985
Rnf149	-0.37051415952315	0.264	0.373	0.002286	1	CONE12_5_sp_DE_vs_CONE12_5_sp_NDE	false	0.212183010916522	0.563639624673811
Bambi	0.114403848477247	0.123	0.04	0.002293	1	CONE12_5_sp_DE_vs_CONE12_5_sp_NDE	false	0.123678946536047	0.0367912834701439
Rae1	0.123464085919373	0.288	0.16	0.002297	1	CONE12_5_sp_DE_vs_CONE12_5_sp_NDE	false	0.249387122692187	0.145726074256076
Eci1	0.130753031465797	0.356	0.218	0.002332	1	CONE12_5_sp_DE_vs_CONE12_5_sp_NDE	false	0.334322075173	0.217550233592919
Cnbp	0.202247537539105	0.718	0.564	0.002335	1	CONE12_5_sp_DE_vs_CONE12_5_sp_NDE	false	1.01618637065533	0.751571897936837
Jund	0.209952957916533	0.429	0.289	0.00234	1	CONE12_5_sp_DE_vs_CONE12_5_sp_NDE	false	0.474298913019102	0.273768223708434
Eny2	0.22162593850198	0.926	0.88	0.002351	1	CONE12_5_sp_DE_vs_CONE12_5_sp_NDE	false	2.73932901961158	2.20602556056387
Dhcr24	0.136487840187115	0.27	0.147	0.002371	1	CONE12_5_sp_DE_vs_CONE12_5_sp_NDE	false	0.242612187628957	0.129306287411262
Cdkn1a	0.200810021026379	0.245	0.124	0.002374	1	CONE12_5_sp_DE_vs_CONE12_5_sp_NDE	false	0.382896459178641	0.202312186753334
App	-0.18148866864411	0.239	0.382	0.002379	1	CONE12_5_sp_DE_vs_CONE12_5_sp_NDE	false	0.242309663414462	0.406332650155199
Rbmxl1	0.161249506102489	0.613	0.444	0.002389	1	CONE12_5_sp_DE_vs_CONE12_5_sp_NDE	false	0.650149761169342	0.474605054765308
Commd9	-0.221493300659409	0.387	0.507	0.002409	1	CONE12_5_sp_DE_vs_CONE12_5_sp_NDE	false	0.379586462367088	0.605806203186519
Nutf2-ps1	0.174487360019524	0.546	0.396	0.00245	1	CONE12_5_sp_DE_vs_CONE12_5_sp_NDE	false	0.567115053539326	0.387601297677767
Gmpr	0.107156482778424	0.123	0.04	0.002451	1	CONE12_5_sp_DE_vs_CONE12_5_sp_NDE	false	0.126972757711634	0.0450483438191892
Ptma	0.164390834475632	1	1	0.002466	1	CONE12_5_sp_DE_vs_CONE12_5_sp_NDE	false	75.8256310161371	67.5508808473607
5730508B09Rik	-0.12953657142325	0.043	0.133	0.002483	1	CONE12_5_sp_DE_vs_CONE12_5_sp_NDE	false	0.0372882155112898	0.13246654056856
Irs2	0.119467029426018	0.227	0.116	0.002485	1	CONE12_5_sp_DE_vs_CONE12_5_sp_NDE	false	0.199168034612479	0.102664375127675
Bex2	0.210573920906266	0.834	0.693	0.002523	1	CONE12_5_sp_DE_vs_CONE12_5_sp_NDE	false	1.83971738820588	1.45320760322477
Fam98c	0.0957694857427391	0.123	0.04	0.002568	1	CONE12_5_sp_DE_vs_CONE12_5_sp_NDE	false	0.10731047005136	0.0348947506740663
l7Rn6	0.182810431885048	0.675	0.524	0.002599	1	CONE12_5_sp_DE_vs_CONE12_5_sp_NDE	false	0.822241276488897	0.604407089630959
Crnde	-0.1986594765591	0.153	0.271	0.0026	1	CONE12_5_sp_DE_vs_CONE12_5_sp_NDE	false	0.127684962573074	0.291570549036625
Wnt4	-0.259687452955914	0.613	0.756	0.002612	1	CONE12_5_sp_DE_vs_CONE12_5_sp_NDE	false	1.09788005163432	1.50872204776901
Rbm17	0.211775734087354	0.779	0.662	0.002623	1	CONE12_5_sp_DE_vs_CONE12_5_sp_NDE	false	1.18002134863464	0.881538321771293
Eif3j1	0.211096041551718	0.853	0.742	0.00266	1	CONE12_5_sp_DE_vs_CONE12_5_sp_NDE	false	1.72684726433723	1.35481522145632
Srsf3	0.183948963542478	0.945	0.898	0.002673	1	CONE12_5_sp_DE_vs_CONE12_5_sp_NDE	false	2.94103081477866	2.46829451405607
Piezo2	-0.198440923638757	0.11	0.218	0.002679	1	CONE12_5_sp_DE_vs_CONE12_5_sp_NDE	false	0.080849828541416	0.23763424450781
Etaa1	0.134943068904288	0.399	0.253	0.00268	1	CONE12_5_sp_DE_vs_CONE12_5_sp_NDE	false	0.37100938522078	0.247443451439278
Ahsa1	0.190266426619087	0.65	0.471	0.002701	1	CONE12_5_sp_DE_vs_CONE12_5_sp_NDE	false	0.798794071797709	0.57560949170538
Hjurp	0.190506992509513	0.466	0.302	0.002707	1	CONE12_5_sp_DE_vs_CONE12_5_sp_NDE	false	0.479750258362155	0.295770159850451
Dnaaf2	0.118032015190513	0.307	0.169	0.002725	1	CONE12_5_sp_DE_vs_CONE12_5_sp_NDE	false	0.255666797861453	0.155817723272871
Plagl1	0.230268636836374	0.509	0.387	0.002725	1	CONE12_5_sp_DE_vs_CONE12_5_sp_NDE	false	0.665466031898282	0.418984586607287
Dynlt1f	0.174498438266373	0.669	0.489	0.002743	1	CONE12_5_sp_DE_vs_CONE12_5_sp_NDE	false	0.909572253887678	0.691033616862118
Ube2j1	0.145091010546699	0.252	0.138	0.002749	1	CONE12_5_sp_DE_vs_CONE12_5_sp_NDE	false	0.236432496180749	0.117029967767554
Ltn1	0.0874141820560224	0.104	0.031	0.002754	1	CONE12_5_sp_DE_vs_CONE12_5_sp_NDE	false	0.0883153768106901	0.0230015341986468
Il17rd	0.0884734418354296	0.141	0.053	0.002758	1	CONE12_5_sp_DE_vs_CONE12_5_sp_NDE	false	0.112007624975938	0.0445369326355671
Blvrb	-0.191297174151996	0.264	0.391	0.002759	1	CONE12_5_sp_DE_vs_CONE12_5_sp_NDE	false	0.231742122384064	0.403830282508579
Ska3	0.0611537028929933	0.129	0.044	0.002786	1	CONE12_5_sp_DE_vs_CONE12_5_sp_NDE	false	0.0904256429113518	0.0437341448073271
Srsf1	0.143953254575165	0.706	0.542	0.002821	1	CONE12_5_sp_DE_vs_CONE12_5_sp_NDE	false	0.896830021065695	0.715591128362001
Srpk1	0.188336804137976	0.681	0.511	0.002863	1	CONE12_5_sp_DE_vs_CONE12_5_sp_NDE	false	0.941422934154029	0.702885848971448
Mrpl47	0.158415804969975	0.337	0.209	0.002869	1	CONE12_5_sp_DE_vs_CONE12_5_sp_NDE	false	0.30620908164461	0.169321795891755
Plekhh2	-0.11111832812934	0.055	0.151	0.00291	1	CONE12_5_sp_DE_vs_CONE12_5_sp_NDE	false	0.0653958965687729	0.148515248091366
Anapc11	0.165532670548482	0.969	0.982	0.002919	1	CONE12_5_sp_DE_vs_CONE12_5_sp_NDE	false	3.80340432969567	3.28168627139043
Ssr1	0.175479450856896	0.497	0.338	0.002963	1	CONE12_5_sp_DE_vs_CONE12_5_sp_NDE	false	0.52801378595414	0.352027351559827
Rffl	-0.0872463361137579	0.025	0.102	0.002967	1	CONE12_5_sp_DE_vs_CONE12_5_sp_NDE	false	0.0227777569928943	0.0844653155281253
Fgfr1	0.170470125452894	0.454	0.307	0.00297	1	CONE12_5_sp_DE_vs_CONE12_5_sp_NDE	false	0.457124504622186	0.293725671794634
Wasf1	0.0810009197196472	0.141	0.053	0.003018	1	CONE12_5_sp_DE_vs_CONE12_5_sp_NDE	false	0.110081089232332	0.0481167776410094
B230219D22Rik	0.193676283030786	0.822	0.707	0.003055	1	CONE12_5_sp_DE_vs_CONE12_5_sp_NDE	false	1.62359235199594	1.29308320338599
Dda1	0.164316032077094	0.552	0.409	0.003093	1	CONE12_5_sp_DE_vs_CONE12_5_sp_NDE	false	0.573069736991037	0.40270099474355
Zw10	0.063127959386941	0.135	0.049	0.003162	1	CONE12_5_sp_DE_vs_CONE12_5_sp_NDE	false	0.0995178957324329	0.0510158833279652
Usp14	0.119982912270671	0.294	0.169	0.003175	1	CONE12_5_sp_DE_vs_CONE12_5_sp_NDE	false	0.259914212178396	0.158170285335016
Cdc7	0.0825988505813386	0.153	0.062	0.003184	1	CONE12_5_sp_DE_vs_CONE12_5_sp_NDE	false	0.120315545286686	0.0566264041773323
Pa2g4	0.242198393529728	0.748	0.6	0.003188	1	CONE12_5_sp_DE_vs_CONE12_5_sp_NDE	false	1.38122264382999	1.01247660672851
4930453N24Rik	0.135866436139213	0.252	0.138	0.003278	1	CONE12_5_sp_DE_vs_CONE12_5_sp_NDE	false	0.214804153982638	0.104482164085868
Rnf182	0.0871111761333231	0.135	0.049	0.003321	1	CONE12_5_sp_DE_vs_CONE12_5_sp_NDE	false	0.130450331408859	0.0628815773842768
Prdx2	-0.22201299135162	1	0.991	0.003328	1	CONE12_5_sp_DE_vs_CONE12_5_sp_NDE	false	8.62176736459409	10.2197322210844
Cenph	0.134699901204247	0.466	0.307	0.003364	1	CONE12_5_sp_DE_vs_CONE12_5_sp_NDE	false	0.477436445072511	0.344593053377634
Efna1	-0.183857859134801	0.221	0.347	0.003413	1	CONE12_5_sp_DE_vs_CONE12_5_sp_NDE	false	0.208851078673966	0.370630532408211
Mxd3	0.133200070057152	0.227	0.12	0.003433	1	CONE12_5_sp_DE_vs_CONE12_5_sp_NDE	false	0.204575184279707	0.0971902730443601
4930523C07Rik	0.12266369613154	0.16	0.067	0.003439	1	CONE12_5_sp_DE_vs_CONE12_5_sp_NDE	false	0.164178724279767	0.0680963364723347
Rpl35	-0.0759939415696254	1	1	0.003468	1	CONE12_5_sp_DE_vs_CONE12_5_sp_NDE	false	55.7615405785435	58.8295794932701
Cdkn3	0.0838847701547924	0.245	0.129	0.003471	1	CONE12_5_sp_DE_vs_CONE12_5_sp_NDE	false	0.203267475269696	0.133955253771586
Aph1a	0.126273150776105	0.301	0.178	0.003497	1	CONE12_5_sp_DE_vs_CONE12_5_sp_NDE	false	0.261903788900886	0.154973761080324
Actg1	0.17852697560394	0.969	0.96	0.003513	1	CONE12_5_sp_DE_vs_CONE12_5_sp_NDE	false	4.73142865532447	4.0633409479019
Snhg12	-0.285337869532628	0.748	0.778	0.003587	1	CONE12_5_sp_DE_vs_CONE12_5_sp_NDE	false	0.918223158112768	1.33469798461612
Cep57	0.127033379003494	0.417	0.253	0.0036	1	CONE12_5_sp_DE_vs_CONE12_5_sp_NDE	false	0.369785880069031	0.253156628686078
Rtf1	0.216859539577351	0.988	0.938	0.003634	1	CONE12_5_sp_DE_vs_CONE12_5_sp_NDE	false	3.24655415008175	2.65305545205243
Slc25a39	0.161310373749379	0.638	0.458	0.003643	1	CONE12_5_sp_DE_vs_CONE12_5_sp_NDE	false	0.749313128437526	0.563216152692931
Metrnl	-0.198874070887664	0.067	0.164	0.003703	1	CONE12_5_sp_DE_vs_CONE12_5_sp_NDE	false	0.0754536068704571	0.231810751361967
Pym1	0.180395495110763	0.436	0.293	0.00371	1	CONE12_5_sp_DE_vs_CONE12_5_sp_NDE	false	0.455572180451086	0.283516325514788
Dgcr6	0.190532472538091	0.755	0.618	0.003714	1	CONE12_5_sp_DE_vs_CONE12_5_sp_NDE	false	1.10156703385268	0.840634351412066
Rab7	0.159625860293928	0.362	0.236	0.003715	1	CONE12_5_sp_DE_vs_CONE12_5_sp_NDE	false	0.340418396502255	0.198971304615006
Krt7	-0.258498729505023	0.086	0.187	0.003749	1	CONE12_5_sp_DE_vs_CONE12_5_sp_NDE	false	0.0752441955036124	0.283348453716702
Alg11	0.0833806580489728	0.166	0.071	0.003776	1	CONE12_5_sp_DE_vs_CONE12_5_sp_NDE	false	0.12582332619423	0.0612548555886021
Incenp	0.158441568807807	0.35	0.227	0.00379	1	CONE12_5_sp_DE_vs_CONE12_5_sp_NDE	false	0.351231107584287	0.209640387485698
Npc2	-0.172415226480007	0.847	0.92	0.003802	1	CONE12_5_sp_DE_vs_CONE12_5_sp_NDE	false	1.91879892954939	2.28685225209392
Thap3	-0.249347254318535	0.417	0.52	0.003826	1	CONE12_5_sp_DE_vs_CONE12_5_sp_NDE	false	0.409054444719079	0.672051588745938
Tpgs2	0.157057238380264	0.368	0.244	0.003836	1	CONE12_5_sp_DE_vs_CONE12_5_sp_NDE	false	0.332618195414971	0.194104343671662
Fam96b	0.131913483746485	0.798	0.631	0.00389	1	CONE12_5_sp_DE_vs_CONE12_5_sp_NDE	false	1.12009343595788	0.933685675536145
Txnl4a	0.206526637342767	0.871	0.836	0.003913	1	CONE12_5_sp_DE_vs_CONE12_5_sp_NDE	false	1.97240386094104	1.57507582272631
Snhg11	-0.171712115590826	0.043	0.124	0.003919	1	CONE12_5_sp_DE_vs_CONE12_5_sp_NDE	false	0.0292082211402203	0.156828465226813
Nxt1	0.136618883471463	0.681	0.502	0.003921	1	CONE12_5_sp_DE_vs_CONE12_5_sp_NDE	false	0.786158185008019	0.623639931314328
Rnaseh2a	0.169382724362554	0.466	0.324	0.003936	1	CONE12_5_sp_DE_vs_CONE12_5_sp_NDE	false	0.496716928890971	0.329904303633416
Dusp1	0.0928275173338238	0.153	0.062	0.003944	1	CONE12_5_sp_DE_vs_CONE12_5_sp_NDE	false	0.132215099401618	0.0603508589667371
Barx2	0.349054944325082	0.356	0.24	0.003952	1	CONE12_5_sp_DE_vs_CONE12_5_sp_NDE	false	0.644478293369999	0.290704868670059
Adi1	-0.201790011080766	0.325	0.453	0.003983	1	CONE12_5_sp_DE_vs_CONE12_5_sp_NDE	false	0.319510309461218	0.514989570409677
Tgs1	0.150224456788919	0.601	0.444	0.004059	1	CONE12_5_sp_DE_vs_CONE12_5_sp_NDE	false	0.662080885772317	0.496634292370617
Egfl6	0.146865334320697	0.19	0.093	0.004062	1	CONE12_5_sp_DE_vs_CONE12_5_sp_NDE	false	0.204438782906721	0.086765408223872
C1qbp	0.152830040745258	0.877	0.698	0.004093	1	CONE12_5_sp_DE_vs_CONE12_5_sp_NDE	false	1.69464425434639	1.42271625943157
Ddx27	0.16961432851734	0.417	0.271	0.004118	1	CONE12_5_sp_DE_vs_CONE12_5_sp_NDE	false	0.44295821190168	0.281895719442724
Sod1	0.200934539002087	0.712	0.582	0.004121	1	CONE12_5_sp_DE_vs_CONE12_5_sp_NDE	false	1.02388990602814	0.759864658860138
Uba52	-0.0912542038891822	1	1	0.004193	1	CONE12_5_sp_DE_vs_CONE12_5_sp_NDE	false	38.6816585632176	41.2706167716885
Cd9	-0.294504954042244	0.344	0.436	0.004205	1	CONE12_5_sp_DE_vs_CONE12_5_sp_NDE	false	0.351178857780216	0.654092428076623
1810014B01Rik	0.111826573899252	0.202	0.098	0.004222	1	CONE12_5_sp_DE_vs_CONE12_5_sp_NDE	false	0.164785767332178	0.0766780436433482
Lsm8	0.250896343934581	0.853	0.756	0.004239	1	CONE12_5_sp_DE_vs_CONE12_5_sp_NDE	false	1.86215229439254	1.40456751934577
Tuba1c	0.135701353030297	0.307	0.182	0.00425	1	CONE12_5_sp_DE_vs_CONE12_5_sp_NDE	false	0.346044122043626	0.224066237430924
Mthfd2	0.114890981155909	0.252	0.133	0.004285	1	CONE12_5_sp_DE_vs_CONE12_5_sp_NDE	false	0.209234181301532	0.115448925944586
Gnl3	0.235658576960033	0.663	0.533	0.004321	1	CONE12_5_sp_DE_vs_CONE12_5_sp_NDE	false	0.968235097977542	0.670850617890301
Aes	0.24740788563517	0.896	0.804	0.004353	1	CONE12_5_sp_DE_vs_CONE12_5_sp_NDE	false	2.01100452848865	1.5357724812086
Dlk2	-0.153442985929383	0.104	0.213	0.004378	1	CONE12_5_sp_DE_vs_CONE12_5_sp_NDE	false	0.1135357933627	0.236118472641211
Rad54b	0.0731164204706794	0.117	0.04	0.004402	1	CONE12_5_sp_DE_vs_CONE12_5_sp_NDE	false	0.0911632826655819	0.0358532511528
Bub1b	0.0818023044009524	0.19	0.089	0.004407	1	CONE12_5_sp_DE_vs_CONE12_5_sp_NDE	false	0.147041687975221	0.0824604036634889
Chd3	0.162775306969864	0.988	0.978	0.004455	1	CONE12_5_sp_DE_vs_CONE12_5_sp_NDE	false	5.55057968948704	4.85062943627391
Ddx39	0.143571685792478	0.294	0.178	0.004482	1	CONE12_5_sp_DE_vs_CONE12_5_sp_NDE	false	0.272634683290766	0.150975207839307
Ndc1	0.0729562195057352	0.239	0.129	0.004487	1	CONE12_5_sp_DE_vs_CONE12_5_sp_NDE	false	0.177641689362314	0.118181767322909
Hebp1	-0.141334642727959	0.074	0.169	0.004495	1	CONE12_5_sp_DE_vs_CONE12_5_sp_NDE	false	0.0619118478733828	0.168887120415192
Ska2	0.115030437538871	0.344	0.213	0.004524	1	CONE12_5_sp_DE_vs_CONE12_5_sp_NDE	false	0.294048733902929	0.19365614251099
Rdh5	-0.133031093642569	0.067	0.16	0.004648	1	CONE12_5_sp_DE_vs_CONE12_5_sp_NDE	false	0.0531335209811315	0.152578054332371
Ssr4	-0.180616498588427	0.847	0.853	0.004682	1	CONE12_5_sp_DE_vs_CONE12_5_sp_NDE	false	1.57075157303873	1.91109908544393
Prdx1	-0.373157096872895	1	0.996	0.004684	1	CONE12_5_sp_DE_vs_CONE12_5_sp_NDE	false	8.14444564700487	10.8402384532203
U2af1	0.160228484319293	0.951	0.911	0.004704	1	CONE12_5_sp_DE_vs_CONE12_5_sp_NDE	false	3.69994228907481	3.20485438842192
Nrep	-0.263013129476076	0.755	0.791	0.004712	1	CONE12_5_sp_DE_vs_CONE12_5_sp_NDE	false	1.20863577055661	1.64740642816344
Fam83d	0.0654424733736168	0.16	0.067	0.004716	1	CONE12_5_sp_DE_vs_CONE12_5_sp_NDE	false	0.116068024875553	0.0651543829885093
Col9a1	0.082501602630154	0.135	0.053	0.004732	1	CONE12_5_sp_DE_vs_CONE12_5_sp_NDE	false	0.102330665364282	0.0397120755943877
Smad7	0.14317391847611	0.344	0.209	0.004733	1	CONE12_5_sp_DE_vs_CONE12_5_sp_NDE	false	0.333496690608395	0.206403420783063
Armc1	0.107356764370516	0.294	0.169	0.004741	1	CONE12_5_sp_DE_vs_CONE12_5_sp_NDE	false	0.243536834224076	0.153108840485765
Col17a1	-0.19431387493556	0.172	0.289	0.004766	1	CONE12_5_sp_DE_vs_CONE12_5_sp_NDE	false	0.168117487066234	0.333961457098021
Nuak1	0.135127475438999	0.233	0.129	0.004803	1	CONE12_5_sp_DE_vs_CONE12_5_sp_NDE	false	0.217793838446502	0.107768132006524
Rrp15	0.187050575925747	0.497	0.364	0.004829	1	CONE12_5_sp_DE_vs_CONE12_5_sp_NDE	false	0.556839256266661	0.366582584606793
Cdk5rap2	0.125501394663271	0.307	0.187	0.004863	1	CONE12_5_sp_DE_vs_CONE12_5_sp_NDE	false	0.270222956974793	0.163215450477048
Gm8186	0.140548938828386	0.982	0.96	0.004868	1	CONE12_5_sp_DE_vs_CONE12_5_sp_NDE	false	4.57644589354628	4.05768520853339
Ube2t	0.125722371164109	0.245	0.133	0.004883	1	CONE12_5_sp_DE_vs_CONE12_5_sp_NDE	false	0.219693187627674	0.116725168274048
Lemd2	0.0918351518405873	0.135	0.053	0.004929	1	CONE12_5_sp_DE_vs_CONE12_5_sp_NDE	false	0.118043222978036	0.0477795454553495
Metap2	0.189617823279443	0.945	0.929	0.004997	1	CONE12_5_sp_DE_vs_CONE12_5_sp_NDE	false	3.29504373577093	2.76512249672574
Mrpl53	0.0568003630825916	0.117	0.04	0.005033	1	CONE12_5_sp_DE_vs_CONE12_5_sp_NDE	false	0.0817478786229608	0.0385321930758375
Snrpd1	0.14441704588619	1	0.982	0.005067	1	CONE12_5_sp_DE_vs_CONE12_5_sp_NDE	false	5.59965256148485	4.96989577125727
9130401M01Rik	0.181894859292298	0.54	0.409	0.00515	1	CONE12_5_sp_DE_vs_CONE12_5_sp_NDE	false	0.636367519311866	0.441566820798949
2700094K13Rik	0.155255922040811	0.982	0.978	0.005154	1	CONE12_5_sp_DE_vs_CONE12_5_sp_NDE	false	6.30625009816734	5.55975120766657
Arl6ip1	0.280646077666005	0.779	0.756	0.005158	1	CONE12_5_sp_DE_vs_CONE12_5_sp_NDE	false	2.49025135185435	1.87264665441944
Eif2s2	0.157867294636919	0.994	0.987	0.005176	1	CONE12_5_sp_DE_vs_CONE12_5_sp_NDE	false	7.43719343094827	6.56161649529583
Slmo2	0.112662631704032	0.227	0.12	0.005274	1	CONE12_5_sp_DE_vs_CONE12_5_sp_NDE	false	0.191256404004734	0.100539002430991
Ppp1r15a	0.0871021858451901	0.19	0.089	0.005277	1	CONE12_5_sp_DE_vs_CONE12_5_sp_NDE	false	0.157955249256891	0.0887816268831261
Tlk1	0.126058731689711	0.264	0.156	0.005301	1	CONE12_5_sp_DE_vs_CONE12_5_sp_NDE	false	0.21742325349621	0.114385861413854
Sqle	0.126591131296252	0.258	0.147	0.005351	1	CONE12_5_sp_DE_vs_CONE12_5_sp_NDE	false	0.226565016116079	0.122350126706735
Gm4890	0.0933316231226674	0.153	0.067	0.005396	1	CONE12_5_sp_DE_vs_CONE12_5_sp_NDE	false	0.123939360694655	0.0522246590360933
Vim	0.139448665082591	0.454	0.311	0.005469	1	CONE12_5_sp_DE_vs_CONE12_5_sp_NDE	false	0.478806724042241	0.341433112294961
Rad51ap1	0.14971186220765	0.35	0.218	0.005499	1	CONE12_5_sp_DE_vs_CONE12_5_sp_NDE	false	0.359136525783405	0.224081286977814
Ilf3	0.0933862120052912	0.503	0.342	0.0055	1	CONE12_5_sp_DE_vs_CONE12_5_sp_NDE	false	0.489697249392264	0.395017249406896
mt-Nd4	-0.180331109551949	0.988	1	0.005516	1	CONE12_5_sp_DE_vs_CONE12_5_sp_NDE	false	13.195858253436	15.0834431196206
Sike1	0.0948860849659724	0.399	0.253	0.005521	1	CONE12_5_sp_DE_vs_CONE12_5_sp_NDE	false	0.328448284041563	0.242587463196883
Sema3a	-0.200245275124575	0.227	0.333	0.005593	1	CONE12_5_sp_DE_vs_CONE12_5_sp_NDE	false	0.181918670112309	0.355294888312484
Gpn2	0.0765897393099473	0.135	0.053	0.00563	1	CONE12_5_sp_DE_vs_CONE12_5_sp_NDE	false	0.104951905984046	0.0464488038733023
Dhx15	0.18149452042739	0.785	0.671	0.005632	1	CONE12_5_sp_DE_vs_CONE12_5_sp_NDE	false	1.32788462103731	1.0517378821733
Tfb2m	0.0801194242804175	0.19	0.089	0.005644	1	CONE12_5_sp_DE_vs_CONE12_5_sp_NDE	false	0.153319731791485	0.0896575250415464
Pcnt	0.111851176782372	0.294	0.178	0.005678	1	CONE12_5_sp_DE_vs_CONE12_5_sp_NDE	false	0.244094462095459	0.150052015486793
Psmb6	0.175090282203937	1	0.969	0.005706	1	CONE12_5_sp_DE_vs_CONE12_5_sp_NDE	false	5.3321572432458	4.6074788573514
Plekhg5	0.0577214460378169	0.123	0.044	0.005718	1	CONE12_5_sp_DE_vs_CONE12_5_sp_NDE	false	0.088237864517177	0.0441076454777858
Snrpb2	0.180708411912989	0.883	0.778	0.00573	1	CONE12_5_sp_DE_vs_CONE12_5_sp_NDE	false	2.03637019858955	1.67792906732125
Gjc1	0.139676712840031	0.387	0.258	0.005738	1	CONE12_5_sp_DE_vs_CONE12_5_sp_NDE	false	0.366668572597456	0.239431462648539
Tcerg1	0.15803559650028	0.479	0.333	0.005745	1	CONE12_5_sp_DE_vs_CONE12_5_sp_NDE	false	0.497151741576458	0.340760153768243
Ilf2	0.189078596859001	0.663	0.524	0.005785	1	CONE12_5_sp_DE_vs_CONE12_5_sp_NDE	false	0.940320341836626	0.701045626994319
Tmpo	0.166346575846397	0.663	0.507	0.005808	1	CONE12_5_sp_DE_vs_CONE12_5_sp_NDE	false	0.878938534375535	0.673292966308199
Mphosph8	0.139188894240211	0.607	0.462	0.005825	1	CONE12_5_sp_DE_vs_CONE12_5_sp_NDE	false	0.683281798343258	0.527343275006238
Fkbp5	0.084609851768407	0.141	0.058	0.005834	1	CONE12_5_sp_DE_vs_CONE12_5_sp_NDE	false	0.113570391580991	0.0487998220686427
Tmed3	-0.194632094521831	0.423	0.533	0.005851	1	CONE12_5_sp_DE_vs_CONE12_5_sp_NDE	false	0.419890704989517	0.622392142509394
Pcdh7	0.136353945959322	0.313	0.191	0.005866	1	CONE12_5_sp_DE_vs_CONE12_5_sp_NDE	false	0.32561104023422	0.204924338577832
Tmem38a	0.0843810925118046	0.104	0.036	0.006002	1	CONE12_5_sp_DE_vs_CONE12_5_sp_NDE	false	0.0886685175814382	0.0254782567725446
Hist1h2al	0.0852177147743487	0.153	0.067	0.006035	1	CONE12_5_sp_DE_vs_CONE12_5_sp_NDE	false	0.126912875917931	0.0609370773545601
Kremen2	-0.194457725812864	0.153	0.258	0.006083	1	CONE12_5_sp_DE_vs_CONE12_5_sp_NDE	false	0.134109170487793	0.295178518123354
Sos1	-0.11516710546544	0.049	0.129	0.00609	1	CONE12_5_sp_DE_vs_CONE12_5_sp_NDE	false	0.0338237897323413	0.117534711823793
Flna	0.132497256210235	0.767	0.596	0.006095	1	CONE12_5_sp_DE_vs_CONE12_5_sp_NDE	false	1.00907924212019	0.83163237468331
Srf	0.108119193846916	0.196	0.098	0.006096	1	CONE12_5_sp_DE_vs_CONE12_5_sp_NDE	false	0.173107033423207	0.0871574142768683
Ppih	0.16687991595597	0.712	0.542	0.0061	1	CONE12_5_sp_DE_vs_CONE12_5_sp_NDE	false	1.02920783374569	0.806531074283724
Nrde2	-0.126154390681835	0.123	0.231	0.006126	1	CONE12_5_sp_DE_vs_CONE12_5_sp_NDE	false	0.103149977134962	0.201705413639294
Rpl11	-0.074411212928692	1	1	0.006137	1	CONE12_5_sp_DE_vs_CONE12_5_sp_NDE	false	43.2202207171902	45.558836137361
Ifitm1	0.209801662447565	0.669	0.542	0.006178	1	CONE12_5_sp_DE_vs_CONE12_5_sp_NDE	false	1.05006328078257	0.771739513751425
Nop2	0.0809756069055948	0.147	0.062	0.006187	1	CONE12_5_sp_DE_vs_CONE12_5_sp_NDE	false	0.117897704030376	0.0555250586849896
Junb	0.0803063118168507	0.178	0.08	0.006192	1	CONE12_5_sp_DE_vs_CONE12_5_sp_NDE	false	0.170616100463054	0.10587684298228
Hoxb2	-0.136798007093382	0.043	0.124	0.0062	1	CONE12_5_sp_DE_vs_CONE12_5_sp_NDE	false	0.0588255155266091	0.161837910332635
Ccne2	0.148276425425791	0.202	0.107	0.006302	1	CONE12_5_sp_DE_vs_CONE12_5_sp_NDE	false	0.213271878091195	0.093677661855659
Sesn1	0.119365227099645	0.227	0.124	0.006311	1	CONE12_5_sp_DE_vs_CONE12_5_sp_NDE	false	0.201831322688036	0.105193675979564
Rmdn1	-0.131629950794606	0.104	0.204	0.006316	1	CONE12_5_sp_DE_vs_CONE12_5_sp_NDE	false	0.0845947900247733	0.185930317309908
Mcm8	0.107742807282601	0.141	0.062	0.006363	1	CONE12_5_sp_DE_vs_CONE12_5_sp_NDE	false	0.124253670472806	0.0421021000257516
Nlgn2	0.107627607333236	0.245	0.133	0.006363	1	CONE12_5_sp_DE_vs_CONE12_5_sp_NDE	false	0.205434901106564	0.117530317383948
Josd1	0.0988655193775711	0.196	0.098	0.006385	1	CONE12_5_sp_DE_vs_CONE12_5_sp_NDE	false	0.171357550299003	0.0924908170302577
Zwilch	0.0815089582186972	0.11	0.04	0.006415	1	CONE12_5_sp_DE_vs_CONE12_5_sp_NDE	false	0.092948773415015	0.0315581032313166
Polr1d	-0.207196839237637	0.939	0.96	0.006431	1	CONE12_5_sp_DE_vs_CONE12_5_sp_NDE	false	2.7991286587423	3.38323914457199
Pfdn1	0.164980155427414	0.975	0.929	0.006448	1	CONE12_5_sp_DE_vs_CONE12_5_sp_NDE	false	3.34276655124016	2.87246303561261
Cebpz	0.216190898753304	0.687	0.569	0.006497	1	CONE12_5_sp_DE_vs_CONE12_5_sp_NDE	false	1.05967546613563	0.772204541253442
Cuedc2	0.186606177361784	0.613	0.467	0.006507	1	CONE12_5_sp_DE_vs_CONE12_5_sp_NDE	false	0.791572680861441	0.573255520375466
Hacd4	0.0799234102207153	0.104	0.036	0.006535	1	CONE12_5_sp_DE_vs_CONE12_5_sp_NDE	false	0.091299209742089	0.0311268751034892
Celf4	0.106405348899689	0.221	0.116	0.006563	1	CONE12_5_sp_DE_vs_CONE12_5_sp_NDE	false	0.194201602271823	0.108039121528732
Inafm1	-0.193104176130773	0.215	0.324	0.006577	1	CONE12_5_sp_DE_vs_CONE12_5_sp_NDE	false	0.177008507251221	0.343011525194053
Card19	0.145176732474578	0.399	0.267	0.006727	1	CONE12_5_sp_DE_vs_CONE12_5_sp_NDE	false	0.368597960231555	0.236476940893324
Elovl6	0.0985782985872282	0.325	0.191	0.006759	1	CONE12_5_sp_DE_vs_CONE12_5_sp_NDE	false	0.294599470097674	0.207809602162157
Sertad1	0.170395108826109	0.417	0.284	0.006777	1	CONE12_5_sp_DE_vs_CONE12_5_sp_NDE	false	0.437828516409839	0.276646311624978
Lin37	-0.15020577661007	0.215	0.333	0.006785	1	CONE12_5_sp_DE_vs_CONE12_5_sp_NDE	false	0.183159644181694	0.310621382808262
Arhgdib	-0.25163285412731	0.368	0.476	0.006872	1	CONE12_5_sp_DE_vs_CONE12_5_sp_NDE	false	0.425812535735468	0.69464701045382
Gnai1	-0.0969405023137002	0.031	0.102	0.006878	1	CONE12_5_sp_DE_vs_CONE12_5_sp_NDE	false	0.0266325996082043	0.0958697010884787
Lmnb2	0.0705031008475153	0.16	0.071	0.006906	1	CONE12_5_sp_DE_vs_CONE12_5_sp_NDE	false	0.107284223407116	0.053075319996864
Cdc25b	0.0998503244475094	0.141	0.062	0.006941	1	CONE12_5_sp_DE_vs_CONE12_5_sp_NDE	false	0.12054241931641	0.0443312410346456
Gli3	0.200233346216939	0.313	0.204	0.006995	1	CONE12_5_sp_DE_vs_CONE12_5_sp_NDE	false	0.362486326509922	0.185025915915256
Topors	0.167445468242501	0.356	0.236	0.007007	1	CONE12_5_sp_DE_vs_CONE12_5_sp_NDE	false	0.341978425060095	0.193903394826503
Nfia	0.190738798954579	0.479	0.364	0.007017	1	CONE12_5_sp_DE_vs_CONE12_5_sp_NDE	false	0.581792487029924	0.384967697247119
Kbtbd4	0.120050092566854	0.147	0.067	0.007048	1	CONE12_5_sp_DE_vs_CONE12_5_sp_NDE	false	0.144653613310415	0.0520588652477427
Tnfaip8l1	0.0744213158474378	0.11	0.04	0.007136	1	CONE12_5_sp_DE_vs_CONE12_5_sp_NDE	false	0.0887386520827052	0.0326180521782503
Dbf4	0.148641130505902	0.325	0.209	0.007143	1	CONE12_5_sp_DE_vs_CONE12_5_sp_NDE	false	0.313482723924593	0.183802523405501
Atxn2l	0.119778443464895	0.264	0.156	0.007148	1	CONE12_5_sp_DE_vs_CONE12_5_sp_NDE	false	0.236468497235488	0.136756040175424
Wdr6	0.140637886213356	0.65	0.476	0.007171	1	CONE12_5_sp_DE_vs_CONE12_5_sp_NDE	false	0.77390946244261	0.608024481101738
Echdc2	-0.125213195034154	0.147	0.253	0.007189	1	CONE12_5_sp_DE_vs_CONE12_5_sp_NDE	false	0.131373649842083	0.2317072726659
Krtcap3	0.130867324568602	0.245	0.138	0.007194	1	CONE12_5_sp_DE_vs_CONE12_5_sp_NDE	false	0.232025130121191	0.12402815020555
Pak3	0.126090494160665	0.147	0.067	0.007198	1	CONE12_5_sp_DE_vs_CONE12_5_sp_NDE	false	0.150372994735604	0.0529225243158231
Nagk	-0.16650316763117	0.196	0.307	0.007222	1	CONE12_5_sp_DE_vs_CONE12_5_sp_NDE	false	0.164557571858194	0.304582500132297
Ier3ip1	0.154973459425528	0.877	0.751	0.007285	1	CONE12_5_sp_DE_vs_CONE12_5_sp_NDE	false	1.61199007457851	1.34489032919106
Gnaq	0.104586921764195	0.491	0.329	0.007302	1	CONE12_5_sp_DE_vs_CONE12_5_sp_NDE	false	0.451814081666353	0.349028960258073
Dzip3	0.146686238900098	0.35	0.227	0.007328	1	CONE12_5_sp_DE_vs_CONE12_5_sp_NDE	false	0.317592160808439	0.189113817988915
Ahr	-0.0940709243232002	0.037	0.111	0.007357	1	CONE12_5_sp_DE_vs_CONE12_5_sp_NDE	false	0.031682369981426	0.0990909831157933
Serbp1	0.152326997133793	1	0.987	0.007406	1	CONE12_5_sp_DE_vs_CONE12_5_sp_NDE	false	8.81052118305206	7.82641116885622
Snrnp70	0.177496915469956	0.798	0.658	0.007407	1	CONE12_5_sp_DE_vs_CONE12_5_sp_NDE	false	1.25097032207031	0.989408274729362
Sf3b2	0.218485506911377	0.883	0.773	0.007476	1	CONE12_5_sp_DE_vs_CONE12_5_sp_NDE	false	1.96576850740834	1.54815240335117
Calcoco1	-0.112064583814238	0.147	0.262	0.007491	1	CONE12_5_sp_DE_vs_CONE12_5_sp_NDE	false	0.144931691530961	0.235226085938379
Carhsp1	0.163291308339094	0.601	0.444	0.007508	1	CONE12_5_sp_DE_vs_CONE12_5_sp_NDE	false	0.705343383802361	0.521812958977598
Col12a1	-0.161075289957723	0.153	0.253	0.007555	1	CONE12_5_sp_DE_vs_CONE12_5_sp_NDE	false	0.120046836843869	0.249931805435465
Tmem191c	-0.0803586128498995	0.037	0.111	0.007574	1	CONE12_5_sp_DE_vs_CONE12_5_sp_NDE	false	0.0323182921705879	0.0894083871986225
Kat7	0.101198458333016	0.331	0.2	0.007586	1	CONE12_5_sp_DE_vs_CONE12_5_sp_NDE	false	0.260647889260593	0.17397444546434
Twist2	0.144014719294551	0.411	0.28	0.007613	1	CONE12_5_sp_DE_vs_CONE12_5_sp_NDE	false	0.386468471513737	0.253642439679558
Gria2	-0.259550260236572	0.074	0.16	0.007642	1	CONE12_5_sp_DE_vs_CONE12_5_sp_NDE	false	0.0793912411082211	0.289245393554222
Fras1	-0.166163628469116	0.276	0.404	0.007649	1	CONE12_5_sp_DE_vs_CONE12_5_sp_NDE	false	0.265300733790821	0.417317501807919
Rnf126	0.184735822187412	0.368	0.24	0.007655	1	CONE12_5_sp_DE_vs_CONE12_5_sp_NDE	false	0.380596236181877	0.213709440932284
Thap7	-0.164606950460648	0.215	0.333	0.007657	1	CONE12_5_sp_DE_vs_CONE12_5_sp_NDE	false	0.198800966933026	0.341256851014489
Acot7	0.214087191526721	0.301	0.2	0.007757	1	CONE12_5_sp_DE_vs_CONE12_5_sp_NDE	false	0.355084033656779	0.1673618879607
1810037I17Rik	0.223979228576797	0.914	0.822	0.007792	1	CONE12_5_sp_DE_vs_CONE12_5_sp_NDE	false	2.22298515877314	1.75871354451735
Acbd5	0.0576192014344212	0.147	0.062	0.007868	1	CONE12_5_sp_DE_vs_CONE12_5_sp_NDE	false	0.110584402356459	0.0656529657548188
Ppic	-0.208520146095948	0.35	0.444	0.007916	1	CONE12_5_sp_DE_vs_CONE12_5_sp_NDE	false	0.319529136337052	0.522074440630734
Parp1	0.289318304929694	0.644	0.502	0.007987	1	CONE12_5_sp_DE_vs_CONE12_5_sp_NDE	false	0.982215655887421	0.621448784205239
Coil	0.0719945274437817	0.19	0.093	0.008007	1	CONE12_5_sp_DE_vs_CONE12_5_sp_NDE	false	0.149825984058489	0.0924627363944475
Cnn3	0.192042371520895	0.503	0.382	0.008009	1	CONE12_5_sp_DE_vs_CONE12_5_sp_NDE	false	0.594826778189776	0.395130634844492
Fam69b	0.128591414657764	0.282	0.169	0.008084	1	CONE12_5_sp_DE_vs_CONE12_5_sp_NDE	false	0.283014247423952	0.172436707764609
Lxn	0.246934454124363	0.423	0.316	0.008093	1	CONE12_5_sp_DE_vs_CONE12_5_sp_NDE	false	0.555776870749107	0.310304607261831
Grip1	-0.0742740169276261	0.043	0.12	0.008187	1	CONE12_5_sp_DE_vs_CONE12_5_sp_NDE	false	0.0363560534593953	0.0890932460310332
Acat2	0.140008492435038	0.417	0.293	0.008188	1	CONE12_5_sp_DE_vs_CONE12_5_sp_NDE	false	0.419311082708603	0.286921287844929
Trmt2a	0.0817123434988794	0.141	0.062	0.008196	1	CONE12_5_sp_DE_vs_CONE12_5_sp_NDE	false	0.111722685941738	0.0491534502606964
Sgol2a	0.100188252476316	0.153	0.071	0.008244	1	CONE12_5_sp_DE_vs_CONE12_5_sp_NDE	false	0.136036635814847	0.0585424217591366
Eif3k	-0.13234257640633	0.994	0.996	0.008269	1	CONE12_5_sp_DE_vs_CONE12_5_sp_NDE	false	5.76344292072264	6.41094051427336
Ier2	0.190715448352953	0.601	0.471	0.008272	1	CONE12_5_sp_DE_vs_CONE12_5_sp_NDE	false	0.834456723971034	0.606367146859234
Gps2	0.209369865442628	0.718	0.596	0.008371	1	CONE12_5_sp_DE_vs_CONE12_5_sp_NDE	false	1.07122740510263	0.790573709299434
Hspa8	0.217451587479748	0.951	0.862	0.008394	1	CONE12_5_sp_DE_vs_CONE12_5_sp_NDE	false	2.94371492112539	2.39109147159211
Pbdc1	0.204199116183771	0.73	0.631	0.008397	1	CONE12_5_sp_DE_vs_CONE12_5_sp_NDE	false	1.2283922176606	0.933409109857837
Tpm3	0.207673506129206	0.638	0.538	0.00845	1	CONE12_5_sp_DE_vs_CONE12_5_sp_NDE	false	0.931348624763088	0.671549539437271
Ccnt2	-0.236955462447614	0.356	0.458	0.008474	1	CONE12_5_sp_DE_vs_CONE12_5_sp_NDE	false	0.356798225049694	0.596205177869406
Zcrb1	0.186702177717514	0.859	0.729	0.008528	1	CONE12_5_sp_DE_vs_CONE12_5_sp_NDE	false	1.63199465645622	1.31155581757097
Akap9	0.131525580927731	0.613	0.453	0.008553	1	CONE12_5_sp_DE_vs_CONE12_5_sp_NDE	false	0.729949928863972	0.578055869990599
Cdc5l	0.14537179817383	0.552	0.4	0.008665	1	CONE12_5_sp_DE_vs_CONE12_5_sp_NDE	false	0.65928764136044	0.499136381015684
Scaf8	0.0734093267072326	0.166	0.076	0.008738	1	CONE12_5_sp_DE_vs_CONE12_5_sp_NDE	false	0.126852912012668	0.069562914394067
Acaa2	-0.18730287919439	0.294	0.391	0.008783	1	CONE12_5_sp_DE_vs_CONE12_5_sp_NDE	false	0.282483890898723	0.457737507897196
Arl1	0.1015613006873	0.239	0.138	0.008801	1	CONE12_5_sp_DE_vs_CONE12_5_sp_NDE	false	0.180885538447694	0.0993399327438861
Gata3	-0.201580655291349	0.123	0.222	0.008818	1	CONE12_5_sp_DE_vs_CONE12_5_sp_NDE	false	0.128832718401771	0.295499241543321
Ogfod3	0.142282543426076	0.166	0.084	0.008826	1	CONE12_5_sp_DE_vs_CONE12_5_sp_NDE	false	0.171915433421846	0.0607400178329737
Mybbp1a	0.167121350239297	0.479	0.347	0.008834	1	CONE12_5_sp_DE_vs_CONE12_5_sp_NDE	false	0.513967532363468	0.347347242538656
Snrpa1	0.17703519487796	0.865	0.676	0.008881	1	CONE12_5_sp_DE_vs_CONE12_5_sp_NDE	false	1.63621752061762	1.33080205660032
Bop1	0.0702517387645701	0.135	0.058	0.008918	1	CONE12_5_sp_DE_vs_CONE12_5_sp_NDE	false	0.0991637156663645	0.0455234853338663
Rpl37	-0.0705531111725719	1	1	0.009014	1	CONE12_5_sp_DE_vs_CONE12_5_sp_NDE	false	69.0282648853196	72.5360281230685
Eif3h	-0.184341333329002	0.963	0.987	0.009086	1	CONE12_5_sp_DE_vs_CONE12_5_sp_NDE	false	3.68756110978953	4.32393995404556
Syngr2	-0.0899618293090264	0.074	0.164	0.009109	1	CONE12_5_sp_DE_vs_CONE12_5_sp_NDE	false	0.0700200657157291	0.136782058919656
Ppp1r10	0.111942296672911	0.374	0.249	0.009135	1	CONE12_5_sp_DE_vs_CONE12_5_sp_NDE	false	0.343395104895261	0.241866661386981
Isoc2b	-0.119442112033847	0.08	0.169	0.009137	1	CONE12_5_sp_DE_vs_CONE12_5_sp_NDE	false	0.0644865674612215	0.154147348622251
Tmem256	0.172433826948123	0.994	0.964	0.009172	1	CONE12_5_sp_DE_vs_CONE12_5_sp_NDE	false	4.42248676893134	3.81061424735566
Anapc13	0.15589249843698	1	0.982	0.009234	1	CONE12_5_sp_DE_vs_CONE12_5_sp_NDE	false	4.82905562309722	4.23096369190695
Ndufa3	-0.145500477075507	0.988	0.987	0.009321	1	CONE12_5_sp_DE_vs_CONE12_5_sp_NDE	false	4.44171115230185	5.01681300303801
Sde2	0.145267981563949	0.497	0.36	0.009362	1	CONE12_5_sp_DE_vs_CONE12_5_sp_NDE	false	0.508677391575487	0.363060437773594
Gtpbp4	0.172034675607715	0.503	0.396	0.009379	1	CONE12_5_sp_DE_vs_CONE12_5_sp_NDE	false	0.578951154011919	0.400460367349011
Prpf40a	0.188103598681902	0.675	0.542	0.009472	1	CONE12_5_sp_DE_vs_CONE12_5_sp_NDE	false	0.935583742167331	0.698035014976919
Ncam1	0.100277610478187	0.301	0.182	0.009478	1	CONE12_5_sp_DE_vs_CONE12_5_sp_NDE	false	0.25338784150152	0.167948614234834
Ttk	0.0733957246756341	0.141	0.062	0.009501	1	CONE12_5_sp_DE_vs_CONE12_5_sp_NDE	false	0.105840357602219	0.0496026590244351
Cnot6	0.161290492636286	0.613	0.476	0.00954	1	CONE12_5_sp_DE_vs_CONE12_5_sp_NDE	false	0.740543553605421	0.555395662009025
Ubald2	0.154818107438945	0.356	0.24	0.00956	1	CONE12_5_sp_DE_vs_CONE12_5_sp_NDE	false	0.335739239633631	0.198755649986785
Pnn	0.175121501496301	0.791	0.671	0.009634	1	CONE12_5_sp_DE_vs_CONE12_5_sp_NDE	false	1.28841669633974	1.02584522132717
Ykt6	0.182265031224372	0.374	0.271	0.00969	1	CONE12_5_sp_DE_vs_CONE12_5_sp_NDE	false	0.388196093886532	0.222480122174973
Rps28	-0.0830865331605608	1	1	0.009701	1	CONE12_5_sp_DE_vs_CONE12_5_sp_NDE	false	58.8890833941899	62.4373659572393
Gm12942	-0.0951532637873889	0.049	0.124	0.009744	1	CONE12_5_sp_DE_vs_CONE12_5_sp_NDE	false	0.0390718233050539	0.107805775539433
Klhl13	-0.112843572752184	0.067	0.151	0.009745	1	CONE12_5_sp_DE_vs_CONE12_5_sp_NDE	false	0.0551737706137126	0.138830429095557
Hmmr	0.147612261828973	0.276	0.169	0.009783	1	CONE12_5_sp_DE_vs_CONE12_5_sp_NDE	false	0.290047886051556	0.163488248104596
Nelfe	0.165557158146011	0.571	0.418	0.009803	1	CONE12_5_sp_DE_vs_CONE12_5_sp_NDE	false	0.645719668454645	0.466272141540653
Dap	0.136232382287872	0.638	0.467	0.00992	1	CONE12_5_sp_DE_vs_CONE12_5_sp_NDE	false	0.678655569992835	0.526257979074854
Samhd1	0.0840975660814029	0.178	0.089	0.009945	1	CONE12_5_sp_DE_vs_CONE12_5_sp_NDE	false	0.132830610099184	0.0673403254819522
Sfrp1	0.0943769740462784	0.252	0.142	0.009961	1	CONE12_5_sp_DE_vs_CONE12_5_sp_NDE	false	0.215569611690807	0.137293648995378
Rpl22	-0.0846359377568477	1	1	0.009962	1	CONE12_5_sp_DE_vs_CONE12_5_sp_NDE	false	17.7784285205747	18.9109620735535
Klf5	0.141470375754508	0.368	0.244	0.01001	1	CONE12_5_sp_DE_vs_CONE12_5_sp_NDE	false	0.369221072228505	0.240211074089114
Kif5c	0.140317296528268	0.215	0.12	0.01002	1	CONE12_5_sp_DE_vs_CONE12_5_sp_NDE	false	0.226205819533958	0.11143862031327
Tpm1	0.254805096477561	0.951	0.853	0.01002	1	CONE12_5_sp_DE_vs_CONE12_5_sp_NDE	false	3.5555863059188	2.81734120976941
Pomgnt1	0.0738494124193462	0.147	0.067	0.01018	1	CONE12_5_sp_DE_vs_CONE12_5_sp_NDE	false	0.123326034848176	0.0658871713629665
Rbbp7	0.184489496807151	0.528	0.4	0.0102	1	CONE12_5_sp_DE_vs_CONE12_5_sp_NDE	false	0.625246922386106	0.429198843409093
Racgap1	0.135497677086647	0.282	0.173	0.01036	1	CONE12_5_sp_DE_vs_CONE12_5_sp_NDE	false	0.269114794346316	0.154205377587446
Btbd1	0.0713886246290028	0.178	0.089	0.01036	1	CONE12_5_sp_DE_vs_CONE12_5_sp_NDE	false	0.13008351745818	0.0741304480739671
Megf8	0.0560104067347181	0.141	0.062	0.01038	1	CONE12_5_sp_DE_vs_CONE12_5_sp_NDE	false	0.0981770742576118	0.0549021494311789
Snrnp25	0.144197041372626	0.736	0.604	0.01039	1	CONE12_5_sp_DE_vs_CONE12_5_sp_NDE	false	1.0490950536408	0.853084022180784
Apoe	-0.172406291410028	0.258	0.373	0.01049	1	CONE12_5_sp_DE_vs_CONE12_5_sp_NDE	false	0.278330235232967	0.438127790110963
Smc1a	0.200220324252719	0.656	0.511	0.01049	1	CONE12_5_sp_DE_vs_CONE12_5_sp_NDE	false	1.02167915612558	0.758809629528552
Pgam2	-0.104815176497903	0.067	0.151	0.01067	1	CONE12_5_sp_DE_vs_CONE12_5_sp_NDE	false	0.0569328119519686	0.13442685849912
Phf5a	0.185469065527051	0.975	0.902	0.01067	1	CONE12_5_sp_DE_vs_CONE12_5_sp_NDE	false	3.32162469227098	2.79932695514131
Wac	0.167964345852689	0.577	0.444	0.01071	1	CONE12_5_sp_DE_vs_CONE12_5_sp_NDE	false	0.692595148343329	0.50555882232456
Nab2	-0.114533399006936	0.08	0.164	0.01076	1	CONE12_5_sp_DE_vs_CONE12_5_sp_NDE	false	0.0628184914642526	0.148436276644278
Ube2l3	0.170993179328414	0.914	0.796	0.01078	1	CONE12_5_sp_DE_vs_CONE12_5_sp_NDE	false	2.02052138309672	1.68191588850986
Tenm3	0.107969128786777	0.319	0.2	0.01085	1	CONE12_5_sp_DE_vs_CONE12_5_sp_NDE	false	0.279490092053121	0.185982171574194
Vamp5	0.0847792445375023	0.16	0.076	0.01089	1	CONE12_5_sp_DE_vs_CONE12_5_sp_NDE	false	0.13064242704978	0.0647749212556085
Zdhhc12	0.111340485391923	0.196	0.107	0.01095	1	CONE12_5_sp_DE_vs_CONE12_5_sp_NDE	false	0.176609073547711	0.0879845330496246
Ift81	0.0918005663070307	0.19	0.098	0.01095	1	CONE12_5_sp_DE_vs_CONE12_5_sp_NDE	false	0.1649720115212	0.0918402285580669
Aldoa	-0.243068205267432	0.804	0.8	0.01099	1	CONE12_5_sp_DE_vs_CONE12_5_sp_NDE	false	1.80313661555531	2.31471539414539
Glrx2	0.167865487638769	0.632	0.484	0.01103	1	CONE12_5_sp_DE_vs_CONE12_5_sp_NDE	false	0.741909657788639	0.549559427999474
Sh3glb1	0.10820403978268	0.393	0.253	0.01105	1	CONE12_5_sp_DE_vs_CONE12_5_sp_NDE	false	0.345007036025735	0.246572637407301
Erh	0.117272895950583	1	1	0.0111	1	CONE12_5_sp_DE_vs_CONE12_5_sp_NDE	false	12.454511728858	11.402889110123
Rbm15	0.1229532529366	0.245	0.142	0.0111	1	CONE12_5_sp_DE_vs_CONE12_5_sp_NDE	false	0.242342302557522	0.139660953578386
Ankle1	0.0795183321023092	0.11	0.044	0.01115	1	CONE12_5_sp_DE_vs_CONE12_5_sp_NDE	false	0.0892191091484935	0.0294466339958259
Ikzf5	0.147236749090097	0.429	0.298	0.01116	1	CONE12_5_sp_DE_vs_CONE12_5_sp_NDE	false	0.443176957914942	0.302062201445314
Tmed10	-0.189878344640451	0.693	0.738	0.01116	1	CONE12_5_sp_DE_vs_CONE12_5_sp_NDE	false	1.02863086354944	1.31143983031976
Hnrnpa1	0.158058917288108	0.988	0.969	0.0113	1	CONE12_5_sp_DE_vs_CONE12_5_sp_NDE	false	5.13769561433321	4.49973364381753
Zfp507	0.0624669231338138	0.16	0.076	0.01132	1	CONE12_5_sp_DE_vs_CONE12_5_sp_NDE	false	0.113270181495278	0.0646650633397059
Qser1	0.101748901585709	0.276	0.164	0.01141	1	CONE12_5_sp_DE_vs_CONE12_5_sp_NDE	false	0.228857619633912	0.14390287494697
Nol8	0.0861640367589866	0.276	0.164	0.01141	1	CONE12_5_sp_DE_vs_CONE12_5_sp_NDE	false	0.249591911953117	0.175810924013447
Ppp4r1	0.101407469447678	0.215	0.12	0.01143	1	CONE12_5_sp_DE_vs_CONE12_5_sp_NDE	false	0.17933370517681	0.0980101853757965
Ntng1	0.0841085821574351	0.387	0.258	0.01148	1	CONE12_5_sp_DE_vs_CONE12_5_sp_NDE	false	0.458056964830319	0.374140100466521
Llgl1	0.0723805806465696	0.16	0.076	0.01148	1	CONE12_5_sp_DE_vs_CONE12_5_sp_NDE	false	0.117506897432309	0.0614340025174151
Clic4	0.130183910276101	0.344	0.231	0.01152	1	CONE12_5_sp_DE_vs_CONE12_5_sp_NDE	false	0.312228601413132	0.197841742118536
Thoc7	0.195850093148805	0.871	0.818	0.01154	1	CONE12_5_sp_DE_vs_CONE12_5_sp_NDE	false	2.03328690428309	1.647324577931
Gatsl3	-0.0847306705434475	0.043	0.116	0.01163	1	CONE12_5_sp_DE_vs_CONE12_5_sp_NDE	false	0.0469650723640168	0.108234095429737
Sart3	0.084990221900075	0.202	0.111	0.01166	1	CONE12_5_sp_DE_vs_CONE12_5_sp_NDE	false	0.143341666812671	0.0765925996119342
Zdhhc21	0.120983435952319	0.301	0.187	0.01167	1	CONE12_5_sp_DE_vs_CONE12_5_sp_NDE	false	0.287085032969919	0.182355658488375
Nup188	0.101788521873568	0.184	0.098	0.01181	1	CONE12_5_sp_DE_vs_CONE12_5_sp_NDE	false	0.156523995775757	0.0764655410133408
Tmem238	0.128791527423593	0.202	0.116	0.01187	1	CONE12_5_sp_DE_vs_CONE12_5_sp_NDE	false	0.190183824109539	0.0873722605300538
Znrf3	-0.212621551586994	0.153	0.24	0.01195	1	CONE12_5_sp_DE_vs_CONE12_5_sp_NDE	false	0.103448179162619	0.276002144596591
Gas2l3	0.0639905461980196	0.141	0.062	0.01199	1	CONE12_5_sp_DE_vs_CONE12_5_sp_NDE	false	0.111569234833425	0.0619188105398459
Lpar6	0.0754710151268645	0.252	0.147	0.01199	1	CONE12_5_sp_DE_vs_CONE12_5_sp_NDE	false	0.20586550958896	0.143027391662811
Naf1	0.0939656177278727	0.27	0.16	0.01209	1	CONE12_5_sp_DE_vs_CONE12_5_sp_NDE	false	0.219225479740767	0.141042047693131
Wdr92	0.0650614384018964	0.104	0.04	0.01216	1	CONE12_5_sp_DE_vs_CONE12_5_sp_NDE	false	0.0815007863334377	0.0323915849738218
Cdc26	0.203314534323148	0.957	0.849	0.01221	1	CONE12_5_sp_DE_vs_CONE12_5_sp_NDE	false	2.5281792575405	2.0635258862885
2700029M09Rik	0.152697357727037	0.607	0.48	0.01221	1	CONE12_5_sp_DE_vs_CONE12_5_sp_NDE	false	0.819399719975227	0.635597575662657
Tubb2b	0.1412812987427	0.509	0.387	0.01222	1	CONE12_5_sp_DE_vs_CONE12_5_sp_NDE	false	0.555061761860449	0.408877307793114
Bcl7c	0.128409659169366	0.742	0.538	0.01223	1	CONE12_5_sp_DE_vs_CONE12_5_sp_NDE	false	0.903271014886189	0.740019168031041
Cry2	0.0747471178685382	0.117	0.049	0.01224	1	CONE12_5_sp_DE_vs_CONE12_5_sp_NDE	false	0.0926829061414426	0.0361309901457547
Prdx4	0.172802930284336	0.626	0.48	0.01227	1	CONE12_5_sp_DE_vs_CONE12_5_sp_NDE	false	0.974911903778821	0.750980868617461
Flot2	0.127690966747163	0.233	0.138	0.01232	1	CONE12_5_sp_DE_vs_CONE12_5_sp_NDE	false	0.228891554070412	0.12362768753071
Cyhr1	0.0999846024194687	0.485	0.347	0.01232	1	CONE12_5_sp_DE_vs_CONE12_5_sp_NDE	false	0.4796963748661	0.379340524767685
Lasp1	0.140332337404242	0.442	0.311	0.01236	1	CONE12_5_sp_DE_vs_CONE12_5_sp_NDE	false	0.433133780345482	0.299174913232411
Ube2f	0.107091514753762	0.503	0.387	0.01237	1	CONE12_5_sp_DE_vs_CONE12_5_sp_NDE	false	0.488727747289483	0.380969503742591
Rpl17	-0.0890963818097772	1	1	0.01243	1	CONE12_5_sp_DE_vs_CONE12_5_sp_NDE	false	48.5716004925069	51.7274151562984
Rab28	0.116065786005664	0.135	0.062	0.01258	1	CONE12_5_sp_DE_vs_CONE12_5_sp_NDE	false	0.139115348150104	0.0498459125790119
Dynll1	0.135067040169027	1	1	0.01266	1	CONE12_5_sp_DE_vs_CONE12_5_sp_NDE	false	16.6950128757393	15.1124234096069
Slc30a7	-0.0638935982455204	0.043	0.116	0.01267	1	CONE12_5_sp_DE_vs_CONE12_5_sp_NDE	false	0.0402730100524401	0.0854113638306064
Ppp1cb	-0.201132210000965	0.38	0.467	0.01279	1	CONE12_5_sp_DE_vs_CONE12_5_sp_NDE	false	0.320709506582089	0.515679587117032
Rpl10-ps3	-0.172459588983525	0.914	0.924	0.0128	1	CONE12_5_sp_DE_vs_CONE12_5_sp_NDE	false	2.48606359265636	2.92624808709322
Melk	0.069306502202014	0.153	0.076	0.01285	1	CONE12_5_sp_DE_vs_CONE12_5_sp_NDE	false	0.120323739940677	0.066373346678725
Arhgap27os2	-0.131502866768754	0.117	0.213	0.01288	1	CONE12_5_sp_DE_vs_CONE12_5_sp_NDE	false	0.125143994107741	0.230245233377682
Paics	0.155245264776029	0.564	0.427	0.01298	1	CONE12_5_sp_DE_vs_CONE12_5_sp_NDE	false	0.675367020006405	0.50338093927345
H3f3b	0.122247615318108	1	1	0.01299	1	CONE12_5_sp_DE_vs_CONE12_5_sp_NDE	false	16.2977301371933	14.8911870831362
Aamp	0.119065273310495	0.767	0.564	0.01304	1	CONE12_5_sp_DE_vs_CONE12_5_sp_NDE	false	1.07525455030123	0.909656723801723
Crip1	0.204732949633454	0.761	0.631	0.01311	1	CONE12_5_sp_DE_vs_CONE12_5_sp_NDE	false	1.3222922437393	1.01417246222297
Sulf1	0.075945412844419	0.227	0.124	0.01313	1	CONE12_5_sp_DE_vs_CONE12_5_sp_NDE	false	0.197277789339258	0.134505712127543
Cep89	0.0966012302194245	0.184	0.098	0.01323	1	CONE12_5_sp_DE_vs_CONE12_5_sp_NDE	false	0.16553970642861	0.0887587875265198
Ntan1	-0.179484838945014	0.577	0.622	0.01323	1	CONE12_5_sp_DE_vs_CONE12_5_sp_NDE	false	0.660940843132851	0.87847804820441
Ncbp2	0.136156568876909	0.521	0.378	0.01327	1	CONE12_5_sp_DE_vs_CONE12_5_sp_NDE	false	0.532863294438037	0.39367571923292
Ccnb2	0.136939797959297	0.313	0.2	0.01328	1	CONE12_5_sp_DE_vs_CONE12_5_sp_NDE	false	0.334792974102695	0.212787419550906
Csnk2a1	0.169039184957523	0.712	0.587	0.01336	1	CONE12_5_sp_DE_vs_CONE12_5_sp_NDE	false	1.03974658405304	0.813209456097035
Col4a1	0.122117249165122	0.399	0.276	0.0134	1	CONE12_5_sp_DE_vs_CONE12_5_sp_NDE	false	0.372953544543985	0.260329571493835
Pid1	0.0988913069424967	0.215	0.12	0.01345	1	CONE12_5_sp_DE_vs_CONE12_5_sp_NDE	false	0.206740770260977	0.125510460780309
Klf6	0.0953723210626837	0.153	0.076	0.01348	1	CONE12_5_sp_DE_vs_CONE12_5_sp_NDE	false	0.133271061596754	0.0594783755007128
Sh3gl1	0.0955582640755805	0.294	0.182	0.01348	1	CONE12_5_sp_DE_vs_CONE12_5_sp_NDE	false	0.255364993659978	0.173611339494463
Esrp2	-0.111220629779993	0.055	0.129	0.01351	1	CONE12_5_sp_DE_vs_CONE12_5_sp_NDE	false	0.0495580963663195	0.131489308200341
Git2	-0.147228560023545	0.141	0.236	0.01351	1	CONE12_5_sp_DE_vs_CONE12_5_sp_NDE	false	0.108332492486751	0.225062088879004
Anxa6	-0.144351416040647	0.202	0.307	0.01352	1	CONE12_5_sp_DE_vs_CONE12_5_sp_NDE	false	0.175402320999889	0.296758088629174
Adamts10	0.129400000694749	0.202	0.116	0.01355	1	CONE12_5_sp_DE_vs_CONE12_5_sp_NDE	false	0.189504303576373	0.0862943939977843
Unc5c	0.0727945879528141	0.11	0.044	0.01356	1	CONE12_5_sp_DE_vs_CONE12_5_sp_NDE	false	0.0936903969092229	0.0384861269511433
Nxf1	-0.210845090689707	0.81	0.827	0.01361	1	CONE12_5_sp_DE_vs_CONE12_5_sp_NDE	false	1.42638274587703	1.80555678304523
Kras	0.119713759057844	0.337	0.218	0.01363	1	CONE12_5_sp_DE_vs_CONE12_5_sp_NDE	false	0.297737506987255	0.193196982666685
Srm	0.140464445077052	0.73	0.591	0.01367	1	CONE12_5_sp_DE_vs_CONE12_5_sp_NDE	false	1.07326611248629	0.879801724715415
Fam60a	0.123851625273913	0.613	0.453	0.0137	1	CONE12_5_sp_DE_vs_CONE12_5_sp_NDE	false	0.66579811297141	0.527574175275403
Fis1	-0.150688026061663	0.939	0.942	0.0137	1	CONE12_5_sp_DE_vs_CONE12_5_sp_NDE	false	2.47829748707965	2.85888773477203
Rbms2	-0.205426748997878	0.307	0.391	0.01374	1	CONE12_5_sp_DE_vs_CONE12_5_sp_NDE	false	0.275099863973441	0.467595689007971
Smchd1	0.179603941099143	0.546	0.427	0.01381	1	CONE12_5_sp_DE_vs_CONE12_5_sp_NDE	false	0.663350997458938	0.467675639477686
Nr4a1	0.0679819517327201	0.104	0.04	0.01386	1	CONE12_5_sp_DE_vs_CONE12_5_sp_NDE	false	0.0906768268118766	0.0390664505120627
Kif2c	0.0655127159193496	0.196	0.102	0.01394	1	CONE12_5_sp_DE_vs_CONE12_5_sp_NDE	false	0.146219668002452	0.0939158203858792
Cript	0.154210509289803	0.828	0.738	0.01404	1	CONE12_5_sp_DE_vs_CONE12_5_sp_NDE	false	1.45988731699353	1.20944518256805
Hirip3	0.14597829089374	0.368	0.253	0.01411	1	CONE12_5_sp_DE_vs_CONE12_5_sp_NDE	false	0.383106696309073	0.248905123378148
Zc3h15	0.143988984499197	0.92	0.844	0.01412	1	CONE12_5_sp_DE_vs_CONE12_5_sp_NDE	false	2.29702576103495	1.98274461990076
Srrm1	0.192269501687199	0.914	0.884	0.01421	1	CONE12_5_sp_DE_vs_CONE12_5_sp_NDE	false	2.41676932878799	1.98952651311914
Tmem53	-0.0674324778902551	0.067	0.151	0.01424	1	CONE12_5_sp_DE_vs_CONE12_5_sp_NDE	false	0.0764953658374782	0.126021794592586
Hist1h2bj	0.0749458302732172	0.172	0.089	0.01431	1	CONE12_5_sp_DE_vs_CONE12_5_sp_NDE	false	0.127985222228949	0.0695041326023555
Stk25	0.0929198854068993	0.16	0.08	0.01436	1	CONE12_5_sp_DE_vs_CONE12_5_sp_NDE	false	0.138605927115806	0.0662754451631622
Ttc1	0.175712055076962	0.564	0.431	0.01439	1	CONE12_5_sp_DE_vs_CONE12_5_sp_NDE	false	0.663004771536417	0.471321729488893
Ccdc53	0.120395185987254	0.374	0.253	0.01461	1	CONE12_5_sp_DE_vs_CONE12_5_sp_NDE	false	0.346993172837877	0.237947674537781
Rps5	-0.0720564175362233	1	1	0.0147	1	CONE12_5_sp_DE_vs_CONE12_5_sp_NDE	false	59.3347646051972	62.422745525845
Cops6	0.146730989968356	0.706	0.569	0.01473	1	CONE12_5_sp_DE_vs_CONE12_5_sp_NDE	false	1.0212449996508	0.824683110217044
Dctn1	0.107101535110761	0.276	0.169	0.01473	1	CONE12_5_sp_DE_vs_CONE12_5_sp_NDE	false	0.245907295239582	0.155512928438005
Cmc2	0.178412110769066	0.73	0.591	0.01475	1	CONE12_5_sp_DE_vs_CONE12_5_sp_NDE	false	1.11389536041259	0.867019756010438
Ppia	0.0953770326167742	1	1	0.01476	1	CONE12_5_sp_DE_vs_CONE12_5_sp_NDE	false	43.3853517083356	40.5446159505389
Mirg	0.0771264420472899	0.147	0.071	0.01479	1	CONE12_5_sp_DE_vs_CONE12_5_sp_NDE	false	0.124357572191664	0.0644567183057733
Shfm1	0.129562314935848	1	0.996	0.01485	1	CONE12_5_sp_DE_vs_CONE12_5_sp_NDE	false	10.4148245548811	9.43322719961478
Fam63b	-0.102847955712979	0.098	0.191	0.01494	1	CONE12_5_sp_DE_vs_CONE12_5_sp_NDE	false	0.0957889932718161	0.17461440906035
Auts2	0.217730192984217	0.871	0.831	0.01494	1	CONE12_5_sp_DE_vs_CONE12_5_sp_NDE	false	2.3036781695926	1.84005885514227
Zfp41	-0.111770741921476	0.061	0.138	0.01501	1	CONE12_5_sp_DE_vs_CONE12_5_sp_NDE	false	0.0524190137766569	0.135010516964326
Fbxo5	0.0817905228584895	0.227	0.133	0.01504	1	CONE12_5_sp_DE_vs_CONE12_5_sp_NDE	false	0.18832728103951	0.121479312827999
Nnat	0.291011957827061	0.951	0.876	0.01504	1	CONE12_5_sp_DE_vs_CONE12_5_sp_NDE	false	4.08426499528265	3.15494511560766
Zfp358	0.0860995023780821	0.172	0.089	0.01509	1	CONE12_5_sp_DE_vs_CONE12_5_sp_NDE	false	0.159350177339079	0.0908496257327405
Col8a1	-0.119074362034576	0.074	0.151	0.0151	1	CONE12_5_sp_DE_vs_CONE12_5_sp_NDE	false	0.0520467426309101	0.140344200688655
Dbn1	0.121451191646154	0.399	0.276	0.01514	1	CONE12_5_sp_DE_vs_CONE12_5_sp_NDE	false	0.368953892940993	0.257232787474823
Zcchc3	0.123222403491843	0.344	0.227	0.01517	1	CONE12_5_sp_DE_vs_CONE12_5_sp_NDE	false	0.324854048978945	0.21520607665496
Cct2	0.107208824062952	0.626	0.484	0.01525	1	CONE12_5_sp_DE_vs_CONE12_5_sp_NDE	false	0.757437286813447	0.63032280360234
Hax1	0.127364737222921	0.699	0.542	0.0153	1	CONE12_5_sp_DE_vs_CONE12_5_sp_NDE	false	0.773343735637203	0.622327963206596
Psmb1	-0.14030630852906	0.988	0.973	0.01533	1	CONE12_5_sp_DE_vs_CONE12_5_sp_NDE	false	4.38757980757196	4.93554518172577
Chsy1	0.0841953952276403	0.239	0.142	0.01542	1	CONE12_5_sp_DE_vs_CONE12_5_sp_NDE	false	0.183950720552244	0.115490389015484
Nsf	-0.132834594958851	0.129	0.222	0.01542	1	CONE12_5_sp_DE_vs_CONE12_5_sp_NDE	false	0.124259874257063	0.230407882872881
Pcif1	0.0744021982488737	0.675	0.533	0.01542	1	CONE12_5_sp_DE_vs_CONE12_5_sp_NDE	false	0.8365430726737	0.742848139211458
Hdac1	0.131989902806923	0.485	0.351	0.01556	1	CONE12_5_sp_DE_vs_CONE12_5_sp_NDE	false	0.495106695559626	0.363238165170798
Cdc42ep5	-0.177122479137902	0.589	0.667	0.01557	1	CONE12_5_sp_DE_vs_CONE12_5_sp_NDE	false	0.788053225221465	1.01912853235208
Tor1b	0.0865619975089367	0.184	0.098	0.01558	1	CONE12_5_sp_DE_vs_CONE12_5_sp_NDE	false	0.148530708380876	0.0803120147717064
Hrsp12	0.126311149319701	0.362	0.24	0.01559	1	CONE12_5_sp_DE_vs_CONE12_5_sp_NDE	false	0.340552081504735	0.226998745462928
Ddx6	0.102963922760091	0.54	0.378	0.01568	1	CONE12_5_sp_DE_vs_CONE12_5_sp_NDE	false	0.556471775243091	0.447991111511814
Tpt1	-0.0841596056813403	1	1	0.01568	1	CONE12_5_sp_DE_vs_CONE12_5_sp_NDE	false	37.4854272759359	39.7951898678508
C330027C09Rik	0.0720125738385697	0.141	0.067	0.01574	1	CONE12_5_sp_DE_vs_CONE12_5_sp_NDE	false	0.106751623632374	0.0514720574914042
Nr2e3	-0.113052182051313	0.074	0.151	0.01579	1	CONE12_5_sp_DE_vs_CONE12_5_sp_NDE	false	0.0611101120427126	0.145414705363452
Atp5c1	-0.205665956438813	0.957	0.929	0.01585	1	CONE12_5_sp_DE_vs_CONE12_5_sp_NDE	false	3.29992220202767	3.95611955826036
Vbp1	0.0899471830769779	0.209	0.12	0.01594	1	CONE12_5_sp_DE_vs_CONE12_5_sp_NDE	false	0.170146822420715	0.0981000986751208
Rbm28	0.16101808722378	0.479	0.369	0.01595	1	CONE12_5_sp_DE_vs_CONE12_5_sp_NDE	false	0.520458263629145	0.358845641372768
Rbm3	0.137597569967543	0.951	0.902	0.01596	1	CONE12_5_sp_DE_vs_CONE12_5_sp_NDE	false	2.92565763774088	2.56741460026903
Abcg2	0.0661332802896826	0.135	0.062	0.01596	1	CONE12_5_sp_DE_vs_CONE12_5_sp_NDE	false	0.101222423439055	0.0504661642671382
Csnk1g2	0.0678798970047867	0.436	0.293	0.01614	1	CONE12_5_sp_DE_vs_CONE12_5_sp_NDE	false	0.40605893080804	0.34002645885073
Polr2a	0.13584162529181	0.706	0.587	0.01616	1	CONE12_5_sp_DE_vs_CONE12_5_sp_NDE	false	0.935544409307415	0.760474703498863
Zc3h7b	0.105479067061712	0.276	0.178	0.01622	1	CONE12_5_sp_DE_vs_CONE12_5_sp_NDE	false	0.242313996943968	0.153468201517252
Ybx3	0.124763246380872	0.485	0.356	0.01623	1	CONE12_5_sp_DE_vs_CONE12_5_sp_NDE	false	0.511327178572694	0.384938313626345
Prkca	0.0922094687939076	0.19	0.102	0.01624	1	CONE12_5_sp_DE_vs_CONE12_5_sp_NDE	false	0.166445424893169	0.0929142590306715
Usp29	0.0842661429384905	0.196	0.107	0.01631	1	CONE12_5_sp_DE_vs_CONE12_5_sp_NDE	false	0.15799964428878	0.0909571843999931
Chtf18	0.0567938692577938	0.11	0.044	0.01644	1	CONE12_5_sp_DE_vs_CONE12_5_sp_NDE	false	0.0907211633690804	0.0471637482377589
Fmod	-0.0771429895554025	0.055	0.129	0.01644	1	CONE12_5_sp_DE_vs_CONE12_5_sp_NDE	false	0.0557888366821068	0.111752511901776
Clta	-0.174804630402799	0.877	0.907	0.01645	1	CONE12_5_sp_DE_vs_CONE12_5_sp_NDE	false	2.27085405922226	2.68969699835797
Col11a1	0.0991101025314991	0.264	0.16	0.01651	1	CONE12_5_sp_DE_vs_CONE12_5_sp_NDE	false	0.210571492396462	0.128916851032718
Alg13	0.0606562081030384	0.129	0.058	0.01651	1	CONE12_5_sp_DE_vs_CONE12_5_sp_NDE	false	0.0936245447891373	0.0471597886292301
Agpat3	0.0849544591602793	0.166	0.084	0.01655	1	CONE12_5_sp_DE_vs_CONE12_5_sp_NDE	false	0.142883183085393	0.0761869122399157
5930412G12Rik	-0.207431630011686	0.227	0.324	0.01658	1	CONE12_5_sp_DE_vs_CONE12_5_sp_NDE	false	0.198650658668908	0.381359803036638
Strada	0.0594646566585458	0.129	0.058	0.01668	1	CONE12_5_sp_DE_vs_CONE12_5_sp_NDE	false	0.0902001890364089	0.0447352636213944
Pard6g	-0.19405903945073	0.479	0.547	0.01675	1	CONE12_5_sp_DE_vs_CONE12_5_sp_NDE	false	0.48683781178599	0.698335605784762
Fbxl15	-0.11877242116061	0.092	0.173	0.01679	1	CONE12_5_sp_DE_vs_CONE12_5_sp_NDE	false	0.0715673258164316	0.161302149090026
Slc29a4	0.0777393081613248	0.153	0.076	0.0168	1	CONE12_5_sp_DE_vs_CONE12_5_sp_NDE	false	0.134841804858639	0.0739407570949728
Tmem107	0.133597365553601	0.288	0.191	0.01681	1	CONE12_5_sp_DE_vs_CONE12_5_sp_NDE	false	0.292713953574057	0.177232782314974
Rnf41	-0.102360772858394	0.067	0.142	0.01686	1	CONE12_5_sp_DE_vs_CONE12_5_sp_NDE	false	0.0458907362529305	0.120652110327193
Cks1brt	0.069742099235583	0.153	0.076	0.01688	1	CONE12_5_sp_DE_vs_CONE12_5_sp_NDE	false	0.114655989515867	0.060652484149389
Metap1d	0.0652802423253698	0.202	0.111	0.01695	1	CONE12_5_sp_DE_vs_CONE12_5_sp_NDE	false	0.151972668187049	0.0995898756316296
Ewsr1	0.119039677981406	0.626	0.507	0.01709	1	CONE12_5_sp_DE_vs_CONE12_5_sp_NDE	false	0.789458024017755	0.646528977275555
Mpst	-0.180402850154004	0.344	0.436	0.01713	1	CONE12_5_sp_DE_vs_CONE12_5_sp_NDE	false	0.308200744498722	0.479945732003513
Kif3a	0.0719571879604418	0.202	0.111	0.01715	1	CONE12_5_sp_DE_vs_CONE12_5_sp_NDE	false	0.159014288166186	0.101232157604169
Gar1	0.139510567342469	0.687	0.573	0.01716	1	CONE12_5_sp_DE_vs_CONE12_5_sp_NDE	false	0.895342088554574	0.719517831526909
Haus1	0.0839020142758834	0.331	0.213	0.01719	1	CONE12_5_sp_DE_vs_CONE12_5_sp_NDE	false	0.252164636665938	0.180076338840886
Arhgap23	0.0479849194124649	0.123	0.053	0.01736	1	CONE12_5_sp_DE_vs_CONE12_5_sp_NDE	false	0.099269771234242	0.0618189161564652
Rps2	-0.0959822214732595	1	1	0.0174	1	CONE12_5_sp_DE_vs_CONE12_5_sp_NDE	false	48.8222814634361	52.2475841499179
Myef2	0.117199788546527	0.466	0.333	0.01742	1	CONE12_5_sp_DE_vs_CONE12_5_sp_NDE	false	0.49692816865607	0.37891914733184
Lbh	0.0591647610163985	0.282	0.169	0.01744	1	CONE12_5_sp_DE_vs_CONE12_5_sp_NDE	false	0.225788342052971	0.175091705444995
Fdps	0.288839036609241	0.515	0.413	0.01747	1	CONE12_5_sp_DE_vs_CONE12_5_sp_NDE	false	0.834667090927624	0.501208620164811
Psme3	0.138194186088714	0.362	0.249	0.01747	1	CONE12_5_sp_DE_vs_CONE12_5_sp_NDE	false	0.347501741390739	0.223285146589738
Tmem159	-0.0735503172998749	0.043	0.111	0.01749	1	CONE12_5_sp_DE_vs_CONE12_5_sp_NDE	false	0.04064274235846	0.0930601857468396
Sep15	0.128070139407303	0.577	0.422	0.01753	1	CONE12_5_sp_DE_vs_CONE12_5_sp_NDE	false	0.590618796242649	0.454333785483183
Zfp266	0.128537513592091	0.393	0.271	0.01754	1	CONE12_5_sp_DE_vs_CONE12_5_sp_NDE	false	0.395486670296033	0.275365427323598
Rpl23	-0.0744276622552631	1	1	0.01758	1	CONE12_5_sp_DE_vs_CONE12_5_sp_NDE	false	57.2893178575791	60.373327607373
Ubxn4	0.141215603930112	0.73	0.609	0.01762	1	CONE12_5_sp_DE_vs_CONE12_5_sp_NDE	false	1.05736715610535	0.864409093367018
Med30	0.160637214048305	0.546	0.404	0.01783	1	CONE12_5_sp_DE_vs_CONE12_5_sp_NDE	false	0.625183410422141	0.452893493471116
Atp5e	-0.0840778713395052	1	1	0.01786	1	CONE12_5_sp_DE_vs_CONE12_5_sp_NDE	false	16.024630254511	17.0442195852368
Ptpre	-0.0929702866501237	0.08	0.16	0.01789	1	CONE12_5_sp_DE_vs_CONE12_5_sp_NDE	false	0.0921236867493069	0.162720712807969
Rac3	-0.203092297935021	0.479	0.529	0.01789	1	CONE12_5_sp_DE_vs_CONE12_5_sp_NDE	false	0.47344689710078	0.693559844487288
Atp5g1	0.140103911043302	1	1	0.01802	1	CONE12_5_sp_DE_vs_CONE12_5_sp_NDE	false	9.9509275061754	8.9363379457936
Mrpl23	0.149053599305685	0.994	0.982	0.01806	1	CONE12_5_sp_DE_vs_CONE12_5_sp_NDE	false	4.09817637358616	3.59666059851312
Dnajc8	0.141751995976254	0.865	0.818	0.01808	1	CONE12_5_sp_DE_vs_CONE12_5_sp_NDE	false	1.98606967707993	1.70551013077495
Eif3i	-0.177476500952584	0.92	0.889	0.01816	1	CONE12_5_sp_DE_vs_CONE12_5_sp_NDE	false	2.17092732862988	2.58352086634491
Gm10053	0.125992501157616	0.472	0.333	0.01834	1	CONE12_5_sp_DE_vs_CONE12_5_sp_NDE	false	0.485086959574343	0.359716719706905
Spred2	0.096348735668282	0.227	0.138	0.01848	1	CONE12_5_sp_DE_vs_CONE12_5_sp_NDE	false	0.180915992553066	0.103331513839307
Akirin1	0.0823521228230463	0.209	0.12	0.01851	1	CONE12_5_sp_DE_vs_CONE12_5_sp_NDE	false	0.171786753775609	0.105421767066753
Ifitm3	0.200217755722237	0.798	0.702	0.01867	1	CONE12_5_sp_DE_vs_CONE12_5_sp_NDE	false	2.36373694937433	1.92696559032129
Metrn	0.0878642428171967	0.184	0.102	0.01874	1	CONE12_5_sp_DE_vs_CONE12_5_sp_NDE	false	0.150538508779698	0.0812304923805043
Sema5a	0.0896745307792317	0.27	0.164	0.01879	1	CONE12_5_sp_DE_vs_CONE12_5_sp_NDE	false	0.267795532397307	0.190070690064235
Cenpc1	0.0834713391899335	0.209	0.12	0.0188	1	CONE12_5_sp_DE_vs_CONE12_5_sp_NDE	false	0.170545858587237	0.103396843202002
Tacc3	0.125297160437547	0.27	0.178	0.01881	1	CONE12_5_sp_DE_vs_CONE12_5_sp_NDE	false	0.250214770075011	0.145035693273052
Nde1	0.0900927633299295	0.147	0.076	0.01888	1	CONE12_5_sp_DE_vs_CONE12_5_sp_NDE	false	0.127559764702261	0.0579808081000276
Gpx4	0.102721257179347	0.988	0.987	0.01888	1	CONE12_5_sp_DE_vs_CONE12_5_sp_NDE	false	4.92393842353733	4.51554528126846
Psmd7	0.197979823832791	0.902	0.804	0.01889	1	CONE12_5_sp_DE_vs_CONE12_5_sp_NDE	false	2.23922423822748	1.82295607052892
Fbxl14	0.0752687406186489	0.16	0.084	0.01891	1	CONE12_5_sp_DE_vs_CONE12_5_sp_NDE	false	0.125916660719833	0.0673023661386462
Tbc1d17	0.0768490297413266	0.172	0.089	0.01902	1	CONE12_5_sp_DE_vs_CONE12_5_sp_NDE	false	0.135854170689782	0.0755607910487301
Sclt1	0.043691002736977	0.129	0.058	0.01903	1	CONE12_5_sp_DE_vs_CONE12_5_sp_NDE	false	0.0926343151561083	0.0585331666717866
Tada3	0.0743454137618779	0.16	0.08	0.01904	1	CONE12_5_sp_DE_vs_CONE12_5_sp_NDE	false	0.132498072203709	0.074233661081777
Zfp36l1	-0.237074388758941	0.816	0.804	0.01907	1	CONE12_5_sp_DE_vs_CONE12_5_sp_NDE	false	1.51018579391026	1.95571919114475
Rassf1	0.052642404112761	0.172	0.089	0.0191	1	CONE12_5_sp_DE_vs_CONE12_5_sp_NDE	false	0.107898867829383	0.0667307799576611
Dgkz	-0.151189125104236	0.135	0.222	0.01911	1	CONE12_5_sp_DE_vs_CONE12_5_sp_NDE	false	0.111292437636991	0.231704571652212
Snrpf	0.143191732910309	0.994	0.991	0.01912	1	CONE12_5_sp_DE_vs_CONE12_5_sp_NDE	false	6.75486106687925	6.02102156455157
Alyref	0.161019936172555	0.423	0.316	0.01918	1	CONE12_5_sp_DE_vs_CONE12_5_sp_NDE	false	0.460790035976157	0.305477087753658
Exo1	0.0723699103370656	0.147	0.071	0.01919	1	CONE12_5_sp_DE_vs_CONE12_5_sp_NDE	false	0.131027884938292	0.074301285050739
Ddx42	0.107723877846582	0.62	0.489	0.0193	1	CONE12_5_sp_DE_vs_CONE12_5_sp_NDE	false	0.723841280470972	0.598563645450368
Hes6	0.14602649305734	0.387	0.28	0.01932	1	CONE12_5_sp_DE_vs_CONE12_5_sp_NDE	false	0.415874685921695	0.278477161301144
Adamts18	0.0670141156272769	0.264	0.156	0.01935	1	CONE12_5_sp_DE_vs_CONE12_5_sp_NDE	false	0.222019694662968	0.165142197460494
Crim1	-0.132381527048399	0.135	0.222	0.01939	1	CONE12_5_sp_DE_vs_CONE12_5_sp_NDE	false	0.122660222738515	0.228269557813269
Pola1	0.097989007646081	0.252	0.16	0.01941	1	CONE12_5_sp_DE_vs_CONE12_5_sp_NDE	false	0.20034565441584	0.120236647009253
G2e3	0.0836200760447575	0.288	0.182	0.01941	1	CONE12_5_sp_DE_vs_CONE12_5_sp_NDE	false	0.249236441118233	0.177542809503904
Ncapg	0.0819289228818712	0.123	0.058	0.01942	1	CONE12_5_sp_DE_vs_CONE12_5_sp_NDE	false	0.103484301189014	0.0412130557845511
Mest	0.17956235940052	0.632	0.533	0.01945	1	CONE12_5_sp_DE_vs_CONE12_5_sp_NDE	false	0.913790451209401	0.688848539585074
Fem1a	-0.100978038272808	0.049	0.116	0.01946	1	CONE12_5_sp_DE_vs_CONE12_5_sp_NDE	false	0.0410723514097741	0.114415087207244
Spop	0.0993850591417655	0.252	0.156	0.01954	1	CONE12_5_sp_DE_vs_CONE12_5_sp_NDE	false	0.216978809171752	0.134683350103831
D3Ertd254e	0.0738362617410608	0.129	0.062	0.01956	1	CONE12_5_sp_DE_vs_CONE12_5_sp_NDE	false	0.0998170059518335	0.0435607254945812
Rnf169	-0.0978677730794182	0.049	0.116	0.01965	1	CONE12_5_sp_DE_vs_CONE12_5_sp_NDE	false	0.0361605326654177	0.106768128387161
Pcdh10	-0.0957692534461087	0.055	0.124	0.01977	1	CONE12_5_sp_DE_vs_CONE12_5_sp_NDE	false	0.0490099548002039	0.118897215698039
Tmem98	0.118951470534322	0.362	0.244	0.0198	1	CONE12_5_sp_DE_vs_CONE12_5_sp_NDE	false	0.349245297903834	0.241256552444221
Gm7879	0.0835812188381987	0.153	0.08	0.02012	1	CONE12_5_sp_DE_vs_CONE12_5_sp_NDE	false	0.121906352813325	0.057411454609439
Gabarap	-0.125781848773892	0.982	0.96	0.0202	1	CONE12_5_sp_DE_vs_CONE12_5_sp_NDE	false	4.24717077333985	4.72293273253559
Akap17b	-0.105346462055579	0.067	0.142	0.02021	1	CONE12_5_sp_DE_vs_CONE12_5_sp_NDE	false	0.0721465125797772	0.151209240957376
Faf2	0.136579341490384	0.294	0.2	0.02026	1	CONE12_5_sp_DE_vs_CONE12_5_sp_NDE	false	0.316675557315175	0.196608427909489
Ccna2	0.0993309358123906	0.252	0.16	0.02039	1	CONE12_5_sp_DE_vs_CONE12_5_sp_NDE	false	0.2104750261241	0.12865469328676
Mum1	0.113665845946072	0.429	0.311	0.02045	1	CONE12_5_sp_DE_vs_CONE12_5_sp_NDE	false	0.398365305396636	0.291194700951485
Clptm1	0.128746004099659	0.239	0.151	0.02047	1	CONE12_5_sp_DE_vs_CONE12_5_sp_NDE	false	0.225613241691732	0.119811102239498
Rps27	-0.0646901363793839	1	1	0.02047	1	CONE12_5_sp_DE_vs_CONE12_5_sp_NDE	false	79.6976496164549	83.3964949221645
Src	0.101183870042736	0.27	0.173	0.02062	1	CONE12_5_sp_DE_vs_CONE12_5_sp_NDE	false	0.238777886959367	0.153597575695877
Xiap	0.0990826403028544	0.466	0.329	0.02075	1	CONE12_5_sp_DE_vs_CONE12_5_sp_NDE	false	0.437663902092494	0.340957739331147
Eif2ak1	0.0378056774985028	0.221	0.124	0.02076	1	CONE12_5_sp_DE_vs_CONE12_5_sp_NDE	false	0.159992005902003	0.128457511084897
Slc30a6	-0.087018979921536	0.049	0.116	0.02086	1	CONE12_5_sp_DE_vs_CONE12_5_sp_NDE	false	0.036177011919835	0.0985274559919886
Eprs	0.10470604741494	0.491	0.356	0.02101	1	CONE12_5_sp_DE_vs_CONE12_5_sp_NDE	false	0.535096308165054	0.426369945589953
Hmgcs1	0.0882953296560544	0.301	0.191	0.02103	1	CONE12_5_sp_DE_vs_CONE12_5_sp_NDE	false	0.262064744017785	0.185814106381869
Sipa1l1	0.0595797680615225	0.221	0.129	0.02107	1	CONE12_5_sp_DE_vs_CONE12_5_sp_NDE	false	0.155837521232926	0.107634143535904
Ssna1	0.141195423674219	0.939	0.831	0.02111	1	CONE12_5_sp_DE_vs_CONE12_5_sp_NDE	false	1.94625022385069	1.67044538079048
Pycard	-0.128737172708987	0.264	0.373	0.02111	1	CONE12_5_sp_DE_vs_CONE12_5_sp_NDE	false	0.297891169340243	0.416768333812949
Adat1	-0.0850992315399933	0.043	0.107	0.02113	1	CONE12_5_sp_DE_vs_CONE12_5_sp_NDE	false	0.0371956733284634	0.0981531187381756
Lrch1	-0.0748071777399806	0.043	0.107	0.02113	1	CONE12_5_sp_DE_vs_CONE12_5_sp_NDE	false	0.0358652136962667	0.0889771993579379
0610010K14Rik	0.150477629104044	0.687	0.569	0.02122	1	CONE12_5_sp_DE_vs_CONE12_5_sp_NDE	false	0.911266987767984	0.720877208621184
Itm2b	-0.0958508541291319	0.81	0.827	0.02124	1	CONE12_5_sp_DE_vs_CONE12_5_sp_NDE	false	2.08129346216213	2.29085249895403
Spint1	-0.097240285889961	0.055	0.124	0.02124	1	CONE12_5_sp_DE_vs_CONE12_5_sp_NDE	false	0.0703733442201971	0.142887094933169
Clk1	-0.203129809059623	0.454	0.529	0.02124	1	CONE12_5_sp_DE_vs_CONE12_5_sp_NDE	false	0.505158262299129	0.730109667063652
Ppp6r3	0.0892859620766301	0.19	0.107	0.02127	1	CONE12_5_sp_DE_vs_CONE12_5_sp_NDE	false	0.157893025707266	0.0870830413997296
Mms19	0.0591187945080301	0.19	0.102	0.02129	1	CONE12_5_sp_DE_vs_CONE12_5_sp_NDE	false	0.138946732022107	0.0917740660391998
Sssca1	0.146150198388151	0.798	0.689	0.0213	1	CONE12_5_sp_DE_vs_CONE12_5_sp_NDE	false	1.2470087529198	1.02942940534598
Eif4enif1	0.0795506086058083	0.288	0.182	0.02131	1	CONE12_5_sp_DE_vs_CONE12_5_sp_NDE	false	0.230968240727085	0.163568331163784
Dnajc4	0.0577288686272017	0.258	0.156	0.02156	1	CONE12_5_sp_DE_vs_CONE12_5_sp_NDE	false	0.203250538495624	0.154603645396153
Hdgfrp2	0.124954650179716	0.294	0.2	0.02162	1	CONE12_5_sp_DE_vs_CONE12_5_sp_NDE	false	0.265152930579189	0.159005297392678
Foxn3	0.104671175146333	0.307	0.204	0.02166	1	CONE12_5_sp_DE_vs_CONE12_5_sp_NDE	false	0.262761785256155	0.173128609756762
Cul5	0.0682790073452243	0.399	0.271	0.02178	1	CONE12_5_sp_DE_vs_CONE12_5_sp_NDE	false	0.362334407766613	0.29795367117215
Gapvd1	0.139153859397478	0.485	0.369	0.02182	1	CONE12_5_sp_DE_vs_CONE12_5_sp_NDE	false	0.509537984057589	0.369611914409195
St13	0.163649093486264	0.939	0.889	0.02184	1	CONE12_5_sp_DE_vs_CONE12_5_sp_NDE	false	2.74576455753919	2.34305145800498
Vrk2	0.0638765095815409	0.11	0.049	0.02184	1	CONE12_5_sp_DE_vs_CONE12_5_sp_NDE	false	0.0868203313445014	0.0383253714374724
H2afy	0.202275931043732	0.933	0.907	0.02185	1	CONE12_5_sp_DE_vs_CONE12_5_sp_NDE	false	3.30440755879621	2.74040972574684
Creb5	0.0878400079519659	0.184	0.102	0.02198	1	CONE12_5_sp_DE_vs_CONE12_5_sp_NDE	false	0.158964711583441	0.0891770515262579
Prkar2a	0.119674632697621	0.399	0.284	0.02201	1	CONE12_5_sp_DE_vs_CONE12_5_sp_NDE	false	0.399548448263201	0.286935524279544
Frmd4b	-0.20752442462368	0.356	0.436	0.02205	1	CONE12_5_sp_DE_vs_CONE12_5_sp_NDE	false	0.326874598125413	0.529509203860846
Hist1h1e	0.157615416754932	0.362	0.253	0.02206	1	CONE12_5_sp_DE_vs_CONE12_5_sp_NDE	false	0.411468424067	0.264333829190748
Btbd2	0.0760662777938933	0.221	0.129	0.02211	1	CONE12_5_sp_DE_vs_CONE12_5_sp_NDE	false	0.175478946322431	0.113731772300243
Diaph3	0.0930276581735996	0.209	0.124	0.0222	1	CONE12_5_sp_DE_vs_CONE12_5_sp_NDE	false	0.184412385655856	0.109142115037796
D130017N08Rik	-0.0678276813195723	0.043	0.107	0.02224	1	CONE12_5_sp_DE_vs_CONE12_5_sp_NDE	false	0.0414882199281418	0.0896367804466376
Mrpl36	-0.205872530515034	0.755	0.782	0.02233	1	CONE12_5_sp_DE_vs_CONE12_5_sp_NDE	false	1.19639118242081	1.53065024458095
9430016H08Rik	-0.153259743364525	0.215	0.307	0.02234	1	CONE12_5_sp_DE_vs_CONE12_5_sp_NDE	false	0.159971249534857	0.287601954968259
Lig1	0.212235363160153	0.718	0.658	0.0225	1	CONE12_5_sp_DE_vs_CONE12_5_sp_NDE	false	1.64052003825373	1.27844227371852
Fiz1	0.102021290120662	0.368	0.249	0.02256	1	CONE12_5_sp_DE_vs_CONE12_5_sp_NDE	false	0.33030335015477	0.238207453064528
Vwa9	0.0764503820924264	0.123	0.058	0.02258	1	CONE12_5_sp_DE_vs_CONE12_5_sp_NDE	false	0.10350582977011	0.0451780195931603
Hist1h2ak	0.110103692306273	0.184	0.107	0.02265	1	CONE12_5_sp_DE_vs_CONE12_5_sp_NDE	false	0.168378647895472	0.0812881621363744
Rpl26	-0.0549709063910573	1	1	0.02274	1	CONE12_5_sp_DE_vs_CONE12_5_sp_NDE	false	61.9287777346514	64.3708864817871
Shisa5	-0.112131736217436	0.098	0.173	0.02276	1	CONE12_5_sp_DE_vs_CONE12_5_sp_NDE	false	0.0634156351556916	0.147178858365059
Ctdsp1	0.0765782095627354	0.337	0.222	0.02287	1	CONE12_5_sp_DE_vs_CONE12_5_sp_NDE	false	0.294805104375309	0.22649571179928
Lix1	0.0780197168235223	0.166	0.089	0.02308	1	CONE12_5_sp_DE_vs_CONE12_5_sp_NDE	false	0.139714033834537	0.0783486460339829
Fmr1	0.094338307101091	0.227	0.138	0.02312	1	CONE12_5_sp_DE_vs_CONE12_5_sp_NDE	false	0.185727949308032	0.109371273989505
Psmc5	0.153807953128973	0.656	0.538	0.02314	1	CONE12_5_sp_DE_vs_CONE12_5_sp_NDE	false	1.05111778937163	0.842627914511316
Pcf11	0.0493073767638948	0.202	0.111	0.02314	1	CONE12_5_sp_DE_vs_CONE12_5_sp_NDE	false	0.131774427376825	0.0922626153595288
Cyfip1	0.126118487188591	0.301	0.204	0.02325	1	CONE12_5_sp_DE_vs_CONE12_5_sp_NDE	false	0.287402228910719	0.178461161727942
Tspan7	0.0944524010381615	0.141	0.071	0.02326	1	CONE12_5_sp_DE_vs_CONE12_5_sp_NDE	false	0.138851703631812	0.0653783057049181
Brd1	0.0728061392641866	0.123	0.058	0.02326	1	CONE12_5_sp_DE_vs_CONE12_5_sp_NDE	false	0.101119536302963	0.0455413757317097
Nop14	0.103026706635391	0.405	0.293	0.02328	1	CONE12_5_sp_DE_vs_CONE12_5_sp_NDE	false	0.392950494311821	0.295677292774958
Mfn2	0.0590680551576359	0.117	0.053	0.02329	1	CONE12_5_sp_DE_vs_CONE12_5_sp_NDE	false	0.0855164870667071	0.0405254717328371
Psmb5	-0.178961882290023	0.914	0.867	0.02331	1	CONE12_5_sp_DE_vs_CONE12_5_sp_NDE	false	2.25737627406248	2.68507390816439
Ypel3	-0.246961801217191	0.601	0.676	0.02331	1	CONE12_5_sp_DE_vs_CONE12_5_sp_NDE	false	0.756047237202828	1.08107474095097
Tpmt	-0.103715721733388	0.11	0.196	0.02332	1	CONE12_5_sp_DE_vs_CONE12_5_sp_NDE	false	0.091782943443066	0.17101381537065
Bckdha	-0.101664166981548	0.129	0.218	0.02332	1	CONE12_5_sp_DE_vs_CONE12_5_sp_NDE	false	0.103527889169338	0.181958548230431
Hist1h3e	0.0656461462855985	0.16	0.084	0.02333	1	CONE12_5_sp_DE_vs_CONE12_5_sp_NDE	false	0.115723184190864	0.0646751462798632
Hddc2	-0.15403914574236	0.607	0.627	0.02335	1	CONE12_5_sp_DE_vs_CONE12_5_sp_NDE	false	0.763671083391879	0.96002027510021
Eci2	0.0944338596151702	0.264	0.164	0.02335	1	CONE12_5_sp_DE_vs_CONE12_5_sp_NDE	false	0.233590388869654	0.154127957425238
Hmces	0.0852869423120159	0.221	0.129	0.02337	1	CONE12_5_sp_DE_vs_CONE12_5_sp_NDE	false	0.195439575805072	0.125479447455101
Supt4a	-0.160206563598999	0.785	0.871	0.02338	1	CONE12_5_sp_DE_vs_CONE12_5_sp_NDE	false	1.60278575960465	1.90606439572239
Slc7a5	-0.144715373275973	0.098	0.173	0.0234	1	CONE12_5_sp_DE_vs_CONE12_5_sp_NDE	false	0.064428660129285	0.174401377101104
Park7	0.145057901316488	1	0.973	0.02355	1	CONE12_5_sp_DE_vs_CONE12_5_sp_NDE	false	5.49346421225093	4.87121576468257
Bcl2l1	0.0785004922789677	0.276	0.173	0.02361	1	CONE12_5_sp_DE_vs_CONE12_5_sp_NDE	false	0.246310418952077	0.178942026421568
Txnrd2	0.0602939012207133	0.117	0.053	0.02377	1	CONE12_5_sp_DE_vs_CONE12_5_sp_NDE	false	0.0932528496472677	0.0470651995118136
Trnt1	0.0829591136892169	0.239	0.147	0.02381	1	CONE12_5_sp_DE_vs_CONE12_5_sp_NDE	false	0.201102526520087	0.132636229085452
Gosr2	0.110304524149758	0.245	0.151	0.02389	1	CONE12_5_sp_DE_vs_CONE12_5_sp_NDE	false	0.229612451587272	0.137864805815639
Zbtb41	-0.0634016571142024	0.043	0.107	0.02401	1	CONE12_5_sp_DE_vs_CONE12_5_sp_NDE	false	0.0348519209971695	0.0793781899828639
Crlf1	0.138755749073855	0.16	0.089	0.02402	1	CONE12_5_sp_DE_vs_CONE12_5_sp_NDE	false	0.183061088772588	0.0734490067163364
Tgif2	0.0745564668971893	0.258	0.156	0.02408	1	CONE12_5_sp_DE_vs_CONE12_5_sp_NDE	false	0.200721724531309	0.138864673717392
S100pbp	-0.0968992136426633	0.055	0.12	0.02419	1	CONE12_5_sp_DE_vs_CONE12_5_sp_NDE	false	0.0416713165950058	0.111921958228882
Midn	0.125806147826312	0.448	0.338	0.02422	1	CONE12_5_sp_DE_vs_CONE12_5_sp_NDE	false	0.474864057292852	0.350522585975328
Zcchc5	0.0772593989552672	0.135	0.067	0.02435	1	CONE12_5_sp_DE_vs_CONE12_5_sp_NDE	false	0.117403015861953	0.0577671118615951
Actr3	0.127659627461077	0.399	0.293	0.02454	1	CONE12_5_sp_DE_vs_CONE12_5_sp_NDE	false	0.382427468173149	0.26418573876255
Polr2e	0.163099925098521	0.926	0.862	0.02454	1	CONE12_5_sp_DE_vs_CONE12_5_sp_NDE	false	2.42297762266238	2.05604025587641
Uhmk1	0.0386260776810066	0.166	0.089	0.02458	1	CONE12_5_sp_DE_vs_CONE12_5_sp_NDE	false	0.121180900439591	0.0900327325218416
Thoc2	0.113413641157981	0.54	0.413	0.0246	1	CONE12_5_sp_DE_vs_CONE12_5_sp_NDE	false	0.638710806124524	0.513594612645963
Micall1	-0.111465377454689	0.11	0.191	0.02466	1	CONE12_5_sp_DE_vs_CONE12_5_sp_NDE	false	0.0846465591492546	0.169587466442393
Cacng4	-0.180788982368089	0.147	0.227	0.02469	1	CONE12_5_sp_DE_vs_CONE12_5_sp_NDE	false	0.129387008412182	0.277654682657438
Samd1	0.078388335344321	0.184	0.102	0.0247	1	CONE12_5_sp_DE_vs_CONE12_5_sp_NDE	false	0.154857323300781	0.0924167292504203
Asxl1	0.0766411005375107	0.276	0.173	0.02489	1	CONE12_5_sp_DE_vs_CONE12_5_sp_NDE	false	0.223169550243593	0.15851310677629
Aurka	0.0836505978177463	0.178	0.102	0.02501	1	CONE12_5_sp_DE_vs_CONE12_5_sp_NDE	false	0.147699653500147	0.0817010994815785
Gins1	0.136945119646998	0.534	0.404	0.02512	1	CONE12_5_sp_DE_vs_CONE12_5_sp_NDE	false	0.553790982077129	0.411949134078098
Bbx	0.0864138818567402	0.252	0.16	0.02518	1	CONE12_5_sp_DE_vs_CONE12_5_sp_NDE	false	0.200233601433163	0.129119415667389
Phldb1	0.100096033860336	0.172	0.098	0.02523	1	CONE12_5_sp_DE_vs_CONE12_5_sp_NDE	false	0.151792331586847	0.073309408426384
Bmp7	-0.181044060874361	0.215	0.298	0.02549	1	CONE12_5_sp_DE_vs_CONE12_5_sp_NDE	false	0.171748800466017	0.325905549612672
Polr3gl	0.0800837655614151	0.362	0.244	0.02553	1	CONE12_5_sp_DE_vs_CONE12_5_sp_NDE	false	0.3060947572914	0.234209937737523
Ube2b	0.144048753507692	0.859	0.742	0.02559	1	CONE12_5_sp_DE_vs_CONE12_5_sp_NDE	false	1.70739973996552	1.44902390789097
Aunip	0.072006892589813	0.209	0.124	0.0256	1	CONE12_5_sp_DE_vs_CONE12_5_sp_NDE	false	0.171421697580513	0.112997709986985
Nhp2	0.156496043859116	0.945	0.92	0.0256	1	CONE12_5_sp_DE_vs_CONE12_5_sp_NDE	false	2.91724351351242	2.51349694221785
Trim26	-0.164376250283307	0.239	0.329	0.02561	1	CONE12_5_sp_DE_vs_CONE12_5_sp_NDE	false	0.201544425244629	0.344117642361343
Col18a1	-0.197408302837831	0.503	0.564	0.02562	1	CONE12_5_sp_DE_vs_CONE12_5_sp_NDE	false	0.52774470879223	0.749177944789827
Fbxw5	0.0657218216899	0.141	0.071	0.02571	1	CONE12_5_sp_DE_vs_CONE12_5_sp_NDE	false	0.109776844441168	0.0589380018966176
Evi5l	0.0441374656544805	0.11	0.049	0.02583	1	CONE12_5_sp_DE_vs_CONE12_5_sp_NDE	false	0.0835102152764934	0.0493578279641978
Dync1i2	0.166490231591514	0.92	0.893	0.02584	1	CONE12_5_sp_DE_vs_CONE12_5_sp_NDE	false	2.69756821488113	2.29353980789519
Rpl24	-0.0617758618030937	1	1	0.02584	1	CONE12_5_sp_DE_vs_CONE12_5_sp_NDE	false	36.0414940181598	37.6600914546611
Kctd1	0.00365875584313258	0.319	0.2	0.02605	1	CONE12_5_sp_DE_vs_CONE12_5_sp_NDE	false	0.230723731964121	0.225931515734992
Slk	0.0697441580680428	0.202	0.116	0.02605	1	CONE12_5_sp_DE_vs_CONE12_5_sp_NDE	false	0.156684699812808	0.100696224140061
Szrd1	0.132518538400004	0.528	0.418	0.02607	1	CONE12_5_sp_DE_vs_CONE12_5_sp_NDE	false	0.562919391578801	0.424601651777978
Upf3a	0.0737046732825931	0.387	0.258	0.02608	1	CONE12_5_sp_DE_vs_CONE12_5_sp_NDE	false	0.348727210179173	0.280168707557533
Prr7	0.0537720624574593	0.123	0.058	0.02618	1	CONE12_5_sp_DE_vs_CONE12_5_sp_NDE	false	0.0915109009267105	0.0501109162980783
Fam53c	0.055613694504002	0.135	0.067	0.02623	1	CONE12_5_sp_DE_vs_CONE12_5_sp_NDE	false	0.0956244295067546	0.0527349273258585
Zfp644	0.141102988634115	0.552	0.427	0.02627	1	CONE12_5_sp_DE_vs_CONE12_5_sp_NDE	false	0.631898490425697	0.478728411456173
Hpcal1	0.10702852570723	0.276	0.178	0.02632	1	CONE12_5_sp_DE_vs_CONE12_5_sp_NDE	false	0.251027481360151	0.160325266284248
Nol9	0.0651717881843064	0.147	0.076	0.02648	1	CONE12_5_sp_DE_vs_CONE12_5_sp_NDE	false	0.122557770058849	0.0715565198631272
Smco4	0.216545338442285	0.577	0.489	0.02651	1	CONE12_5_sp_DE_vs_CONE12_5_sp_NDE	false	0.804353147152154	0.552033826041681
Sh3bgrl3	0.114453639410483	0.982	0.96	0.02658	1	CONE12_5_sp_DE_vs_CONE12_5_sp_NDE	false	4.54851436031232	4.12411802923883
Pphln1	0.0701800792650707	0.258	0.156	0.02658	1	CONE12_5_sp_DE_vs_CONE12_5_sp_NDE	false	0.20718070167058	0.148463439460238
Elf1	-0.140502224441557	0.16	0.249	0.0267	1	CONE12_5_sp_DE_vs_CONE12_5_sp_NDE	false	0.149113076846915	0.264336379982132
Trim59	0.106488885793537	0.313	0.213	0.02676	1	CONE12_5_sp_DE_vs_CONE12_5_sp_NDE	false	0.272659145686655	0.180850186165517
Nr2f1	0.111912016871158	0.319	0.213	0.02678	1	CONE12_5_sp_DE_vs_CONE12_5_sp_NDE	false	0.338381955257222	0.237253660662721
Noc2l	0.05462822787362	0.313	0.2	0.02679	1	CONE12_5_sp_DE_vs_CONE12_5_sp_NDE	false	0.244536881490712	0.196830473130309
Zfp397	0.0911899214874439	0.172	0.098	0.02703	1	CONE12_5_sp_DE_vs_CONE12_5_sp_NDE	false	0.145240245865893	0.0737774257574162
Gid8	-0.105832918137092	0.215	0.316	0.02705	1	CONE12_5_sp_DE_vs_CONE12_5_sp_NDE	false	0.204485202565991	0.294007693039352
Tmem26	-0.083839250297602	0.067	0.138	0.02706	1	CONE12_5_sp_DE_vs_CONE12_5_sp_NDE	false	0.0577856429262368	0.119020306557944
Haus3	0.0568692482232839	0.147	0.076	0.02719	1	CONE12_5_sp_DE_vs_CONE12_5_sp_NDE	false	0.106444770374599	0.0622251278741452
Tmem14c	-0.149574031379309	0.816	0.831	0.02731	1	CONE12_5_sp_DE_vs_CONE12_5_sp_NDE	false	1.53192685079712	1.806158655595
Orc4	0.0693092235673419	0.178	0.098	0.02753	1	CONE12_5_sp_DE_vs_CONE12_5_sp_NDE	false	0.140741241830954	0.0858311469958705
Slc6a6	0.123833068187171	0.288	0.196	0.02775	1	CONE12_5_sp_DE_vs_CONE12_5_sp_NDE	false	0.278830329352006	0.172455605622937
Pgd	0.0544035942679205	0.417	0.298	0.02776	1	CONE12_5_sp_DE_vs_CONE12_5_sp_NDE	false	0.385539101660818	0.332800221761016
Nfu1	0.122590545831505	0.528	0.4	0.0278	1	CONE12_5_sp_DE_vs_CONE12_5_sp_NDE	false	0.5615019943597	0.433106321017222
Mapk13	0.132759401679048	0.448	0.333	0.02794	1	CONE12_5_sp_DE_vs_CONE12_5_sp_NDE	false	0.448475381500919	0.31998187622437
Smarcc1	0.108547592952059	0.822	0.689	0.02809	1	CONE12_5_sp_DE_vs_CONE12_5_sp_NDE	false	1.30498928054359	1.13668091545447
Hist1h4b	0.0915515618030177	0.196	0.116	0.02817	1	CONE12_5_sp_DE_vs_CONE12_5_sp_NDE	false	0.172805978757443	0.099380204850011
Lyrm1	0.0537794551393402	0.172	0.093	0.02818	1	CONE12_5_sp_DE_vs_CONE12_5_sp_NDE	false	0.139779647309463	0.0966081104570306
Wbp1l	-0.148851451123817	0.178	0.271	0.02825	1	CONE12_5_sp_DE_vs_CONE12_5_sp_NDE	false	0.146645830531513	0.26891341707413
Ubap2l	0.163110074076191	0.798	0.724	0.02831	1	CONE12_5_sp_DE_vs_CONE12_5_sp_NDE	false	1.40150240127851	1.14374160917468
Mrpl38	0.11958542703282	0.448	0.333	0.02847	1	CONE12_5_sp_DE_vs_CONE12_5_sp_NDE	false	0.436173527020783	0.320726457721075
Eapp	0.11212842614425	0.54	0.422	0.02851	1	CONE12_5_sp_DE_vs_CONE12_5_sp_NDE	false	0.584826497046824	0.46508467617055
Rtca	0.0928956501265157	0.313	0.213	0.02854	1	CONE12_5_sp_DE_vs_CONE12_5_sp_NDE	false	0.280453692080968	0.199295266794642
Hnrnpr	0.157518119807675	0.834	0.707	0.02855	1	CONE12_5_sp_DE_vs_CONE12_5_sp_NDE	false	1.4283309161281	1.17610325448993
Ccdc124	0.16401092326595	0.822	0.724	0.02855	1	CONE12_5_sp_DE_vs_CONE12_5_sp_NDE	false	1.54800388540597	1.27316466985001
Cdh11	0.127819004923261	0.19	0.116	0.02856	1	CONE12_5_sp_DE_vs_CONE12_5_sp_NDE	false	0.197262561641218	0.0945810691564822
Ddost	0.0984277522600316	0.503	0.391	0.02862	1	CONE12_5_sp_DE_vs_CONE12_5_sp_NDE	false	0.508576494445937	0.407800498331101
Myl12b	-0.176151835396453	0.736	0.738	0.02863	1	CONE12_5_sp_DE_vs_CONE12_5_sp_NDE	false	1.13518229141559	1.40998288209583
Tril	0.0914394928024133	0.184	0.107	0.02879	1	CONE12_5_sp_DE_vs_CONE12_5_sp_NDE	false	0.159959724912222	0.0874079519275636
Dtd1	-0.134548328564601	0.313	0.413	0.02881	1	CONE12_5_sp_DE_vs_CONE12_5_sp_NDE	false	0.312066700466945	0.438029804019465
Slc1a3	-0.155398714781897	0.264	0.351	0.02892	1	CONE12_5_sp_DE_vs_CONE12_5_sp_NDE	false	0.22774564796943	0.364988141929318
Igf1r	0.150133652911762	0.515	0.404	0.02892	1	CONE12_5_sp_DE_vs_CONE12_5_sp_NDE	false	0.614624797233058	0.453962354740754
Haus8	0.0140074417015418	0.239	0.151	0.02893	1	CONE12_5_sp_DE_vs_CONE12_5_sp_NDE	false	0.224811918832467	0.211346249127858
Prpf38a	0.0757107448344488	0.282	0.182	0.02894	1	CONE12_5_sp_DE_vs_CONE12_5_sp_NDE	false	0.227821371170217	0.163671569465223
Wapl	0.0729274851114587	0.319	0.218	0.02899	1	CONE12_5_sp_DE_vs_CONE12_5_sp_NDE	false	0.247655111875271	0.184766192919927
Gigyf1	-0.112773711565234	0.117	0.196	0.02908	1	CONE12_5_sp_DE_vs_CONE12_5_sp_NDE	false	0.0916370540168788	0.178203434813005
Efcab11	0.0457625992012382	0.129	0.062	0.02915	1	CONE12_5_sp_DE_vs_CONE12_5_sp_NDE	false	0.0928463076106234	0.0572260379943119
Reep3	0.103623221484731	0.307	0.204	0.02917	1	CONE12_5_sp_DE_vs_CONE12_5_sp_NDE	false	0.2681835995663	0.179023877051526
Hmbs	0.0971835397717777	0.307	0.209	0.0292	1	CONE12_5_sp_DE_vs_CONE12_5_sp_NDE	false	0.241633379926201	0.159457864976091
Fam178a	0.128670351533429	0.325	0.231	0.02956	1	CONE12_5_sp_DE_vs_CONE12_5_sp_NDE	false	0.323562237287624	0.209460997639904
Mrpl20	0.141173508289606	0.92	0.827	0.02964	1	CONE12_5_sp_DE_vs_CONE12_5_sp_NDE	false	2.12220552926752	1.83003885394766
Tacstd2	-0.103800053855679	0.061	0.129	0.02982	1	CONE12_5_sp_DE_vs_CONE12_5_sp_NDE	false	0.081831114120871	0.160387770585215
Lpar1	0.0846010469478435	0.233	0.147	0.02984	1	CONE12_5_sp_DE_vs_CONE12_5_sp_NDE	false	0.189185567655853	0.120114730961211
Psmd3	0.0684513935981178	0.307	0.2	0.02986	1	CONE12_5_sp_DE_vs_CONE12_5_sp_NDE	false	0.250772894696922	0.191407242689995
Arl5b	0.114580932046125	0.276	0.182	0.02991	1	CONE12_5_sp_DE_vs_CONE12_5_sp_NDE	false	0.273602850714099	0.175141875390457
Nsfl1c	0.140754552428352	0.577	0.44	0.02992	1	CONE12_5_sp_DE_vs_CONE12_5_sp_NDE	false	0.664047777841392	0.508245358532761
Utp3	0.171512149834372	0.601	0.493	0.02993	1	CONE12_5_sp_DE_vs_CONE12_5_sp_NDE	false	0.758229890211846	0.560149736065064
Usf2	0.0828299584543066	0.405	0.293	0.02993	1	CONE12_5_sp_DE_vs_CONE12_5_sp_NDE	false	0.372870273798834	0.294920975910842
Cnih2	-0.135450455059294	0.331	0.427	0.03006	1	CONE12_5_sp_DE_vs_CONE12_5_sp_NDE	false	0.391736942878637	0.526439155118206
Cdk12	0.127004310789506	0.62	0.467	0.03024	1	CONE12_5_sp_DE_vs_CONE12_5_sp_NDE	false	0.707050125385208	0.562025096511783
Msx2	0.135713478247077	0.129	0.067	0.03027	1	CONE12_5_sp_DE_vs_CONE12_5_sp_NDE	false	0.163823039149551	0.0581947900375942
Nfyb	0.101752079580995	0.38	0.267	0.03038	1	CONE12_5_sp_DE_vs_CONE12_5_sp_NDE	false	0.341777986318008	0.249130917687522
Dnajc19	0.116288624595951	0.859	0.791	0.03051	1	CONE12_5_sp_DE_vs_CONE12_5_sp_NDE	false	1.54217305235498	1.3440864326239
Pkp3	-0.120667654224213	0.104	0.182	0.03053	1	CONE12_5_sp_DE_vs_CONE12_5_sp_NDE	false	0.0912683467004086	0.184242579910353
Perp	-0.172184796511891	0.387	0.462	0.03057	1	CONE12_5_sp_DE_vs_CONE12_5_sp_NDE	false	0.409961012324816	0.586224457047461
Cited2	-0.134246242678462	0.16	0.244	0.03058	1	CONE12_5_sp_DE_vs_CONE12_5_sp_NDE	false	0.130888859172151	0.238883488751261
Nono	0.166251811301249	0.828	0.707	0.03059	1	CONE12_5_sp_DE_vs_CONE12_5_sp_NDE	false	1.59063020927231	1.30763014000613
Dancr.1	-0.148395456782874	0.202	0.289	0.03063	1	CONE12_5_sp_DE_vs_CONE12_5_sp_NDE	false	0.154386227796936	0.27709277982345
Ncstn	-0.104010047160674	0.123	0.204	0.03067	1	CONE12_5_sp_DE_vs_CONE12_5_sp_NDE	false	0.100991424056213	0.181148708291676
Xpo4	0.085132108372492	0.16	0.089	0.03073	1	CONE12_5_sp_DE_vs_CONE12_5_sp_NDE	false	0.143169433057723	0.0763247964945163
Chchd3	0.117451807868861	0.362	0.253	0.03084	1	CONE12_5_sp_DE_vs_CONE12_5_sp_NDE	false	0.350039296467004	0.243274790227996
Cdk5rap3	0.0768872974019711	0.202	0.12	0.03087	1	CONE12_5_sp_DE_vs_CONE12_5_sp_NDE	false	0.165111353568123	0.103271145080612
Mpp6	0.0922077564721938	0.221	0.138	0.03089	1	CONE12_5_sp_DE_vs_CONE12_5_sp_NDE	false	0.183591419612638	0.108999970190668
Nelfcd	0.107049992809674	0.245	0.156	0.0309	1	CONE12_5_sp_DE_vs_CONE12_5_sp_NDE	false	0.233992729512323	0.144491560989057
Tspan13	0.101097180076824	0.362	0.249	0.03097	1	CONE12_5_sp_DE_vs_CONE12_5_sp_NDE	false	0.344585345032446	0.252313428114276
Ddx52	0.0616246806037253	0.258	0.16	0.03098	1	CONE12_5_sp_DE_vs_CONE12_5_sp_NDE	false	0.192841736879805	0.141528426509379
Col4a2	0.08146623878758	0.454	0.324	0.03099	1	CONE12_5_sp_DE_vs_CONE12_5_sp_NDE	false	0.470796471395357	0.388691106629418
Itpkb	0.0710637814475377	0.166	0.093	0.03102	1	CONE12_5_sp_DE_vs_CONE12_5_sp_NDE	false	0.128706400750849	0.0730604033905172
Uqcrc1	-0.183698541547576	0.755	0.733	0.03113	1	CONE12_5_sp_DE_vs_CONE12_5_sp_NDE	false	1.21219398306641	1.51006842634615
Trim44	0.107308254960555	0.417	0.298	0.03113	1	CONE12_5_sp_DE_vs_CONE12_5_sp_NDE	false	0.382782647111116	0.282411925511514
Tspyl1	0.0970531625500538	0.196	0.12	0.03117	1	CONE12_5_sp_DE_vs_CONE12_5_sp_NDE	false	0.172451644094405	0.0948814253106463
Ccdc77	0.0786677620410646	0.166	0.093	0.03127	1	CONE12_5_sp_DE_vs_CONE12_5_sp_NDE	false	0.140892881301094	0.0789826545691107
Zyx	0.0898361206121336	0.368	0.258	0.03132	1	CONE12_5_sp_DE_vs_CONE12_5_sp_NDE	false	0.33353798996845	0.251711451889625
Lrrc59	0.128573001192805	0.374	0.276	0.03139	1	CONE12_5_sp_DE_vs_CONE12_5_sp_NDE	false	0.375201760761236	0.256778832749624
Flrt2	0.105390751250877	0.202	0.124	0.03147	1	CONE12_5_sp_DE_vs_CONE12_5_sp_NDE	false	0.194530177803353	0.10912094298129
Aig1	-0.0531336057660272	0.08	0.156	0.03153	1	CONE12_5_sp_DE_vs_CONE12_5_sp_NDE	false	0.0844037369383678	0.123165559184952
Fasn	0.111919007089133	0.319	0.218	0.03153	1	CONE12_5_sp_DE_vs_CONE12_5_sp_NDE	false	0.297903492485514	0.199790683788207
Snhg18	-0.166126727450656	0.589	0.653	0.03158	1	CONE12_5_sp_DE_vs_CONE12_5_sp_NDE	false	0.814386208141325	1.03337834829481
Arhgef2	0.0356695373690993	0.141	0.071	0.03158	1	CONE12_5_sp_DE_vs_CONE12_5_sp_NDE	false	0.108553902750337	0.0799410962863271
Myl6	-0.136027501637691	0.988	0.991	0.03165	1	CONE12_5_sp_DE_vs_CONE12_5_sp_NDE	false	5.78577045533554	6.4544175069993
Gpatch11	0.0871289278696751	0.454	0.32	0.03169	1	CONE12_5_sp_DE_vs_CONE12_5_sp_NDE	false	0.39757562700877	0.314338793105448
Pold2	0.11228560186896	0.38	0.276	0.03171	1	CONE12_5_sp_DE_vs_CONE12_5_sp_NDE	false	0.377988517853573	0.27357534025316
Smg6	0.107790637670945	0.399	0.284	0.03172	1	CONE12_5_sp_DE_vs_CONE12_5_sp_NDE	false	0.380901658397502	0.280239120068059
Coro1c	0.101537062430465	0.27	0.173	0.03177	1	CONE12_5_sp_DE_vs_CONE12_5_sp_NDE	false	0.247354289114273	0.161309826215384
Rpl7	-0.0744297920375852	1	1	0.03194	1	CONE12_5_sp_DE_vs_CONE12_5_sp_NDE	false	28.4205392081945	29.9761881347619
Eme1	0.0950185665763785	0.166	0.093	0.03204	1	CONE12_5_sp_DE_vs_CONE12_5_sp_NDE	false	0.156016696403321	0.0810329382348837
Plk4	0.0782709300533667	0.19	0.111	0.03212	1	CONE12_5_sp_DE_vs_CONE12_5_sp_NDE	false	0.152170538637855	0.0899603696962719
Luc7l3	0.120545615370113	0.896	0.8	0.03221	1	CONE12_5_sp_DE_vs_CONE12_5_sp_NDE	false	1.99615616067434	1.7547846671197
Prpf18	0.116974430443428	0.172	0.102	0.03224	1	CONE12_5_sp_DE_vs_CONE12_5_sp_NDE	false	0.172489271322497	0.0799624446448434
Crk	0.120741514460146	0.319	0.222	0.03237	1	CONE12_5_sp_DE_vs_CONE12_5_sp_NDE	false	0.304648212643341	0.198706312233777
Cdca5	0.0651536099297063	0.129	0.067	0.03242	1	CONE12_5_sp_DE_vs_CONE12_5_sp_NDE	false	0.0973187469510483	0.0474454086010305
Bscl2	-0.131573285555675	0.147	0.227	0.03249	1	CONE12_5_sp_DE_vs_CONE12_5_sp_NDE	false	0.11766574076111	0.222112732333732
Taf12	0.0951331825839	0.491	0.356	0.0325	1	CONE12_5_sp_DE_vs_CONE12_5_sp_NDE	false	0.469910581153913	0.374810414915612
Cstb	-0.280645028639121	0.877	0.849	0.03252	1	CONE12_5_sp_DE_vs_CONE12_5_sp_NDE	false	1.93809356526618	2.56600559018624
Commd2	0.126082413159013	0.564	0.453	0.03253	1	CONE12_5_sp_DE_vs_CONE12_5_sp_NDE	false	0.668192971188324	0.527415281629063
Ndufa1	-0.159107931967756	0.883	0.884	0.03262	1	CONE12_5_sp_DE_vs_CONE12_5_sp_NDE	false	1.99025309128053	2.33650027859421
Mblac2	-0.0884084424372445	0.061	0.124	0.03263	1	CONE12_5_sp_DE_vs_CONE12_5_sp_NDE	false	0.0460613783269686	0.11009070223048
Krt19	-0.222260041753527	0.135	0.213	0.03267	1	CONE12_5_sp_DE_vs_CONE12_5_sp_NDE	false	0.150920627358436	0.339905166608758
Anln	0.0648604952559332	0.117	0.058	0.03269	1	CONE12_5_sp_DE_vs_CONE12_5_sp_NDE	false	0.0880166198067567	0.0387641535213582
Mesdc2	0.0746580367716083	0.405	0.293	0.03284	1	CONE12_5_sp_DE_vs_CONE12_5_sp_NDE	false	0.349450451589852	0.280012726684221
Arrdc3	0.0403024488585053	0.209	0.12	0.03286	1	CONE12_5_sp_DE_vs_CONE12_5_sp_NDE	false	0.146391409132897	0.113288027860219
Cdkn2d	0.116141705655559	0.294	0.209	0.03292	1	CONE12_5_sp_DE_vs_CONE12_5_sp_NDE	false	0.278878648954237	0.178743771173194
Tardbp	0.110590486177097	0.675	0.551	0.03326	1	CONE12_5_sp_DE_vs_CONE12_5_sp_NDE	false	0.902408583234277	0.760789928669556
Gpatch2	0.0922080994735976	0.276	0.182	0.03331	1	CONE12_5_sp_DE_vs_CONE12_5_sp_NDE	false	0.245714095451573	0.167276112234995
Ndufs7	-0.167698253833457	0.865	0.867	0.03334	1	CONE12_5_sp_DE_vs_CONE12_5_sp_NDE	false	1.80071064844616	2.14349333407152
Dhx38	-0.0825839504928636	0.098	0.178	0.0334	1	CONE12_5_sp_DE_vs_CONE12_5_sp_NDE	false	0.0793759292093957	0.140913160551081
Ruvbl2	0.0818500435398729	0.399	0.271	0.03346	1	CONE12_5_sp_DE_vs_CONE12_5_sp_NDE	false	0.351340995611102	0.275455961792904
Adgrl2	-0.155515063124749	0.258	0.342	0.03349	1	CONE12_5_sp_DE_vs_CONE12_5_sp_NDE	false	0.231952376966142	0.369783404989009
Smim20	-0.155950645811628	0.515	0.587	0.03353	1	CONE12_5_sp_DE_vs_CONE12_5_sp_NDE	false	0.557399416942921	0.732794315351431
Trappc6a	-0.154919538081755	0.84	0.827	0.03355	1	CONE12_5_sp_DE_vs_CONE12_5_sp_NDE	false	1.39672382954543	1.66602931578777
Mns1	0.069847324162107	0.184	0.107	0.03356	1	CONE12_5_sp_DE_vs_CONE12_5_sp_NDE	false	0.14573113163078	0.0901819451564795
Gstm7	-0.135916693867269	0.166	0.244	0.03357	1	CONE12_5_sp_DE_vs_CONE12_5_sp_NDE	false	0.138697158766952	0.248893322182898
2010107E04Rik	-0.109274262833228	1	1	0.03359	1	CONE12_5_sp_DE_vs_CONE12_5_sp_NDE	false	7.87573484811518	8.57195300432908
Zdhhc3	0.0739325176556201	0.374	0.262	0.03361	1	CONE12_5_sp_DE_vs_CONE12_5_sp_NDE	false	0.320892645045747	0.253523164303154
Loxl2	0.163238226282349	0.16	0.089	0.03362	1	CONE12_5_sp_DE_vs_CONE12_5_sp_NDE	false	0.226722249706912	0.0944513198962761
Mia	0.143029934397657	0.117	0.058	0.03364	1	CONE12_5_sp_DE_vs_CONE12_5_sp_NDE	false	0.16481219715835	0.0537601449011833
Rpl29	0.0472982638637829	1	1	0.03366	1	CONE12_5_sp_DE_vs_CONE12_5_sp_NDE	false	24.6964538563171	23.8661717673987
Shkbp1	-0.0915985699759658	0.117	0.196	0.03368	1	CONE12_5_sp_DE_vs_CONE12_5_sp_NDE	false	0.0874926614344926	0.156685355355555
Kpna4	0.0853628866149249	0.245	0.156	0.03369	1	CONE12_5_sp_DE_vs_CONE12_5_sp_NDE	false	0.221698324772386	0.150170553260453
Eif2ak2	-0.0915842459129524	0.067	0.133	0.03377	1	CONE12_5_sp_DE_vs_CONE12_5_sp_NDE	false	0.0608969788407448	0.12833516149464
Acvr1b	-0.12377052387094	0.092	0.16	0.03378	1	CONE12_5_sp_DE_vs_CONE12_5_sp_NDE	false	0.079288915807515	0.17373022210968
6330408A02Rik	0.0586730680727136	0.104	0.049	0.03383	1	CONE12_5_sp_DE_vs_CONE12_5_sp_NDE	false	0.0813690485336166	0.0368270232596789
Uba2	0.147245678229919	0.387	0.293	0.03387	1	CONE12_5_sp_DE_vs_CONE12_5_sp_NDE	false	0.404754722977744	0.267359939917018
Kcnk2	0.156608390153953	0.423	0.329	0.03387	1	CONE12_5_sp_DE_vs_CONE12_5_sp_NDE	false	0.547750613434935	0.387476626213971
Rbms3	0.184172719659125	0.503	0.391	0.03393	1	CONE12_5_sp_DE_vs_CONE12_5_sp_NDE	false	0.606979666740341	0.413433724160556
Cox6a1	0.137049446872554	0.994	0.982	0.03397	1	CONE12_5_sp_DE_vs_CONE12_5_sp_NDE	false	6.49834782651034	5.81769112006831
G6pc3	0.0590533764695825	0.141	0.076	0.03399	1	CONE12_5_sp_DE_vs_CONE12_5_sp_NDE	false	0.10863021680579	0.0627227380180273
Ap2s1	0.124949221630794	0.988	0.92	0.03411	1	CONE12_5_sp_DE_vs_CONE12_5_sp_NDE	false	3.48016640442891	3.10729376482741
Ctsd	-0.10638971419231	0.233	0.32	0.03414	1	CONE12_5_sp_DE_vs_CONE12_5_sp_NDE	false	0.209471909664074	0.299873829437086
Oxa1l	-0.174905018518951	0.282	0.373	0.03417	1	CONE12_5_sp_DE_vs_CONE12_5_sp_NDE	false	0.241529819345724	0.399069436241693
Nfic	0.0412866116706421	0.196	0.116	0.03417	1	CONE12_5_sp_DE_vs_CONE12_5_sp_NDE	false	0.144948212317983	0.111129385118326
Med19	0.138733571116418	0.65	0.516	0.03422	1	CONE12_5_sp_DE_vs_CONE12_5_sp_NDE	false	0.826434029582498	0.657851469603469
Nqo2	0.0737779807722955	0.11	0.053	0.03435	1	CONE12_5_sp_DE_vs_CONE12_5_sp_NDE	false	0.0988187746216452	0.042654237727386
Rif1	0.0996747297810904	0.288	0.191	0.03438	1	CONE12_5_sp_DE_vs_CONE12_5_sp_NDE	false	0.255995705182881	0.170868698352342
Polr1c	-0.19959603966753	0.534	0.564	0.0344	1	CONE12_5_sp_DE_vs_CONE12_5_sp_NDE	false	0.559373103893327	0.788147020817246
Hnrnph3	0.143251035119869	0.442	0.347	0.03443	1	CONE12_5_sp_DE_vs_CONE12_5_sp_NDE	false	0.475419601084591	0.334847021799846
Igfbp5	0.415999423317859	0.89	0.893	0.03448	1	CONE12_5_sp_DE_vs_CONE12_5_sp_NDE	false	4.88630530023342	3.4116326982532
Cenpq	0.125056967386272	0.227	0.147	0.03455	1	CONE12_5_sp_DE_vs_CONE12_5_sp_NDE	false	0.224870435920647	0.121985665930288
Arhgap29	-0.234252545374215	0.19	0.267	0.0346	1	CONE12_5_sp_DE_vs_CONE12_5_sp_NDE	false	0.188950463252912	0.395786932297926
Axin2	-0.123880741226574	0.172	0.258	0.03464	1	CONE12_5_sp_DE_vs_CONE12_5_sp_NDE	false	0.142594661500801	0.242801422811181
Dkk2	0.116102918534695	0.282	0.196	0.03464	1	CONE12_5_sp_DE_vs_CONE12_5_sp_NDE	false	0.290484393726954	0.189483692774905
Galnt7	0.0836503538751555	0.147	0.08	0.03475	1	CONE12_5_sp_DE_vs_CONE12_5_sp_NDE	false	0.134966580825777	0.069685502074336
Fmnl3	0.0635048837053548	0.227	0.142	0.03503	1	CONE12_5_sp_DE_vs_CONE12_5_sp_NDE	false	0.166179094502292	0.114533022564416
Rps17	-0.056413080889226	1	1	0.03507	1	CONE12_5_sp_DE_vs_CONE12_5_sp_NDE	false	48.5793690299252	50.554517114641
Nap1l4	0.117160334064259	0.534	0.436	0.03508	1	CONE12_5_sp_DE_vs_CONE12_5_sp_NDE	false	0.573025747285677	0.449118753278058
Rplp0	0.0667797346149506	1	1	0.03511	1	CONE12_5_sp_DE_vs_CONE12_5_sp_NDE	false	55.0183230346926	52.4830205090878
Serf2	-0.0623869414646521	1	1	0.03515	1	CONE12_5_sp_DE_vs_CONE12_5_sp_NDE	false	19.3420182471387	20.2390100564419
Ipo11	0.0654767286228357	0.135	0.071	0.03517	1	CONE12_5_sp_DE_vs_CONE12_5_sp_NDE	false	0.106487426902264	0.0559736959656315
Taf3	0.0680666246421297	0.337	0.231	0.03524	1	CONE12_5_sp_DE_vs_CONE12_5_sp_NDE	false	0.290143817262136	0.229280382855387
Aftph	0.0848939342549755	0.166	0.093	0.03525	1	CONE12_5_sp_DE_vs_CONE12_5_sp_NDE	false	0.152064704199423	0.0848887081807169
Hyal2	0.103443528677953	0.233	0.151	0.03527	1	CONE12_5_sp_DE_vs_CONE12_5_sp_NDE	false	0.212036451624406	0.126907935105924
Mri1	-0.116050109061831	0.123	0.2	0.03528	1	CONE12_5_sp_DE_vs_CONE12_5_sp_NDE	false	0.105455629088415	0.19584816957208
Cnot10	-0.113893655439926	0.16	0.24	0.0353	1	CONE12_5_sp_DE_vs_CONE12_5_sp_NDE	false	0.11737955356564	0.206972075101987
Hdac4	0.0879344728335946	0.209	0.129	0.03539	1	CONE12_5_sp_DE_vs_CONE12_5_sp_NDE	false	0.198619578671572	0.126416056486336
Smarcd1	0.172358829657723	0.718	0.604	0.0354	1	CONE12_5_sp_DE_vs_CONE12_5_sp_NDE	false	1.05768510201488	0.824970740366195
Sgsm2	-0.0998526734563767	0.11	0.187	0.0355	1	CONE12_5_sp_DE_vs_CONE12_5_sp_NDE	false	0.0853136745755059	0.160961433702229
Eif3a	0.138950946721782	0.834	0.773	0.03552	1	CONE12_5_sp_DE_vs_CONE12_5_sp_NDE	false	1.69522123105534	1.44661691339137
Ddx5	0.159753338108246	0.933	0.924	0.03563	1	CONE12_5_sp_DE_vs_CONE12_5_sp_NDE	false	2.71952057643218	2.32858595067436
Rbsn	0.0525509049077299	0.123	0.062	0.03564	1	CONE12_5_sp_DE_vs_CONE12_5_sp_NDE	false	0.084289724862889	0.0440335129397281
Rasa2	0.044774097824183	0.202	0.12	0.03569	1	CONE12_5_sp_DE_vs_CONE12_5_sp_NDE	false	0.161495178161606	0.124498697997556
Bcl9l	0.069617266030904	0.282	0.182	0.03571	1	CONE12_5_sp_DE_vs_CONE12_5_sp_NDE	false	0.237396798469335	0.177702461904756
Chd8	0.12044548313261	0.466	0.36	0.03572	1	CONE12_5_sp_DE_vs_CONE12_5_sp_NDE	false	0.507876785479982	0.38590207831364
Hmg20b	0.137217688601404	0.791	0.684	0.03572	1	CONE12_5_sp_DE_vs_CONE12_5_sp_NDE	false	1.2014157621736	1.00054969695459
Eif1b	0.129289038484091	0.908	0.796	0.03583	1	CONE12_5_sp_DE_vs_CONE12_5_sp_NDE	false	1.94152336090703	1.68821691516042
Dpysl2	0.141439817591208	0.472	0.369	0.03585	1	CONE12_5_sp_DE_vs_CONE12_5_sp_NDE	false	0.516077206574866	0.373379061921786
Eif5b	0.115058363498287	0.988	0.96	0.03599	1	CONE12_5_sp_DE_vs_CONE12_5_sp_NDE	false	4.06632201440247	3.67674263156727
Selm	0.194800880371661	0.681	0.587	0.03599	1	CONE12_5_sp_DE_vs_CONE12_5_sp_NDE	false	1.00009690567449	0.746555975792062
Smarca2	0.108026807625716	0.706	0.613	0.03606	1	CONE12_5_sp_DE_vs_CONE12_5_sp_NDE	false	1.01302318058769	0.866548184673312
Pcna	0.13140867109734	0.387	0.28	0.03611	1	CONE12_5_sp_DE_vs_CONE12_5_sp_NDE	false	0.420386327997389	0.295570522179667
Rap2b	0.0675086113406248	0.491	0.364	0.03623	1	CONE12_5_sp_DE_vs_CONE12_5_sp_NDE	false	0.568441454100438	0.495329352360936
Mob2	-0.129977582770477	0.245	0.324	0.03628	1	CONE12_5_sp_DE_vs_CONE12_5_sp_NDE	false	0.224377827141265	0.337539215985188
Stub1	0.150854946872461	0.92	0.849	0.03652	1	CONE12_5_sp_DE_vs_CONE12_5_sp_NDE	false	2.28765908117231	1.96016747588484
Sharpin	0.063249473463248	0.129	0.067	0.03661	1	CONE12_5_sp_DE_vs_CONE12_5_sp_NDE	false	0.100894281249644	0.0522450840750898
Gtf2a1	0.0771813642784788	0.135	0.071	0.03674	1	CONE12_5_sp_DE_vs_CONE12_5_sp_NDE	false	0.127199795637886	0.0671105310228572
Zfp703	-0.177795529478764	0.294	0.364	0.03684	1	CONE12_5_sp_DE_vs_CONE12_5_sp_NDE	false	0.264952495758057	0.428361094785801
2310061I04Rik	-0.110251285697021	0.135	0.213	0.0369	1	CONE12_5_sp_DE_vs_CONE12_5_sp_NDE	false	0.109624164424995	0.195568591995547
Ak3	0.057727851349073	0.172	0.098	0.03693	1	CONE12_5_sp_DE_vs_CONE12_5_sp_NDE	false	0.140840831690411	0.0946427025200525
Pacrgl	0.0755511934230374	0.129	0.067	0.03694	1	CONE12_5_sp_DE_vs_CONE12_5_sp_NDE	false	0.113354883163988	0.0551734295202712
Xpo1	0.113864890452498	0.374	0.28	0.03703	1	CONE12_5_sp_DE_vs_CONE12_5_sp_NDE	false	0.385546009315326	0.279170755629179
Gmps	0.116954118924704	0.387	0.284	0.03708	1	CONE12_5_sp_DE_vs_CONE12_5_sp_NDE	false	0.370704522695068	0.262758300901725
Slc38a10	-0.120965236673518	0.129	0.204	0.0371	1	CONE12_5_sp_DE_vs_CONE12_5_sp_NDE	false	0.105834586820078	0.20032619546221
Cox7a2	0.101091280651461	1	1	0.0371	1	CONE12_5_sp_DE_vs_CONE12_5_sp_NDE	false	9.65813246687023	8.93559459176772
Bcl7a	0.100298472038846	0.387	0.284	0.03728	1	CONE12_5_sp_DE_vs_CONE12_5_sp_NDE	false	0.397827020469056	0.302670430885383
Pigt	0.0970218087319473	0.313	0.209	0.03729	1	CONE12_5_sp_DE_vs_CONE12_5_sp_NDE	false	0.249343473150032	0.166795990147244
Ndufc1	0.123955623402649	0.994	0.964	0.03735	1	CONE12_5_sp_DE_vs_CONE12_5_sp_NDE	false	5.68470590377789	5.1331560040294
Mbd2	0.0561164108322008	0.196	0.116	0.03756	1	CONE12_5_sp_DE_vs_CONE12_5_sp_NDE	false	0.16111684509342	0.115363576882358
2210013O21Rik	-0.174033529091879	0.73	0.76	0.03758	1	CONE12_5_sp_DE_vs_CONE12_5_sp_NDE	false	1.07964574763147	1.34379663365939
Fem1c	0.058584314852986	0.153	0.084	0.03761	1	CONE12_5_sp_DE_vs_CONE12_5_sp_NDE	false	0.11497870636918	0.0691627276913353
Gcat	0.117092623614177	0.503	0.373	0.03762	1	CONE12_5_sp_DE_vs_CONE12_5_sp_NDE	false	0.523952462973919	0.403938834821195
Nme2	0.161700550525493	0.828	0.787	0.03764	1	CONE12_5_sp_DE_vs_CONE12_5_sp_NDE	false	2.04539388715454	1.72145286045716
Ngrn	-0.11346849069096	0.19	0.28	0.03771	1	CONE12_5_sp_DE_vs_CONE12_5_sp_NDE	false	0.176320220141776	0.270381286533625
Rpl18a	-0.0563484159408363	1	1	0.03786	1	CONE12_5_sp_DE_vs_CONE12_5_sp_NDE	false	70.7908650058791	73.6483981515585
Tmem126a	0.097047799608846	0.675	0.524	0.03792	1	CONE12_5_sp_DE_vs_CONE12_5_sp_NDE	false	0.779929602452934	0.662843485064143
Bod1l	0.0632189406967869	0.294	0.196	0.03793	1	CONE12_5_sp_DE_vs_CONE12_5_sp_NDE	false	0.242267678758662	0.187579441751152
Tyrobp	0.0561887877271983	0.135	0.071	0.03804	1	CONE12_5_sp_DE_vs_CONE12_5_sp_NDE	false	0.112686075678413	0.06872705496852
Crip2	0.10281108840008	0.221	0.142	0.03819	1	CONE12_5_sp_DE_vs_CONE12_5_sp_NDE	false	0.199963009482695	0.116157110467923
Jup	-0.268701703674434	0.509	0.573	0.03819	1	CONE12_5_sp_DE_vs_CONE12_5_sp_NDE	false	0.658520151336306	0.995111203178319
Srrm2	0.104137379528638	0.975	0.978	0.0382	1	CONE12_5_sp_DE_vs_CONE12_5_sp_NDE	false	5.96252078587363	5.47639493043778
Pfdn6	0.166396695943084	0.926	0.831	0.03838	1	CONE12_5_sp_DE_vs_CONE12_5_sp_NDE	false	2.27396307800206	1.91629315922462
Rpl27a	-0.0660815933353627	1	1	0.0385	1	CONE12_5_sp_DE_vs_CONE12_5_sp_NDE	false	56.4839593767461	59.1762250101069
Fam222b	0.0645922664107054	0.129	0.067	0.03862	1	CONE12_5_sp_DE_vs_CONE12_5_sp_NDE	false	0.101548748983653	0.0518961062561134
Wdr83	0.0925035392589256	0.491	0.378	0.03869	1	CONE12_5_sp_DE_vs_CONE12_5_sp_NDE	false	0.468247827233195	0.375751013106484
Mdc1	0.057113458974342	0.123	0.062	0.03888	1	CONE12_5_sp_DE_vs_CONE12_5_sp_NDE	false	0.0910701834995714	0.0472682608440064
Dtd2	0.0942265216635834	0.196	0.12	0.03888	1	CONE12_5_sp_DE_vs_CONE12_5_sp_NDE	false	0.174339628417136	0.0987886042957561
Prrc2a	0.0741479475194924	0.423	0.307	0.03893	1	CONE12_5_sp_DE_vs_CONE12_5_sp_NDE	false	0.381236237862669	0.310657217834246
Sdf2	-0.169491263974319	0.399	0.476	0.03894	1	CONE12_5_sp_DE_vs_CONE12_5_sp_NDE	false	0.408552143139197	0.581689504586132
Dnajc9	0.111854201538495	0.546	0.413	0.03895	1	CONE12_5_sp_DE_vs_CONE12_5_sp_NDE	false	0.667990803603919	0.542322416438928
Rfc4	0.150341714327165	0.405	0.302	0.03896	1	CONE12_5_sp_DE_vs_CONE12_5_sp_NDE	false	0.433907954914656	0.290920759498689
Ppp1r8	0.128999840387019	0.245	0.169	0.03899	1	CONE12_5_sp_DE_vs_CONE12_5_sp_NDE	false	0.230619459379132	0.124192887116581
Mrpl42	0.099537362280381	0.975	0.969	0.03906	1	CONE12_5_sp_DE_vs_CONE12_5_sp_NDE	false	3.51065822829632	3.20866123161886
Fkbp8	0.114102656528026	0.742	0.573	0.03922	1	CONE12_5_sp_DE_vs_CONE12_5_sp_NDE	false	0.966674274322934	0.81589811589789
Idh1	0.0809085364863141	0.27	0.178	0.03924	1	CONE12_5_sp_DE_vs_CONE12_5_sp_NDE	false	0.245204144362214	0.175937332898181
Gm6483	-0.16981121610997	0.368	0.44	0.0393	1	CONE12_5_sp_DE_vs_CONE12_5_sp_NDE	false	0.331030045713226	0.494833853759104
Mdh2	-0.162763853808468	0.785	0.791	0.03931	1	CONE12_5_sp_DE_vs_CONE12_5_sp_NDE	false	1.69541902918634	2.01490873374832
Prpf19	0.0993143703703565	0.429	0.329	0.03934	1	CONE12_5_sp_DE_vs_CONE12_5_sp_NDE	false	0.408399006664319	0.313424989183221
Churc1	-0.131586525580707	0.675	0.747	0.03948	1	CONE12_5_sp_DE_vs_CONE12_5_sp_NDE	false	0.983586220025471	1.17073784684481
Prtn3	0.0416195023055797	0.104	0.049	0.03952	1	CONE12_5_sp_DE_vs_CONE12_5_sp_NDE	false	0.0768115203209912	0.0446749188775087
Smarcc2	0.113263697587345	0.264	0.182	0.03967	1	CONE12_5_sp_DE_vs_CONE12_5_sp_NDE	false	0.252984389930502	0.157149604881384
Lzic	0.066816295925853	0.209	0.129	0.03971	1	CONE12_5_sp_DE_vs_CONE12_5_sp_NDE	false	0.167549320007432	0.113296175223237
Ercc6l	0.0700369746873129	0.123	0.062	0.03977	1	CONE12_5_sp_DE_vs_CONE12_5_sp_NDE	false	0.104590606383825	0.0508482049508195
G3bp1	0.102820767500874	0.773	0.747	0.03981	1	CONE12_5_sp_DE_vs_CONE12_5_sp_NDE	false	1.48502622613127	1.31281401390846
Lsm14b	0.100431212687157	0.239	0.16	0.03992	1	CONE12_5_sp_DE_vs_CONE12_5_sp_NDE	false	0.219529856846414	0.136243567895905
Trim2	-0.10581644578204	0.117	0.191	0.04005	1	CONE12_5_sp_DE_vs_CONE12_5_sp_NDE	false	0.100110096350125	0.181674583040657
Cep152	0.0484052179149031	0.11	0.053	0.04011	1	CONE12_5_sp_DE_vs_CONE12_5_sp_NDE	false	0.0805102114782717	0.0433703353271998
Hif1a	0.0554408214052551	0.362	0.244	0.04026	1	CONE12_5_sp_DE_vs_CONE12_5_sp_NDE	false	0.286884258470873	0.236909950737202
Polr3d	0.0965411964661051	0.423	0.311	0.04028	1	CONE12_5_sp_DE_vs_CONE12_5_sp_NDE	false	0.427798806874471	0.334087655837828
Atox1	-0.124615014573763	1	1	0.0403	1	CONE12_5_sp_DE_vs_CONE12_5_sp_NDE	false	8.62083612124105	9.4865528576159
Nudt19	0.107101190639122	0.239	0.156	0.04041	1	CONE12_5_sp_DE_vs_CONE12_5_sp_NDE	false	0.21408030547283	0.125963379619016
Snx4	0.0764241360504893	0.135	0.076	0.04042	1	CONE12_5_sp_DE_vs_CONE12_5_sp_NDE	false	0.104299309632548	0.0459494938045252
Runx2	0.0762697025140765	0.172	0.102	0.04044	1	CONE12_5_sp_DE_vs_CONE12_5_sp_NDE	false	0.130796153582882	0.0711934293270046
Ebag9	0.0518271096447055	0.123	0.062	0.0405	1	CONE12_5_sp_DE_vs_CONE12_5_sp_NDE	false	0.0986069733915925	0.0583672491967249
Hist1h2af	0.0622281142801205	0.147	0.08	0.04053	1	CONE12_5_sp_DE_vs_CONE12_5_sp_NDE	false	0.117952497609586	0.0693252222040806
Amotl2	-0.126608538598251	0.196	0.276	0.04067	1	CONE12_5_sp_DE_vs_CONE12_5_sp_NDE	false	0.1689268959774	0.273892619506097
Fkbp1a	0.121174653853766	0.853	0.773	0.04069	1	CONE12_5_sp_DE_vs_CONE12_5_sp_NDE	false	1.5545342814245	1.34754147506501
Gm10941	0.0569950592525632	0.11	0.053	0.04069	1	CONE12_5_sp_DE_vs_CONE12_5_sp_NDE	false	0.105164039871139	0.0609017671301021
Wbp2	-0.105388143978374	0.147	0.227	0.0407	1	CONE12_5_sp_DE_vs_CONE12_5_sp_NDE	false	0.132294263480296	0.215948348333342
Ube4a	-0.110578637686774	0.11	0.182	0.04072	1	CONE12_5_sp_DE_vs_CONE12_5_sp_NDE	false	0.0777655976175187	0.161442434556913
Ywhah	0.0985936380640836	0.54	0.418	0.04072	1	CONE12_5_sp_DE_vs_CONE12_5_sp_NDE	false	0.557816663873938	0.453626655223382
Ticrr	0.0555802008939631	0.153	0.084	0.04078	1	CONE12_5_sp_DE_vs_CONE12_5_sp_NDE	false	0.114009111601319	0.0704491418707152
Tcaf1	-0.128874425304769	0.16	0.236	0.04081	1	CONE12_5_sp_DE_vs_CONE12_5_sp_NDE	false	0.127674432577005	0.230780867369595
Rab15	0.112504405644616	0.166	0.098	0.04082	1	CONE12_5_sp_DE_vs_CONE12_5_sp_NDE	false	0.168322604236238	0.0794458936187714
Ikzf2	-0.137205595671952	0.252	0.329	0.04097	1	CONE12_5_sp_DE_vs_CONE12_5_sp_NDE	false	0.272133373215383	0.396755135727372
Fbln1	0.09108353271929	0.393	0.276	0.04102	1	CONE12_5_sp_DE_vs_CONE12_5_sp_NDE	false	0.359315341580293	0.274833706713173
Lrrc1	-0.0691281086160569	0.049	0.107	0.04109	1	CONE12_5_sp_DE_vs_CONE12_5_sp_NDE	false	0.0404888824111879	0.0895670127796267
Arl4a	-0.149053791929404	0.276	0.356	0.0411	1	CONE12_5_sp_DE_vs_CONE12_5_sp_NDE	false	0.270055700103945	0.405932818730048
Mtcl1	0.0463552745663505	0.117	0.058	0.04118	1	CONE12_5_sp_DE_vs_CONE12_5_sp_NDE	false	0.0851554494573189	0.049345961460847
Ube2z	0.086363471232053	0.221	0.142	0.04125	1	CONE12_5_sp_DE_vs_CONE12_5_sp_NDE	false	0.194039002032777	0.123324059065431
Igfbp2	-0.335269233731446	0.926	0.933	0.04126	1	CONE12_5_sp_DE_vs_CONE12_5_sp_NDE	false	4.44124353940947	5.86144713415357
Gps1	0.0718681813353231	0.35	0.244	0.0413	1	CONE12_5_sp_DE_vs_CONE12_5_sp_NDE	false	0.297147228529023	0.232720223699959
Fst	0.0584637904635615	0.104	0.049	0.04132	1	CONE12_5_sp_DE_vs_CONE12_5_sp_NDE	false	0.0936305262584976	0.0487513184316637
Lypd6b	-0.0946236286699356	0.067	0.129	0.04132	1	CONE12_5_sp_DE_vs_CONE12_5_sp_NDE	false	0.0561674736502172	0.125655299180383
Ctcf	0.114602631614651	0.669	0.56	0.04136	1	CONE12_5_sp_DE_vs_CONE12_5_sp_NDE	false	0.880783019097722	0.735938140352718
Rrm1	0.127718040434719	0.38	0.28	0.04143	1	CONE12_5_sp_DE_vs_CONE12_5_sp_NDE	false	0.396865753506862	0.277349779784198
2300009A05Rik	0.0666015545745378	0.264	0.173	0.04144	1	CONE12_5_sp_DE_vs_CONE12_5_sp_NDE	false	0.223802841099288	0.167176863720701
3010003L21Rik	0.133030988426667	0.252	0.178	0.0415	1	CONE12_5_sp_DE_vs_CONE12_5_sp_NDE	false	0.242423052362423	0.13183233346901
Runx1t1	-0.168648529118108	0.19	0.276	0.04163	1	CONE12_5_sp_DE_vs_CONE12_5_sp_NDE	false	0.182946672998621	0.327186753012968
Preb	0.0488026407548008	0.209	0.124	0.04168	1	CONE12_5_sp_DE_vs_CONE12_5_sp_NDE	false	0.158806164405507	0.118775878524695
Npm3	0.145985535161819	0.963	0.933	0.04173	1	CONE12_5_sp_DE_vs_CONE12_5_sp_NDE	false	3.05870148519751	2.66699920505304
Dip2c	0.0678238931275327	0.123	0.062	0.0418	1	CONE12_5_sp_DE_vs_CONE12_5_sp_NDE	false	0.107412453967233	0.0551468680186853
Nip7	0.155162020799355	0.564	0.467	0.04188	1	CONE12_5_sp_DE_vs_CONE12_5_sp_NDE	false	0.677231584843645	0.505141868880308
1110008F13Rik	0.0759027142082422	0.883	0.809	0.04193	1	CONE12_5_sp_DE_vs_CONE12_5_sp_NDE	false	1.8308574202288	1.68439504025494
Baz1b	0.0896064389792841	0.423	0.307	0.04196	1	CONE12_5_sp_DE_vs_CONE12_5_sp_NDE	false	0.398973175693516	0.313404655334179
Fermt2	0.0984228057643127	0.429	0.316	0.0421	1	CONE12_5_sp_DE_vs_CONE12_5_sp_NDE	false	0.423645095527396	0.3284748338587
Mbtps1	0.0835367293990709	0.307	0.209	0.04211	1	CONE12_5_sp_DE_vs_CONE12_5_sp_NDE	false	0.264144661952902	0.191680086092233
Ralgapb	0.0386725287055082	0.117	0.058	0.04215	1	CONE12_5_sp_DE_vs_CONE12_5_sp_NDE	false	0.0782711487931722	0.0482229770413538
Vps8	0.14467354308	0.129	0.071	0.04216	1	CONE12_5_sp_DE_vs_CONE12_5_sp_NDE	false	0.159836049714858	0.0480640357544719
Get4	0.0889582747597299	0.399	0.293	0.04217	1	CONE12_5_sp_DE_vs_CONE12_5_sp_NDE	false	0.392206028799765	0.307630387257369
Smarca4	0.135905003168954	0.706	0.582	0.04221	1	CONE12_5_sp_DE_vs_CONE12_5_sp_NDE	false	0.933685921919213	0.758706155390949
Meis1	0.16496734559817	0.423	0.324	0.04232	1	CONE12_5_sp_DE_vs_CONE12_5_sp_NDE	false	0.526053235885802	0.36013357831363
Ctbp2	0.10943880315311	0.227	0.147	0.04235	1	CONE12_5_sp_DE_vs_CONE12_5_sp_NDE	false	0.217225706280657	0.12706326800509
Cand2	0.0968963710273365	0.276	0.191	0.04238	1	CONE12_5_sp_DE_vs_CONE12_5_sp_NDE	false	0.263085318129768	0.179746264432633
Psma6	0.162636632091393	0.865	0.764	0.0424	1	CONE12_5_sp_DE_vs_CONE12_5_sp_NDE	false	2.2618636729673	1.91308264607381
Wdr43	0.183554432848175	0.571	0.52	0.04244	1	CONE12_5_sp_DE_vs_CONE12_5_sp_NDE	false	0.759907165512867	0.548695086184729
Bmf	0.0389861512648453	0.11	0.053	0.04248	1	CONE12_5_sp_DE_vs_CONE12_5_sp_NDE	false	0.0820350875510327	0.0516596855665896
Kpna1	0.0701202711869396	0.307	0.209	0.04272	1	CONE12_5_sp_DE_vs_CONE12_5_sp_NDE	false	0.271870495070152	0.21013168467213
Myo18a	0.0421560048257141	0.221	0.138	0.04275	1	CONE12_5_sp_DE_vs_CONE12_5_sp_NDE	false	0.174897023414076	0.139549037702602
Ccl25	0.0481210424729251	0.104	0.049	0.04277	1	CONE12_5_sp_DE_vs_CONE12_5_sp_NDE	false	0.0814369516917517	0.0444713369989033
Sept11	0.113617103894668	0.436	0.333	0.04293	1	CONE12_5_sp_DE_vs_CONE12_5_sp_NDE	false	0.410700635569362	0.302639324097831
Zmynd19	0.107540912109726	0.258	0.178	0.04306	1	CONE12_5_sp_DE_vs_CONE12_5_sp_NDE	false	0.221942623391548	0.132919160133874
Xist	-0.101409754457647	1	1	0.0432	1	CONE12_5_sp_DE_vs_CONE12_5_sp_NDE	false	28.7145255737217	30.8762379726757
Rpl28	-0.0593530844746013	1	1	0.04339	1	CONE12_5_sp_DE_vs_CONE12_5_sp_NDE	false	47.5670140044268	49.6048034778106
Fundc2	-0.112697876537555	0.908	0.862	0.0434	1	CONE12_5_sp_DE_vs_CONE12_5_sp_NDE	false	1.87838657554922	2.11006163683652
Nudt7	-0.0578383688641836	0.049	0.107	0.04343	1	CONE12_5_sp_DE_vs_CONE12_5_sp_NDE	false	0.0392246362929368	0.0797926176174127
2700060E02Rik	-0.121089647354404	0.969	0.969	0.04348	1	CONE12_5_sp_DE_vs_CONE12_5_sp_NDE	false	3.57366253374674	3.97188630700338
Mfap4	0.0931238751481676	0.356	0.253	0.0435	1	CONE12_5_sp_DE_vs_CONE12_5_sp_NDE	false	0.332186179178112	0.247604984266086
Vps52	0.0739765925464108	0.233	0.151	0.04352	1	CONE12_5_sp_DE_vs_CONE12_5_sp_NDE	false	0.187939410128826	0.12717733167169
Cse1l	0.115271352426231	0.626	0.471	0.0436	1	CONE12_5_sp_DE_vs_CONE12_5_sp_NDE	false	0.691748146807631	0.560617111624489
Antxr1	0.0745408804938083	0.313	0.218	0.04404	1	CONE12_5_sp_DE_vs_CONE12_5_sp_NDE	false	0.270730860405766	0.205360705481286
Cct7	0.136183319442869	0.534	0.436	0.04408	1	CONE12_5_sp_DE_vs_CONE12_5_sp_NDE	false	0.616673554237641	0.469910859622656
Pkp4	0.0785416312077296	0.344	0.244	0.04419	1	CONE12_5_sp_DE_vs_CONE12_5_sp_NDE	false	0.294909924280221	0.224932970299775
Sema4g	-0.0960003539831597	0.104	0.173	0.04434	1	CONE12_5_sp_DE_vs_CONE12_5_sp_NDE	false	0.0826217202255284	0.155000215569161
Opa3	0.11012452577807	0.227	0.151	0.04468	1	CONE12_5_sp_DE_vs_CONE12_5_sp_NDE	false	0.234753274534119	0.14276924027642
Egr1	0.091613780276648	0.387	0.284	0.04489	1	CONE12_5_sp_DE_vs_CONE12_5_sp_NDE	false	0.502064188987872	0.408332727373145
Edf1	-0.123787457108196	0.988	0.973	0.04498	1	CONE12_5_sp_DE_vs_CONE12_5_sp_NDE	false	4.33519643937431	4.81094494051747
Mgll	-0.101921195780471	0.074	0.133	0.04506	1	CONE12_5_sp_DE_vs_CONE12_5_sp_NDE	false	0.0535380758305821	0.128519200576511
Wdr45b	0.114776784437837	0.405	0.311	0.04523	1	CONE12_5_sp_DE_vs_CONE12_5_sp_NDE	false	0.409728114230325	0.300698068361329
Ak2	0.117438344517164	0.62	0.52	0.0456	1	CONE12_5_sp_DE_vs_CONE12_5_sp_NDE	false	0.79117651258804	0.649936779236973
Mat2a	0.130151485014611	0.687	0.587	0.04568	1	CONE12_5_sp_DE_vs_CONE12_5_sp_NDE	false	0.901666381812654	0.736458790575136
Amotl1	0.165413020303569	0.62	0.502	0.04603	1	CONE12_5_sp_DE_vs_CONE12_5_sp_NDE	false	0.874167304848072	0.670118835739235
Morc2a	0.0635307735004166	0.239	0.151	0.04607	1	CONE12_5_sp_DE_vs_CONE12_5_sp_NDE	false	0.189350271013662	0.136686048623966
Susd4	-0.104643522049934	0.135	0.209	0.04617	1	CONE12_5_sp_DE_vs_CONE12_5_sp_NDE	false	0.119210024832767	0.201254664407606
Neil3	0.0861476624292674	0.11	0.058	0.0462	1	CONE12_5_sp_DE_vs_CONE12_5_sp_NDE	false	0.101389319170797	0.0362122116252132
Tmem176b	0.179498209436079	0.54	0.462	0.04623	1	CONE12_5_sp_DE_vs_CONE12_5_sp_NDE	false	0.741084075299821	0.536421970371245
Gon4l	0.0887781220029028	0.571	0.436	0.04625	1	CONE12_5_sp_DE_vs_CONE12_5_sp_NDE	false	0.574156807323633	0.478884868315218
Gfod2	-0.0548195251473529	0.049	0.107	0.0463	1	CONE12_5_sp_DE_vs_CONE12_5_sp_NDE	false	0.0529672731089109	0.0918196784521094
Zzz3	0.0880849659293745	0.301	0.204	0.04636	1	CONE12_5_sp_DE_vs_CONE12_5_sp_NDE	false	0.290096334762104	0.212357677277353
Ccdc58	0.157919418935102	0.718	0.604	0.04655	1	CONE12_5_sp_DE_vs_CONE12_5_sp_NDE	false	0.964452441844079	0.759717219459952
Dgat1	0.0345336993922592	0.11	0.053	0.04668	1	CONE12_5_sp_DE_vs_CONE12_5_sp_NDE	false	0.07159752134346	0.0447059088597073
Cpsf4	0.0874973318561223	0.184	0.116	0.04685	1	CONE12_5_sp_DE_vs_CONE12_5_sp_NDE	false	0.159404898454496	0.0898490168288442
Lnp	0.0659828172517122	0.147	0.084	0.04687	1	CONE12_5_sp_DE_vs_CONE12_5_sp_NDE	false	0.113136096265183	0.0619563266414055
D8Ertd82e	-0.0758981819957269	0.104	0.178	0.04693	1	CONE12_5_sp_DE_vs_CONE12_5_sp_NDE	false	0.0781233277008642	0.134338433948786
Atp11a	-0.0806772493306988	0.092	0.16	0.04695	1	CONE12_5_sp_DE_vs_CONE12_5_sp_NDE	false	0.070849558979599	0.130395408777461
Tbcb	0.108445051584796	0.847	0.724	0.04716	1	CONE12_5_sp_DE_vs_CONE12_5_sp_NDE	false	1.56539783410915	1.37838413527147
Foxm1	0.0658071763249473	0.117	0.062	0.04717	1	CONE12_5_sp_DE_vs_CONE12_5_sp_NDE	false	0.0889653025574492	0.0389920481916852
Slc16a1	-0.0895755897368124	0.067	0.124	0.04721	1	CONE12_5_sp_DE_vs_CONE12_5_sp_NDE	false	0.0413627995804408	0.105985981202588
Smoc2	-0.0883379145668155	0.117	0.191	0.04723	1	CONE12_5_sp_DE_vs_CONE12_5_sp_NDE	false	0.131745814539789	0.201131603497411
Nek7	0.0644106049211766	0.129	0.071	0.04733	1	CONE12_5_sp_DE_vs_CONE12_5_sp_NDE	false	0.103427655159505	0.0538248732331318
Amdhd2	-0.0690016098585532	0.11	0.187	0.04735	1	CONE12_5_sp_DE_vs_CONE12_5_sp_NDE	false	0.0947270160744737	0.146367157802799
Selk	0.174187074386173	0.896	0.796	0.04742	1	CONE12_5_sp_DE_vs_CONE12_5_sp_NDE	false	1.90859218509529	1.57679582455425
Commd3	-0.140434826645315	0.724	0.724	0.04772	1	CONE12_5_sp_DE_vs_CONE12_5_sp_NDE	false	1.11646543935659	1.33052935926985
Numb	-0.0743830832876493	0.061	0.12	0.04773	1	CONE12_5_sp_DE_vs_CONE12_5_sp_NDE	false	0.0419961397405804	0.0951137547344055
Tcp11l1	0.114163401271653	0.454	0.342	0.04782	1	CONE12_5_sp_DE_vs_CONE12_5_sp_NDE	false	0.445267129473081	0.334084440097205
1810043H04Rik	0.160145933665431	0.859	0.796	0.04784	1	CONE12_5_sp_DE_vs_CONE12_5_sp_NDE	false	1.63727825060151	1.35914544807482
Uaca	0.0361800204442377	0.117	0.058	0.0479	1	CONE12_5_sp_DE_vs_CONE12_5_sp_NDE	false	0.0997559261405185	0.0709805261321761
Golga1	-0.0595481536150457	0.104	0.178	0.04793	1	CONE12_5_sp_DE_vs_CONE12_5_sp_NDE	false	0.0962307271086354	0.140476091626342
Acvr2a	-0.124241555817904	0.16	0.236	0.04796	1	CONE12_5_sp_DE_vs_CONE12_5_sp_NDE	false	0.136607278820065	0.236585316192343
2310036O22Rik	0.157091847093032	0.957	0.916	0.04802	1	CONE12_5_sp_DE_vs_CONE12_5_sp_NDE	false	2.81780241072295	2.42286620539875
Arih1	0.0672711764599409	0.252	0.164	0.04803	1	CONE12_5_sp_DE_vs_CONE12_5_sp_NDE	false	0.204831502600548	0.148530276152877
Armc5	0.0674289595257379	0.123	0.067	0.04808	1	CONE12_5_sp_DE_vs_CONE12_5_sp_NDE	false	0.0989414094484592	0.0473503010953466
Lrfn4	0.0739378893591628	0.337	0.231	0.04811	1	CONE12_5_sp_DE_vs_CONE12_5_sp_NDE	false	0.279052320118419	0.21376847754068
Prkrip1	0.110818727501294	0.497	0.382	0.04854	1	CONE12_5_sp_DE_vs_CONE12_5_sp_NDE	false	0.495098494365941	0.383317540625888
Med1	0.044883135690179	0.233	0.142	0.04861	1	CONE12_5_sp_DE_vs_CONE12_5_sp_NDE	false	0.168403236406124	0.131110501221744
Dnajc3	0.0667062343649892	0.202	0.124	0.04865	1	CONE12_5_sp_DE_vs_CONE12_5_sp_NDE	false	0.170715384349217	0.116403778528533
Hadh	0.0906196386961334	0.27	0.187	0.04869	1	CONE12_5_sp_DE_vs_CONE12_5_sp_NDE	false	0.229659399718162	0.153479863371677
Hint3	0.0875983239307564	0.202	0.129	0.04869	1	CONE12_5_sp_DE_vs_CONE12_5_sp_NDE	false	0.185667348769678	0.114488317783463
Smim14	0.116169872211796	0.515	0.396	0.0487	1	CONE12_5_sp_DE_vs_CONE12_5_sp_NDE	false	0.599662085443731	0.4746865017158
Btrc	0.0797176697493216	0.141	0.08	0.04886	1	CONE12_5_sp_DE_vs_CONE12_5_sp_NDE	false	0.130069660869689	0.0679595595345975
Tma16	0.102200465661709	0.393	0.298	0.04886	1	CONE12_5_sp_DE_vs_CONE12_5_sp_NDE	false	0.37840986575441	0.282870793061107
Proser1	0.109414269025284	0.417	0.316	0.04889	1	CONE12_5_sp_DE_vs_CONE12_5_sp_NDE	false	0.426019944727333	0.32062717070496
Dctn5	0.0965701579726473	0.356	0.258	0.04904	1	CONE12_5_sp_DE_vs_CONE12_5_sp_NDE	false	0.322776581248551	0.235838527489291
Pgrmc1	-0.125269931399117	0.387	0.462	0.04912	1	CONE12_5_sp_DE_vs_CONE12_5_sp_NDE	false	0.388755981391961	0.512485480832108
Dis3	0.065866487054121	0.166	0.098	0.04913	1	CONE12_5_sp_DE_vs_CONE12_5_sp_NDE	false	0.126445865919663	0.0747573739916634
Scand1	-0.139081979356631	0.945	0.956	0.04914	1	CONE12_5_sp_DE_vs_CONE12_5_sp_NDE	false	2.70218807514161	3.07455354036926
S100a14	-0.169780551629284	0.055	0.111	0.04915	1	CONE12_5_sp_DE_vs_CONE12_5_sp_NDE	false	0.0898885402738494	0.22354514321692
Tax1bp1	0.13364994492107	0.613	0.489	0.04919	1	CONE12_5_sp_DE_vs_CONE12_5_sp_NDE	false	0.754051563231263	0.59770961739007
Snx19	0.0726802141204266	0.117	0.062	0.04932	1	CONE12_5_sp_DE_vs_CONE12_5_sp_NDE	false	0.0967617528656809	0.0414885666198726
Hist1h3c	0.154504078088475	0.288	0.209	0.04933	1	CONE12_5_sp_DE_vs_CONE12_5_sp_NDE	false	0.334047423407351	0.19749564495448
Anapc1	0.100650073181838	0.276	0.196	0.0494	1	CONE12_5_sp_DE_vs_CONE12_5_sp_NDE	false	0.245630608423033	0.16041377560759
Tonsl	-0.116832054790477	0.632	0.676	0.04941	1	CONE12_5_sp_DE_vs_CONE12_5_sp_NDE	false	0.79973225324839	0.949333760221973
Pink1	-0.0928545744635628	0.074	0.133	0.04942	1	CONE12_5_sp_DE_vs_CONE12_5_sp_NDE	false	0.0526497653849906	0.120529736832502
Mcm10	0.0638744303221144	0.153	0.089	0.04947	1	CONE12_5_sp_DE_vs_CONE12_5_sp_NDE	false	0.122935604093279	0.0728780331881307
D930016D06Rik	0.0290027139043202	0.178	0.102	0.04952	1	CONE12_5_sp_DE_vs_CONE12_5_sp_NDE	false	0.135475085452513	0.11130794982121
Dstn	0.0159798024433551	0.963	0.907	0.04954	1	CONE12_5_sp_DE_vs_CONE12_5_sp_NDE	false	3.51332254017939	3.46198427127626
Mocs2	0.123973217681927	0.528	0.422	0.04955	1	CONE12_5_sp_DE_vs_CONE12_5_sp_NDE	false	0.573891454799393	0.443107028479195
Hist1h1b	0.147347991178734	0.362	0.271	0.04959	1	CONE12_5_sp_DE_vs_CONE12_5_sp_NDE	false	0.420636620185394	0.281610282804894
Nedd4	0.169309931347712	0.933	0.867	0.04971	1	CONE12_5_sp_DE_vs_CONE12_5_sp_NDE	false	2.52357643766891	2.13239234960451
Igf2r	0.0716332891684661	0.337	0.236	0.04992	1	CONE12_5_sp_DE_vs_CONE12_5_sp_NDE	false	0.286284530633226	0.222583711423106
Zmym4	0.0898716071665001	0.35	0.253	0.05014	1	CONE12_5_sp_DE_vs_CONE12_5_sp_NDE	false	0.309821623597365	0.229396723917163
Hira	0.0515671393123597	0.196	0.12	0.0502	1	CONE12_5_sp_DE_vs_CONE12_5_sp_NDE	false	0.143312374336272	0.101692869694923
Usmg5	-0.09503212658141	1	1	0.05022	1	CONE12_5_sp_DE_vs_CONE12_5_sp_NDE	false	7.87587444435268	8.47811731777326
Pigp	0.142394513911682	0.724	0.582	0.05026	1	CONE12_5_sp_DE_vs_CONE12_5_sp_NDE	false	0.975566256309885	0.788777056325273
Vmp1	0.0801336106848781	0.184	0.116	0.05028	1	CONE12_5_sp_DE_vs_CONE12_5_sp_NDE	false	0.15913586612608	0.0951487427026731
Dnase2a	-0.137119592214825	0.331	0.409	0.05029	1	CONE12_5_sp_DE_vs_CONE12_5_sp_NDE	false	0.309079618504108	0.437302194174251
Ipo8	0.0747113504943643	0.239	0.16	0.05045	1	CONE12_5_sp_DE_vs_CONE12_5_sp_NDE	false	0.19798265643573	0.13614205912698
1110004F10Rik	0.110868476546408	0.914	0.893	0.05055	1	CONE12_5_sp_DE_vs_CONE12_5_sp_NDE	false	2.44349605879754	2.18754544776089
Fkbp2	0.102791292537142	0.687	0.609	0.05059	1	CONE12_5_sp_DE_vs_CONE12_5_sp_NDE	false	0.987189224841492	0.849260660573579
Itga5	0.0347958398445386	0.147	0.08	0.05061	1	CONE12_5_sp_DE_vs_CONE12_5_sp_NDE	false	0.107694025932702	0.0797532295085434
Ap3d1	0.0600898425669263	0.319	0.227	0.05062	1	CONE12_5_sp_DE_vs_CONE12_5_sp_NDE	false	0.270053498483885	0.216800638448447
Arhgap39	-0.0691428954117109	0.061	0.12	0.05063	1	CONE12_5_sp_DE_vs_CONE12_5_sp_NDE	false	0.0532999698465098	0.103018159849724
Pdcd11	0.1054513302298	0.65	0.511	0.0508	1	CONE12_5_sp_DE_vs_CONE12_5_sp_NDE	false	0.753035713497066	0.628213334103949
Mzt1	0.0811688045277089	0.252	0.169	0.05083	1	CONE12_5_sp_DE_vs_CONE12_5_sp_NDE	false	0.206083669725516	0.138745757537126
Pdha1	-0.0925105725688704	0.184	0.267	0.05087	1	CONE12_5_sp_DE_vs_CONE12_5_sp_NDE	false	0.1563369392228	0.230817398851857
Ltbp1	0.0750507542154732	0.215	0.138	0.05096	1	CONE12_5_sp_DE_vs_CONE12_5_sp_NDE	false	0.190081749081198	0.12837545068339
Enah	-0.111567060895644	0.571	0.613	0.05101	1	CONE12_5_sp_DE_vs_CONE12_5_sp_NDE	false	0.668967243987546	0.800970321718541
Slc25a3	0.147287787830289	0.969	0.88	0.05102	1	CONE12_5_sp_DE_vs_CONE12_5_sp_NDE	false	3.2936982353442	2.875884144737
Magt1	0.121497726791831	0.466	0.356	0.05103	1	CONE12_5_sp_DE_vs_CONE12_5_sp_NDE	false	0.496089228139971	0.374059356084801
Kif11	0.0796408131006332	0.141	0.08	0.05107	1	CONE12_5_sp_DE_vs_CONE12_5_sp_NDE	false	0.122248334297138	0.0606149493805283
Rps26	-0.0714962090292124	1	1	0.05131	1	CONE12_5_sp_DE_vs_CONE12_5_sp_NDE	false	62.3182160303734	65.5331529061215
Uba7	0.0703569517337466	0.147	0.084	0.05132	1	CONE12_5_sp_DE_vs_CONE12_5_sp_NDE	false	0.130507950557809	0.0752998864132751
Nacc1	0.0824707223506263	0.313	0.213	0.05142	1	CONE12_5_sp_DE_vs_CONE12_5_sp_NDE	false	0.292939033521577	0.21975218128962
Lmnb1	0.125804022321915	0.521	0.427	0.05143	1	CONE12_5_sp_DE_vs_CONE12_5_sp_NDE	false	0.616324643272949	0.480172224905984
Plekho1	0.0399736472735376	0.209	0.129	0.05156	1	CONE12_5_sp_DE_vs_CONE12_5_sp_NDE	false	0.164551888022639	0.131204973159855
Mmaa	-0.0953897027956473	0.08	0.142	0.05161	1	CONE12_5_sp_DE_vs_CONE12_5_sp_NDE	false	0.0594719470320661	0.129781169824195
Fndc4	0.0983942128163089	0.344	0.253	0.05162	1	CONE12_5_sp_DE_vs_CONE12_5_sp_NDE	false	0.320006941041002	0.231695568797594
Pithd1	-0.0879462783799833	0.123	0.196	0.0518	1	CONE12_5_sp_DE_vs_CONE12_5_sp_NDE	false	0.107042236166915	0.174550444204441
Znrf2	-0.0674752684992286	0.086	0.151	0.05186	1	CONE12_5_sp_DE_vs_CONE12_5_sp_NDE	false	0.0752342049541283	0.12473351440897
Rfc1	0.110763245419463	0.595	0.529	0.05186	1	CONE12_5_sp_DE_vs_CONE12_5_sp_NDE	false	0.768522867722112	0.636588331368496
Psrc1	0.0629843806859155	0.147	0.084	0.05192	1	CONE12_5_sp_DE_vs_CONE12_5_sp_NDE	false	0.120660008907285	0.071359005150784
Cdca2	0.0637226401442573	0.166	0.098	0.05194	1	CONE12_5_sp_DE_vs_CONE12_5_sp_NDE	false	0.142375154294694	0.0915900599000082
Tle1	0.0441474467808203	0.178	0.107	0.05196	1	CONE12_5_sp_DE_vs_CONE12_5_sp_NDE	false	0.135946564757803	0.100206662712233
Cnot6l	0.113912719293955	0.258	0.178	0.05196	1	CONE12_5_sp_DE_vs_CONE12_5_sp_NDE	false	0.252057948429378	0.155775052191233
1190007I07Rik	0.122326575211392	0.454	0.347	0.05234	1	CONE12_5_sp_DE_vs_CONE12_5_sp_NDE	false	0.497745817797274	0.374794636238636
Ccnt1	0.0752007561478514	0.393	0.276	0.05242	1	CONE12_5_sp_DE_vs_CONE12_5_sp_NDE	false	0.356667921468973	0.286383862803065
Mcu	-0.0844660480230203	0.098	0.164	0.05252	1	CONE12_5_sp_DE_vs_CONE12_5_sp_NDE	false	0.0730845464717214	0.135726008517518
Cwc15	0.130381547724124	0.798	0.662	0.05257	1	CONE12_5_sp_DE_vs_CONE12_5_sp_NDE	false	1.20724541206328	1.01535649875979
Yme1l1	0.0858548286164081	0.472	0.347	0.05267	1	CONE12_5_sp_DE_vs_CONE12_5_sp_NDE	false	0.476827218190111	0.390169038098864
Nifk	0.0803352408990666	0.485	0.356	0.05267	1	CONE12_5_sp_DE_vs_CONE12_5_sp_NDE	false	0.444100809749796	0.364526942669289
Tmem108	0.10128712956352	0.374	0.28	0.05275	1	CONE12_5_sp_DE_vs_CONE12_5_sp_NDE	false	0.392713883491848	0.297014609537318
Ano6	-0.105372136519353	0.19	0.276	0.05277	1	CONE12_5_sp_DE_vs_CONE12_5_sp_NDE	false	0.188183271715837	0.276058727643421
Ctnnbip1	0.157547520350011	0.656	0.587	0.05279	1	CONE12_5_sp_DE_vs_CONE12_5_sp_NDE	false	1.01231336743212	0.803079362460475
Cox5b	-0.113822516731203	1	0.991	0.05292	1	CONE12_5_sp_DE_vs_CONE12_5_sp_NDE	false	5.94347796012428	6.51128443313233
Gm3550	0.0736903774800325	0.202	0.133	0.05312	1	CONE12_5_sp_DE_vs_CONE12_5_sp_NDE	false	0.155296730614427	0.0963828777588917
mt-Co3	-0.0962749601089534	1	1	0.0532	1	CONE12_5_sp_DE_vs_CONE12_5_sp_NDE	false	78.6029287117665	84.0941900017377
Palm	0.060943854313413	0.153	0.089	0.05321	1	CONE12_5_sp_DE_vs_CONE12_5_sp_NDE	false	0.119305663944221	0.071570776039887
Greb1	-0.0676005665056484	0.049	0.102	0.05322	1	CONE12_5_sp_DE_vs_CONE12_5_sp_NDE	false	0.0488255425901997	0.0971552693944728
Bnip1	0.06917258271501	0.307	0.209	0.05332	1	CONE12_5_sp_DE_vs_CONE12_5_sp_NDE	false	0.237722773899079	0.178374866851713
Gm8730	0.133573078887976	0.988	0.969	0.05337	1	CONE12_5_sp_DE_vs_CONE12_5_sp_NDE	false	4.53889434946057	4.04794740139997
Pitpnc1	0.0556911708990924	0.325	0.227	0.05341	1	CONE12_5_sp_DE_vs_CONE12_5_sp_NDE	false	0.306596291798591	0.255661706193488
Cib1	-0.136516318976159	0.417	0.507	0.05349	1	CONE12_5_sp_DE_vs_CONE12_5_sp_NDE	false	0.458800231103958	0.601283176524439
Mbtd1	0.0768248845894983	0.485	0.36	0.05358	1	CONE12_5_sp_DE_vs_CONE12_5_sp_NDE	false	0.517798483270323	0.437716178910084
Msrb1	-0.139212475417583	0.534	0.591	0.05363	1	CONE12_5_sp_DE_vs_CONE12_5_sp_NDE	false	0.618835500028061	0.780517639079254
Epha1	-0.0815306843126982	0.049	0.102	0.0537	1	CONE12_5_sp_DE_vs_CONE12_5_sp_NDE	false	0.0469469163176971	0.105769323736808
Coa6	0.100712644329974	0.344	0.262	0.05386	1	CONE12_5_sp_DE_vs_CONE12_5_sp_NDE	false	0.340808278518954	0.249123691985849
Zfp788	-0.0856819288963135	0.074	0.133	0.05391	1	CONE12_5_sp_DE_vs_CONE12_5_sp_NDE	false	0.0570300187251776	0.119642945030434
Pold3	0.11737601997285	0.19	0.124	0.05393	1	CONE12_5_sp_DE_vs_CONE12_5_sp_NDE	false	0.192696826005001	0.0982916976606093
Nvl	0.0732901771591949	0.405	0.32	0.05408	1	CONE12_5_sp_DE_vs_CONE12_5_sp_NDE	false	0.40251422809435	0.331658118954429
Dtymk	0.111412613099728	0.896	0.764	0.05415	1	CONE12_5_sp_DE_vs_CONE12_5_sp_NDE	false	1.80696298316524	1.5971183886825
Rfc2	0.116588575732511	0.62	0.516	0.05424	1	CONE12_5_sp_DE_vs_CONE12_5_sp_NDE	false	0.827904912390262	0.684783315700767
Ypel5	-0.129121055341788	0.135	0.204	0.05427	1	CONE12_5_sp_DE_vs_CONE12_5_sp_NDE	false	0.115211563627611	0.217360795913619
Pkig	0.114474615531158	0.73	0.64	0.05429	1	CONE12_5_sp_DE_vs_CONE12_5_sp_NDE	false	1.06864134274903	0.909620024549742
Ftsj3	0.0685745899600689	0.215	0.138	0.05438	1	CONE12_5_sp_DE_vs_CONE12_5_sp_NDE	false	0.171974624738839	0.116165458805578
Rpl12	0.03691321484194	1	1	0.05445	1	CONE12_5_sp_DE_vs_CONE12_5_sp_NDE	false	32.9054601210754	32.0474138071501
Cox19	0.119172892284766	0.761	0.644	0.05446	1	CONE12_5_sp_DE_vs_CONE12_5_sp_NDE	false	1.09934267225187	0.931692911976807
Ctu2	0.0619971419439652	0.104	0.053	0.05448	1	CONE12_5_sp_DE_vs_CONE12_5_sp_NDE	false	0.095414228486259	0.0479054764244589
Tdp2	0.0571807630539062	0.147	0.084	0.05462	1	CONE12_5_sp_DE_vs_CONE12_5_sp_NDE	false	0.109974617789219	0.0653894298635723
Tubg1	0.119896553916281	0.264	0.196	0.05463	1	CONE12_5_sp_DE_vs_CONE12_5_sp_NDE	false	0.253857834150269	0.152665944448192
Ptp4a1	0.0875255204975477	0.35	0.258	0.05471	1	CONE12_5_sp_DE_vs_CONE12_5_sp_NDE	false	0.337331011349669	0.257280405115355
Pdxdc1	0.109795913329799	0.374	0.276	0.05487	1	CONE12_5_sp_DE_vs_CONE12_5_sp_NDE	false	0.346740126839337	0.24680891416243
Polr2i	0.0839287349719338	0.982	0.947	0.05491	1	CONE12_5_sp_DE_vs_CONE12_5_sp_NDE	false	3.53716781034766	3.27940530840967
Wdr75	0.082889892638419	0.209	0.138	0.05498	1	CONE12_5_sp_DE_vs_CONE12_5_sp_NDE	false	0.166767641522424	0.100272582761503
Papola	0.132016989441504	0.834	0.724	0.05519	1	CONE12_5_sp_DE_vs_CONE12_5_sp_NDE	false	1.49669113290915	1.27721328190996
Lamtor4	-0.130194825563265	0.767	0.796	0.05519	1	CONE12_5_sp_DE_vs_CONE12_5_sp_NDE	false	1.22203668226834	1.42961921178516
Pddc1	-0.145570152745937	0.221	0.293	0.05522	1	CONE12_5_sp_DE_vs_CONE12_5_sp_NDE	false	0.191123799625424	0.315240842033765
Fam50a	-0.106093700320554	0.27	0.356	0.0553	1	CONE12_5_sp_DE_vs_CONE12_5_sp_NDE	false	0.252283060286643	0.345686129647682
Cdk6	-0.187988223824098	0.399	0.467	0.05547	1	CONE12_5_sp_DE_vs_CONE12_5_sp_NDE	false	0.385085718240054	0.575309393185397
Ring1	0.0825778005524501	0.147	0.084	0.05547	1	CONE12_5_sp_DE_vs_CONE12_5_sp_NDE	false	0.141306299069333	0.0764647682342561
Trim27	0.0800534435101427	0.264	0.182	0.05554	1	CONE12_5_sp_DE_vs_CONE12_5_sp_NDE	false	0.229984380239767	0.162233647890335
Pdcd6	-0.145517810314886	0.675	0.689	0.05555	1	CONE12_5_sp_DE_vs_CONE12_5_sp_NDE	false	0.872933735639283	1.06936206862306
Gclm	0.0780296933619215	0.374	0.284	0.05558	1	CONE12_5_sp_DE_vs_CONE12_5_sp_NDE	false	0.31844075613482	0.247658082417224
Olfm1	-0.101228325050183	0.141	0.213	0.05565	1	CONE12_5_sp_DE_vs_CONE12_5_sp_NDE	false	0.113730297370105	0.192546856095406
Wasf2	0.09314657991885	0.706	0.636	0.05566	1	CONE12_5_sp_DE_vs_CONE12_5_sp_NDE	false	0.965295675029779	0.841110278021885
Pla2r1	0.105601580133	0.104	0.053	0.05576	1	CONE12_5_sp_DE_vs_CONE12_5_sp_NDE	false	0.129237118627582	0.0482750229602065
Bola3	0.124213695655626	0.773	0.671	0.05578	1	CONE12_5_sp_DE_vs_CONE12_5_sp_NDE	false	1.15736072801073	0.978202616740194
Taf5l	-0.0607483563620176	0.049	0.102	0.05592	1	CONE12_5_sp_DE_vs_CONE12_5_sp_NDE	false	0.0426872474215981	0.0855753636784444
Ghr	-0.0970862346173487	0.086	0.147	0.05597	1	CONE12_5_sp_DE_vs_CONE12_5_sp_NDE	false	0.0588599643931072	0.130450700341235
Apex1	-0.172060111337011	0.724	0.778	0.05616	1	CONE12_5_sp_DE_vs_CONE12_5_sp_NDE	false	1.18845840209942	1.46319443076008
1190002N15Rik	0.081561428683541	0.135	0.076	0.05628	1	CONE12_5_sp_DE_vs_CONE12_5_sp_NDE	false	0.139316215708491	0.0753395705994037
Tmed9	-0.169267908828065	0.748	0.72	0.05636	1	CONE12_5_sp_DE_vs_CONE12_5_sp_NDE	false	1.11366375796675	1.37433469111955
Rrp1b	0.0669157849568107	0.38	0.276	0.05644	1	CONE12_5_sp_DE_vs_CONE12_5_sp_NDE	false	0.367703010772786	0.304301783894939
Scube3	0.0658948301017531	0.153	0.089	0.05655	1	CONE12_5_sp_DE_vs_CONE12_5_sp_NDE	false	0.137834306189489	0.085616322697341
Yipf3	-0.139272877479793	0.233	0.311	0.05656	1	CONE12_5_sp_DE_vs_CONE12_5_sp_NDE	false	0.204675055815798	0.324456439743077
Cdh3	-0.160445944620286	0.362	0.418	0.05663	1	CONE12_5_sp_DE_vs_CONE12_5_sp_NDE	false	0.340886563745912	0.496206273575945
Lrig3	0.0577367216006068	0.129	0.071	0.05665	1	CONE12_5_sp_DE_vs_CONE12_5_sp_NDE	false	0.100836425135249	0.0562009587075744
Zc3h3	-0.059666749637073	0.049	0.102	0.05668	1	CONE12_5_sp_DE_vs_CONE12_5_sp_NDE	false	0.0418536017037249	0.0838962835109739
Ndufab1	0.184187954584681	0.933	0.893	0.05671	1	CONE12_5_sp_DE_vs_CONE12_5_sp_NDE	false	3.06338498121279	2.5754100812983
Anks3	-0.05975824390879	0.055	0.111	0.05671	1	CONE12_5_sp_DE_vs_CONE12_5_sp_NDE	false	0.0540730579248479	0.0967009737393203
Creld2	0.0874079591365318	0.282	0.2	0.05686	1	CONE12_5_sp_DE_vs_CONE12_5_sp_NDE	false	0.240939998112922	0.16665809467654
Rnf115	0.06813961621009	0.129	0.071	0.05689	1	CONE12_5_sp_DE_vs_CONE12_5_sp_NDE	false	0.113436391555842	0.0606629914614378
Papd7	0.053041245990281	0.11	0.058	0.05693	1	CONE12_5_sp_DE_vs_CONE12_5_sp_NDE	false	0.0850084090404262	0.0443729802602514
Tpi1	0.0782416342524936	0.963	0.853	0.05709	1	CONE12_5_sp_DE_vs_CONE12_5_sp_NDE	false	2.77196786697206	2.57148433578164
Rnase4	-0.0529205184722937	0.049	0.102	0.05718	1	CONE12_5_sp_DE_vs_CONE12_5_sp_NDE	false	0.0503338201066407	0.0876574715382131
Azin1	0.0684525540465002	0.215	0.138	0.05725	1	CONE12_5_sp_DE_vs_CONE12_5_sp_NDE	false	0.178436602983698	0.122422034439775
2310030G06Rik	-0.063284652247428	0.104	0.173	0.05726	1	CONE12_5_sp_DE_vs_CONE12_5_sp_NDE	false	0.105252533698239	0.1528485243325
Lars2	-0.141444800207582	0.313	0.391	0.05728	1	CONE12_5_sp_DE_vs_CONE12_5_sp_NDE	false	0.354324784712455	0.491510189393902
Nsg1	0.118890111971842	0.35	0.271	0.05742	1	CONE12_5_sp_DE_vs_CONE12_5_sp_NDE	false	0.342640118308845	0.2352264734209
Plxna2	-0.0888058737376892	0.16	0.24	0.05745	1	CONE12_5_sp_DE_vs_CONE12_5_sp_NDE	false	0.154702473699734	0.22593399678368
Exosc8	0.0931119910419753	0.558	0.436	0.05768	1	CONE12_5_sp_DE_vs_CONE12_5_sp_NDE	false	0.626163615081424	0.523218576783566
Lsr	0.113158928936343	0.19	0.124	0.05769	1	CONE12_5_sp_DE_vs_CONE12_5_sp_NDE	false	0.189385176785035	0.0984319385507183
Prrc2c	0.0859463727187975	0.853	0.72	0.05779	1	CONE12_5_sp_DE_vs_CONE12_5_sp_NDE	false	1.4932666552325	1.34773609033532
2410015M20Rik	-0.13425150496896	0.951	0.951	0.05798	1	CONE12_5_sp_DE_vs_CONE12_5_sp_NDE	false	2.95549206410342	3.33895568676077
Smarce1	0.115713445852612	0.804	0.733	0.05808	1	CONE12_5_sp_DE_vs_CONE12_5_sp_NDE	false	1.56858946027442	1.36939977944726
Lsm14a	0.0396783253774824	0.252	0.164	0.05815	1	CONE12_5_sp_DE_vs_CONE12_5_sp_NDE	false	0.206618423372444	0.172360994132002
Stk3	-0.0871377311577231	0.086	0.147	0.0583	1	CONE12_5_sp_DE_vs_CONE12_5_sp_NDE	false	0.06259504452548	0.126680350946853
Gle1	0.0549993598960206	0.387	0.271	0.05855	1	CONE12_5_sp_DE_vs_CONE12_5_sp_NDE	false	0.325624122336423	0.274577934406793
3222401L13Rik	0.0544670245640011	0.104	0.053	0.05865	1	CONE12_5_sp_DE_vs_CONE12_5_sp_NDE	false	0.0930452044723851	0.0510847863161471
Med14	0.0399845945408595	0.153	0.089	0.05872	1	CONE12_5_sp_DE_vs_CONE12_5_sp_NDE	false	0.120913887018983	0.0887512524482314
Zfp131	0.0659027738294477	0.374	0.271	0.05885	1	CONE12_5_sp_DE_vs_CONE12_5_sp_NDE	false	0.336064573131063	0.274989123270375
Ubtf	0.0726440154510685	0.454	0.347	0.05899	1	CONE12_5_sp_DE_vs_CONE12_5_sp_NDE	false	0.471625524896869	0.397970188486189
Psme2b	0.0567389341583953	0.117	0.062	0.05902	1	CONE12_5_sp_DE_vs_CONE12_5_sp_NDE	false	0.11122285790103	0.0669144982224065
Bex1	-0.233069423453834	0.865	0.884	0.05904	1	CONE12_5_sp_DE_vs_CONE12_5_sp_NDE	false	2.02412501040266	2.55158738592214
Rgs12	0.0898306967501158	0.227	0.151	0.05922	1	CONE12_5_sp_DE_vs_CONE12_5_sp_NDE	false	0.209069491459809	0.134761431060552
Decr1	-0.0551655286023245	0.049	0.102	0.05925	1	CONE12_5_sp_DE_vs_CONE12_5_sp_NDE	false	0.052190751391881	0.0912737071470858
Psma4	0.130704316836188	0.926	0.853	0.05927	1	CONE12_5_sp_DE_vs_CONE12_5_sp_NDE	false	2.87225911765613	2.53570591579784
Sirt5	0.0518291462236635	0.117	0.062	0.05927	1	CONE12_5_sp_DE_vs_CONE12_5_sp_NDE	false	0.0910427516921008	0.0510684627649624
Trmt6	0.104903120336707	0.448	0.36	0.05928	1	CONE12_5_sp_DE_vs_CONE12_5_sp_NDE	false	0.472044325303908	0.367545740777937
AI646519	0.133278167251756	0.141	0.084	0.05931	1	CONE12_5_sp_DE_vs_CONE12_5_sp_NDE	false	0.190259075475535	0.0840783037468092
Stip1	0.0677151304221995	0.436	0.338	0.0596	1	CONE12_5_sp_DE_vs_CONE12_5_sp_NDE	false	0.416160132478126	0.349817041745273
Phf14	0.115055290897521	0.644	0.591	0.05969	1	CONE12_5_sp_DE_vs_CONE12_5_sp_NDE	false	0.881711514054077	0.736252275927169
Nynrin	0.0784989850335343	0.252	0.169	0.05977	1	CONE12_5_sp_DE_vs_CONE12_5_sp_NDE	false	0.215945690828099	0.15018656664119
Ndfip1	0.0509164381468078	0.135	0.076	0.05977	1	CONE12_5_sp_DE_vs_CONE12_5_sp_NDE	false	0.103326498940069	0.0635885925049578
Ubl5	-0.0720864180389227	1	1	0.05984	1	CONE12_5_sp_DE_vs_CONE12_5_sp_NDE	false	7.52000918633549	7.95453447084149
Patz1	0.116167515759718	0.393	0.302	0.06013	1	CONE12_5_sp_DE_vs_CONE12_5_sp_NDE	false	0.386838309693562	0.278330162973714
Adam10	0.0549226947559442	0.252	0.173	0.06014	1	CONE12_5_sp_DE_vs_CONE12_5_sp_NDE	false	0.198555991887554	0.152323800819205
Sdc1	0.0903723199003892	0.319	0.231	0.06038	1	CONE12_5_sp_DE_vs_CONE12_5_sp_NDE	false	0.299881646148298	0.219635231258394
Abce1	0.0339791452491167	0.307	0.218	0.06047	1	CONE12_5_sp_DE_vs_CONE12_5_sp_NDE	false	0.240125720892342	0.209711158661356
2700049A03Rik	0.0455630579695693	0.104	0.053	0.06056	1	CONE12_5_sp_DE_vs_CONE12_5_sp_NDE	false	0.0798187907139065	0.0447491476384889
Amer1	0.054088930782202	0.252	0.169	0.06065	1	CONE12_5_sp_DE_vs_CONE12_5_sp_NDE	false	0.207832773028754	0.16192279526022
Inip	0.0598123118896027	0.331	0.231	0.06066	1	CONE12_5_sp_DE_vs_CONE12_5_sp_NDE	false	0.302402136487348	0.248068806352887
Bdh1	-0.0834269894714998	0.092	0.156	0.06084	1	CONE12_5_sp_DE_vs_CONE12_5_sp_NDE	false	0.0713291153405312	0.133051594438465
Marveld1	-0.0597560642850847	0.049	0.102	0.06085	1	CONE12_5_sp_DE_vs_CONE12_5_sp_NDE	false	0.0484761727679644	0.0908657488597266
Psmc3	0.166395781615723	0.748	0.64	0.06091	1	CONE12_5_sp_DE_vs_CONE12_5_sp_NDE	false	1.2355519547447	0.991002146388756
Ermp1	-0.0945241841106914	0.061	0.116	0.06091	1	CONE12_5_sp_DE_vs_CONE12_5_sp_NDE	false	0.0510987849066511	0.120166111184581
Mydgf	-0.192743827337107	0.65	0.676	0.06094	1	CONE12_5_sp_DE_vs_CONE12_5_sp_NDE	false	0.794667502785192	1.04862154031007
Kdsr	0.0401033275563054	0.135	0.076	0.06097	1	CONE12_5_sp_DE_vs_CONE12_5_sp_NDE	false	0.106044422086326	0.0742001954391429
Hmga1	0.118825323263395	0.638	0.52	0.06102	1	CONE12_5_sp_DE_vs_CONE12_5_sp_NDE	false	0.823627695319508	0.678241096509374
Immp2l	-0.0466209970991406	0.08	0.147	0.06118	1	CONE12_5_sp_DE_vs_CONE12_5_sp_NDE	false	0.0822442885669603	0.115896442751801
Alkbh2	-0.10651878514879	0.104	0.169	0.06119	1	CONE12_5_sp_DE_vs_CONE12_5_sp_NDE	false	0.0909929186099199	0.172432025516494
Wbscr27	-0.0940489361495123	0.074	0.129	0.06123	1	CONE12_5_sp_DE_vs_CONE12_5_sp_NDE	false	0.0554282859353446	0.12441977716603
Galnt1	0.103823298714296	0.215	0.142	0.06126	1	CONE12_5_sp_DE_vs_CONE12_5_sp_NDE	false	0.202410148457956	0.117654613016893
Pou2f1	0.0720100315346965	0.16	0.098	0.06141	1	CONE12_5_sp_DE_vs_CONE12_5_sp_NDE	false	0.125879819334317	0.0696707781906057
Hist1h2bk	0.0489734203742238	0.153	0.089	0.06141	1	CONE12_5_sp_DE_vs_CONE12_5_sp_NDE	false	0.107044112501921	0.0686095401173335
Bbip1	0.139959610576174	0.589	0.48	0.06144	1	CONE12_5_sp_DE_vs_CONE12_5_sp_NDE	false	0.727060664394003	0.56626120131826
Cd24a	0.149100127340101	0.89	0.84	0.06151	1	CONE12_5_sp_DE_vs_CONE12_5_sp_NDE	false	2.28334653455325	1.95987574200568
Pgap2	-0.119672053369128	0.301	0.378	0.0617	1	CONE12_5_sp_DE_vs_CONE12_5_sp_NDE	false	0.266975423576455	0.374332290324492
Ubxn8	-0.0921958416272834	0.074	0.129	0.06171	1	CONE12_5_sp_DE_vs_CONE12_5_sp_NDE	false	0.0530020349867256	0.120395766319556
Fkrp	0.0533540249851085	0.129	0.071	0.06174	1	CONE12_5_sp_DE_vs_CONE12_5_sp_NDE	false	0.104586390832893	0.0630147160538811
Hacd3	0.10143255859273	0.276	0.196	0.06176	1	CONE12_5_sp_DE_vs_CONE12_5_sp_NDE	false	0.255111603454734	0.168624275372171
Nsd1	0.122831783352909	0.491	0.396	0.06185	1	CONE12_5_sp_DE_vs_CONE12_5_sp_NDE	false	0.541482381578926	0.414481773176876
Cnot2	0.0802917528200844	0.239	0.16	0.0621	1	CONE12_5_sp_DE_vs_CONE12_5_sp_NDE	false	0.215975388265278	0.148791782032489
Gtf2ird1	0.0827564461346538	0.368	0.271	0.06212	1	CONE12_5_sp_DE_vs_CONE12_5_sp_NDE	false	0.320085799019552	0.245144897622955
Pcdh9	-0.0793451905839754	0.055	0.107	0.06214	1	CONE12_5_sp_DE_vs_CONE12_5_sp_NDE	false	0.0473133518523461	0.104489377268249
Atg5	0.08388704684851	0.393	0.293	0.06235	1	CONE12_5_sp_DE_vs_CONE12_5_sp_NDE	false	0.350812274134024	0.273163777067393
Wasl	0.163391513990743	0.472	0.382	0.0624	1	CONE12_5_sp_DE_vs_CONE12_5_sp_NDE	false	0.55358687537092	0.386200617603459
Pdlim7	0.095383801935121	0.466	0.382	0.06247	1	CONE12_5_sp_DE_vs_CONE12_5_sp_NDE	false	0.464131062776454	0.369162617661021
Ssx2ip	0.0597776905271958	0.16	0.098	0.06253	1	CONE12_5_sp_DE_vs_CONE12_5_sp_NDE	false	0.125311705295551	0.0781959754896581
Gatc	0.106745729020337	0.202	0.138	0.06264	1	CONE12_5_sp_DE_vs_CONE12_5_sp_NDE	false	0.186619864159482	0.100737764807494
Fat1	0.0906939305247036	0.466	0.356	0.06271	1	CONE12_5_sp_DE_vs_CONE12_5_sp_NDE	false	0.479995842140082	0.388504376226199
Rad23b	0.0706041701089506	0.491	0.356	0.06276	1	CONE12_5_sp_DE_vs_CONE12_5_sp_NDE	false	0.456871369437146	0.385892422046675
Ssr2	-0.113188685123813	0.853	0.902	0.06306	1	CONE12_5_sp_DE_vs_CONE12_5_sp_NDE	false	2.06925213540938	2.31756164002973
Myh9	0.0884012843834447	0.442	0.333	0.0631	1	CONE12_5_sp_DE_vs_CONE12_5_sp_NDE	false	0.430268426806317	0.343933752208061
Dnmt3b	0.0399843720978751	0.141	0.08	0.06316	1	CONE12_5_sp_DE_vs_CONE12_5_sp_NDE	false	0.100887773610076	0.0692727103475305
Mafg	0.0441844557057754	0.227	0.147	0.0634	1	CONE12_5_sp_DE_vs_CONE12_5_sp_NDE	false	0.170264535484545	0.133461422681345
Sparc	-0.219375653671349	0.926	0.92	0.06342	1	CONE12_5_sp_DE_vs_CONE12_5_sp_NDE	false	3.48814085397033	4.22252854592338
Sema6a	0.111891336040864	0.258	0.178	0.06345	1	CONE12_5_sp_DE_vs_CONE12_5_sp_NDE	false	0.277671067138454	0.18109104798325
Bet1	0.107643078384846	0.405	0.307	0.06352	1	CONE12_5_sp_DE_vs_CONE12_5_sp_NDE	false	0.385688204078638	0.284812023101306
Natd1	0.0327453102095054	0.11	0.058	0.06358	1	CONE12_5_sp_DE_vs_CONE12_5_sp_NDE	false	0.0859044810196789	0.0599821217252796
Kat5	0.0561803942361414	0.11	0.058	0.06358	1	CONE12_5_sp_DE_vs_CONE12_5_sp_NDE	false	0.0941721909477952	0.0509264595832528
Cdr2l	0.0309378560583625	0.11	0.058	0.06386	1	CONE12_5_sp_DE_vs_CONE12_5_sp_NDE	false	0.0724511628462304	0.0481374715391478
Epb41l5	-0.0664740289969863	0.067	0.124	0.06394	1	CONE12_5_sp_DE_vs_CONE12_5_sp_NDE	false	0.057972659704829	0.105880795247049
Tbrg1	0.111240024013163	0.62	0.529	0.06398	1	CONE12_5_sp_DE_vs_CONE12_5_sp_NDE	false	0.749735273154784	0.618655628819803
Arhgap10	0.0990358549334497	0.337	0.253	0.06412	1	CONE12_5_sp_DE_vs_CONE12_5_sp_NDE	false	0.32190427047523	0.232921321660282
5730455P16Rik	0.0562119438724783	0.11	0.058	0.06414	1	CONE12_5_sp_DE_vs_CONE12_5_sp_NDE	false	0.0956091943944047	0.0522856648104673
Phip	-0.165285664311056	0.472	0.533	0.06418	1	CONE12_5_sp_DE_vs_CONE12_5_sp_NDE	false	0.513408681496754	0.694683247513707
Ece1	0.0994928358115653	0.221	0.147	0.06421	1	CONE12_5_sp_DE_vs_CONE12_5_sp_NDE	false	0.219804767226102	0.137236557821613
Sumo3	0.113039585909052	0.669	0.56	0.06422	1	CONE12_5_sp_DE_vs_CONE12_5_sp_NDE	false	0.900574530070181	0.756115074364435
Rexo1	0.055255478049816	0.497	0.369	0.06427	1	CONE12_5_sp_DE_vs_CONE12_5_sp_NDE	false	0.458839228998857	0.402561886278554
Pigk	-0.0546717710373337	0.08	0.142	0.06445	1	CONE12_5_sp_DE_vs_CONE12_5_sp_NDE	false	0.0691723636434791	0.1085392963992
Shmt1	0.0210940351783524	0.11	0.058	0.06471	1	CONE12_5_sp_DE_vs_CONE12_5_sp_NDE	false	0.0718248540741724	0.0546659478435478
Cbl	-0.087894676230856	0.129	0.196	0.06473	1	CONE12_5_sp_DE_vs_CONE12_5_sp_NDE	false	0.106572019473325	0.174008837933279
Ddx21	0.155900501004992	0.718	0.667	0.06476	1	CONE12_5_sp_DE_vs_CONE12_5_sp_NDE	false	1.22465510784707	0.995725895239556
Arhgdia	0.102466432179679	0.638	0.507	0.06486	1	CONE12_5_sp_DE_vs_CONE12_5_sp_NDE	false	0.781359430369698	0.657958168306329
Dst	0.0819703443276852	0.417	0.311	0.06492	1	CONE12_5_sp_DE_vs_CONE12_5_sp_NDE	false	0.443435685717753	0.362357955917394
Rab11b	0.132797841101783	0.644	0.511	0.06494	1	CONE12_5_sp_DE_vs_CONE12_5_sp_NDE	false	0.791986928761431	0.633250296810238
Safb	0.126709528761512	0.577	0.462	0.06495	1	CONE12_5_sp_DE_vs_CONE12_5_sp_NDE	false	0.687433243939486	0.544375928972983
Mff	0.0921071892549161	0.362	0.267	0.06498	1	CONE12_5_sp_DE_vs_CONE12_5_sp_NDE	false	0.352356315433823	0.267404007778278
Nt5c	-0.175593166258918	0.466	0.502	0.06505	1	CONE12_5_sp_DE_vs_CONE12_5_sp_NDE	false	0.504087666856006	0.696275175838199
Cep192	0.0323612903430445	0.147	0.084	0.06536	1	CONE12_5_sp_DE_vs_CONE12_5_sp_NDE	false	0.101222801268199	0.0752416625601758
Farp1	-0.107101400968783	0.196	0.276	0.06549	1	CONE12_5_sp_DE_vs_CONE12_5_sp_NDE	false	0.164054712816126	0.251595886860108
Crabp1	0.120435928604308	0.908	0.871	0.06554	1	CONE12_5_sp_DE_vs_CONE12_5_sp_NDE	false	2.27331423937646	2.00995417102171
Fbxw2	0.0625384774713108	0.331	0.231	0.06563	1	CONE12_5_sp_DE_vs_CONE12_5_sp_NDE	false	0.283404101575438	0.227528935050349
Hltf	0.036591304322824	0.117	0.062	0.06567	1	CONE12_5_sp_DE_vs_CONE12_5_sp_NDE	false	0.0964308362643977	0.0674347054779011
Ntf5	0.131461177617736	0.436	0.338	0.06568	1	CONE12_5_sp_DE_vs_CONE12_5_sp_NDE	false	0.481030514519231	0.350885997619565
Hic1	-0.0844195576217767	0.08	0.138	0.06589	1	CONE12_5_sp_DE_vs_CONE12_5_sp_NDE	false	0.0613637639107689	0.123262464346624
Rnps1	0.129484955516883	0.877	0.809	0.0659	1	CONE12_5_sp_DE_vs_CONE12_5_sp_NDE	false	1.95548761043854	1.70061801227965
Ola1	0.0873075053160947	0.466	0.36	0.06593	1	CONE12_5_sp_DE_vs_CONE12_5_sp_NDE	false	0.459145687411514	0.372131195634173
2310022B05Rik	0.0624541992578575	0.252	0.173	0.06602	1	CONE12_5_sp_DE_vs_CONE12_5_sp_NDE	false	0.203805697870915	0.151374273904487
Med24	0.077984740533983	0.178	0.111	0.06606	1	CONE12_5_sp_DE_vs_CONE12_5_sp_NDE	false	0.170397209280091	0.10744331132553
Aktip	0.0375062220501873	0.123	0.067	0.06631	1	CONE12_5_sp_DE_vs_CONE12_5_sp_NDE	false	0.10062861315478	0.0708508520778633
Hmgn3	-0.129033348059794	0.945	0.951	0.06639	1	CONE12_5_sp_DE_vs_CONE12_5_sp_NDE	false	3.28295441897148	3.68140626514706
Cep83	0.0706162588748416	0.258	0.182	0.06647	1	CONE12_5_sp_DE_vs_CONE12_5_sp_NDE	false	0.209250792250874	0.150088817601514
Vps50	-0.143059124191337	0.123	0.182	0.06664	1	CONE12_5_sp_DE_vs_CONE12_5_sp_NDE	false	0.0930133924742267	0.204623530743359
Ppcs	-0.0607923423406692	0.135	0.213	0.06669	1	CONE12_5_sp_DE_vs_CONE12_5_sp_NDE	false	0.117613312637648	0.163759093488733
Shc1	0.0661254226026331	0.245	0.169	0.06671	1	CONE12_5_sp_DE_vs_CONE12_5_sp_NDE	false	0.197366979890497	0.14230913133759
Pde7a	0.0925173698675757	0.209	0.142	0.06674	1	CONE12_5_sp_DE_vs_CONE12_5_sp_NDE	false	0.187686711870086	0.112603861908743
Cpe	0.0739955462148264	0.288	0.204	0.06704	1	CONE12_5_sp_DE_vs_CONE12_5_sp_NDE	false	0.249783187648301	0.185914375357131
Gins4	0.107558952493208	0.356	0.267	0.06712	1	CONE12_5_sp_DE_vs_CONE12_5_sp_NDE	false	0.343037573014725	0.245300196103644
F11r	0.0552200532289852	0.337	0.236	0.06733	1	CONE12_5_sp_DE_vs_CONE12_5_sp_NDE	false	0.313592389886603	0.262803740798853
Bre	-0.0884089726796863	0.135	0.204	0.06737	1	CONE12_5_sp_DE_vs_CONE12_5_sp_NDE	false	0.122692389958279	0.191564972175821
Dpm3	-0.156355076590118	0.865	0.867	0.06738	1	CONE12_5_sp_DE_vs_CONE12_5_sp_NDE	false	1.63786195018219	1.93741971324228
Rnf7	-0.108847957457454	0.957	0.964	0.0675	1	CONE12_5_sp_DE_vs_CONE12_5_sp_NDE	false	2.80919019509314	3.10553285838282
Abhd11	-0.124072561862858	0.276	0.351	0.06766	1	CONE12_5_sp_DE_vs_CONE12_5_sp_NDE	false	0.277685651166534	0.390189181502154
Psmb3	-0.15440287808096	0.957	0.92	0.06767	1	CONE12_5_sp_DE_vs_CONE12_5_sp_NDE	false	3.01162881984974	3.46240238814928
Dnm3os	0.041931542637743	0.123	0.067	0.06768	1	CONE12_5_sp_DE_vs_CONE12_5_sp_NDE	false	0.0960083539623322	0.0630968650873237
Cdca7	0.0795055441873047	0.546	0.431	0.06773	1	CONE12_5_sp_DE_vs_CONE12_5_sp_NDE	false	0.630151448489333	0.541384319114694
Magi1	-0.142285433475859	0.153	0.222	0.0679	1	CONE12_5_sp_DE_vs_CONE12_5_sp_NDE	false	0.138254627082085	0.2539106517773
Hpgds	-0.0458818929285282	0.074	0.133	0.06792	1	CONE12_5_sp_DE_vs_CONE12_5_sp_NDE	false	0.0938756764463511	0.127334427655194
Emc1	-0.0839265261178277	0.092	0.151	0.06809	1	CONE12_5_sp_DE_vs_CONE12_5_sp_NDE	false	0.0656741291461509	0.127448731955762
Rps21	0.0370134734742011	1	1	0.06813	1	CONE12_5_sp_DE_vs_CONE12_5_sp_NDE	false	38.3538616473593	37.3555139932411
Nfe2l1	0.0970938059613051	0.466	0.373	0.06817	1	CONE12_5_sp_DE_vs_CONE12_5_sp_NDE	false	0.454934028309707	0.358947556653184
Pgrmc2	0.0889337428803452	0.344	0.262	0.06824	1	CONE12_5_sp_DE_vs_CONE12_5_sp_NDE	false	0.313471392899141	0.233624873854323
Leo1	0.0935457473388257	0.215	0.147	0.06831	1	CONE12_5_sp_DE_vs_CONE12_5_sp_NDE	false	0.196170219348172	0.119765111717267
Vipas39	0.0550049516760402	0.221	0.147	0.06848	1	CONE12_5_sp_DE_vs_CONE12_5_sp_NDE	false	0.164107074099031	0.119098132000761
Mfge8	0.138177902414761	0.362	0.276	0.06865	1	CONE12_5_sp_DE_vs_CONE12_5_sp_NDE	false	0.417388824901944	0.286802924492638
Rer1	0.098375964381979	0.589	0.471	0.06868	1	CONE12_5_sp_DE_vs_CONE12_5_sp_NDE	false	0.652458239152385	0.542248495370491
Sae1	0.0724121789475481	0.38	0.276	0.06892	1	CONE12_5_sp_DE_vs_CONE12_5_sp_NDE	false	0.33849119070802	0.271577196027718
Smyd4	-0.0717198490700285	0.129	0.196	0.06893	1	CONE12_5_sp_DE_vs_CONE12_5_sp_NDE	false	0.11484980229638	0.16966914867374
Sfpq	0.122935403272843	0.816	0.716	0.06894	1	CONE12_5_sp_DE_vs_CONE12_5_sp_NDE	false	1.51059902505061	1.30433706163357
Ascc2	0.0789785073197947	0.233	0.16	0.06895	1	CONE12_5_sp_DE_vs_CONE12_5_sp_NDE	false	0.209654616414326	0.143849874074243
Ilk	0.11393240896189	0.344	0.253	0.06901	1	CONE12_5_sp_DE_vs_CONE12_5_sp_NDE	false	0.338451064605791	0.235592268704124
Dnm1l	0.0646360027264745	0.528	0.418	0.06902	1	CONE12_5_sp_DE_vs_CONE12_5_sp_NDE	false	0.532939842527788	0.464354708136513
Vezf1	0.0996790981912623	0.442	0.347	0.06907	1	CONE12_5_sp_DE_vs_CONE12_5_sp_NDE	false	0.451336939919442	0.353165528056867
Extl3	0.0598598440598734	0.172	0.107	0.06911	1	CONE12_5_sp_DE_vs_CONE12_5_sp_NDE	false	0.136675340593602	0.0890366196471202
Tsc1	0.0182976649705774	0.215	0.133	0.06914	1	CONE12_5_sp_DE_vs_CONE12_5_sp_NDE	false	0.154409227062114	0.138247133866229
Zfp467	0.0940373898040673	0.344	0.267	0.0693	1	CONE12_5_sp_DE_vs_CONE12_5_sp_NDE	false	0.325659273765994	0.240703024864102
Gyg	0.0771825964401035	0.245	0.173	0.06937	1	CONE12_5_sp_DE_vs_CONE12_5_sp_NDE	false	0.196527284553788	0.132825634396973
Rcn2	0.0679473241487176	0.344	0.244	0.06942	1	CONE12_5_sp_DE_vs_CONE12_5_sp_NDE	false	0.286507032665019	0.225912200082194
Cfap20	0.079899669876776	0.38	0.284	0.0695	1	CONE12_5_sp_DE_vs_CONE12_5_sp_NDE	false	0.334938537520056	0.261656649081233
Ssu72	-0.132257446624711	0.755	0.742	0.06952	1	CONE12_5_sp_DE_vs_CONE12_5_sp_NDE	false	1.12961431328213	1.33179337000428
Epcam	0.151436283707404	0.583	0.489	0.06987	1	CONE12_5_sp_DE_vs_CONE12_5_sp_NDE	false	0.890372127078171	0.700924272865374
B4galt3	0.0782911838199374	0.202	0.133	0.0699	1	CONE12_5_sp_DE_vs_CONE12_5_sp_NDE	false	0.183040137042814	0.119184162033645
Dmpk	0.0314353310601347	0.104	0.053	0.06993	1	CONE12_5_sp_DE_vs_CONE12_5_sp_NDE	false	0.0804226542053015	0.0555773205214674
Tmed7	0.0223527231223789	0.184	0.116	0.06998	1	CONE12_5_sp_DE_vs_CONE12_5_sp_NDE	false	0.12241851568916	0.103565894016559
Fam216a	0.110985876865665	0.546	0.444	0.07023	1	CONE12_5_sp_DE_vs_CONE12_5_sp_NDE	false	0.582476089315871	0.464065523406452
Heatr6	-0.143520246640685	0.264	0.342	0.07029	1	CONE12_5_sp_DE_vs_CONE12_5_sp_NDE	false	0.237579475476664	0.364694476403733
Pfn1	-0.073224603685019	1	1	0.07066	1	CONE12_5_sp_DE_vs_CONE12_5_sp_NDE	false	11.4504261681281	12.0966545786759
Penk	-0.299839054115097	0.123	0.178	0.0708	1	CONE12_5_sp_DE_vs_CONE12_5_sp_NDE	false	0.089798938123345	0.338442457539181
Rpl32	-0.0544902075821261	1	1	0.0708	1	CONE12_5_sp_DE_vs_CONE12_5_sp_NDE	false	77.517816926399	80.5382040045881
Eif4g1	0.106016083906511	0.607	0.498	0.07083	1	CONE12_5_sp_DE_vs_CONE12_5_sp_NDE	false	0.755501636226743	0.62986903500425
Lig3	-0.096892991118565	0.11	0.173	0.07104	1	CONE12_5_sp_DE_vs_CONE12_5_sp_NDE	false	0.0803200598126195	0.153250766363276
Rgs2	0.0663055640556418	0.209	0.138	0.07133	1	CONE12_5_sp_DE_vs_CONE12_5_sp_NDE	false	0.165794736090338	0.112013022818714
Usp9x	-0.138500813650613	0.301	0.378	0.07139	1	CONE12_5_sp_DE_vs_CONE12_5_sp_NDE	false	0.279793017137323	0.406437115769507
Ywhaq	0.142232053389741	0.773	0.676	0.07152	1	CONE12_5_sp_DE_vs_CONE12_5_sp_NDE	false	1.32340511681992	1.10416041930258
Fcor	0.10237928207587	0.245	0.173	0.07159	1	CONE12_5_sp_DE_vs_CONE12_5_sp_NDE	false	0.242064241233906	0.155707010081385
Zfand1	0.0629836386002305	0.135	0.08	0.07165	1	CONE12_5_sp_DE_vs_CONE12_5_sp_NDE	false	0.108533888462678	0.0597514332991126
Fzd2	0.0891702710651167	0.35	0.262	0.07168	1	CONE12_5_sp_DE_vs_CONE12_5_sp_NDE	false	0.318190273110101	0.237859413515315
Tiprl	0.0486855744784973	0.184	0.116	0.07185	1	CONE12_5_sp_DE_vs_CONE12_5_sp_NDE	false	0.146390413805541	0.106862547599769
Ndrg2	-0.079036744588836	0.061	0.116	0.07195	1	CONE12_5_sp_DE_vs_CONE12_5_sp_NDE	false	0.0587840787855538	0.116370887054656
Eif3c	0.122538207652951	0.865	0.822	0.07203	1	CONE12_5_sp_DE_vs_CONE12_5_sp_NDE	false	1.81388832404682	1.58356283776462
Rbm8a2	0.079066886932699	0.202	0.138	0.07219	1	CONE12_5_sp_DE_vs_CONE12_5_sp_NDE	false	0.172973584099845	0.109055252811572
Ap2b1	-0.120915682341941	0.601	0.671	0.07223	1	CONE12_5_sp_DE_vs_CONE12_5_sp_NDE	false	0.846944693178537	1.00618665457238
Robo2	-0.0954489207046461	0.135	0.204	0.07228	1	CONE12_5_sp_DE_vs_CONE12_5_sp_NDE	false	0.138247127002704	0.213990591740388
Rab24	0.0732093460679384	0.656	0.52	0.07248	1	CONE12_5_sp_DE_vs_CONE12_5_sp_NDE	false	0.704551614512557	0.618825409868146
Ptpn14	-0.128675701316613	0.288	0.351	0.07252	1	CONE12_5_sp_DE_vs_CONE12_5_sp_NDE	false	0.253262156019901	0.367915718405332
Dnajb6	0.0971627255110143	0.589	0.498	0.07256	1	CONE12_5_sp_DE_vs_CONE12_5_sp_NDE	false	0.765995324282339	0.649684646237063
Lipt2	-0.0990208184479116	0.135	0.2	0.07265	1	CONE12_5_sp_DE_vs_CONE12_5_sp_NDE	false	0.101797898706382	0.177950147496682
Eef1e1	-0.169252306117359	0.558	0.582	0.07281	1	CONE12_5_sp_DE_vs_CONE12_5_sp_NDE	false	0.623729180475527	0.823389602174731
Aldh2	-0.149502454261145	0.337	0.404	0.07287	1	CONE12_5_sp_DE_vs_CONE12_5_sp_NDE	false	0.319397059188665	0.461097522065244
Sf3b3	0.106559766055331	0.491	0.373	0.07287	1	CONE12_5_sp_DE_vs_CONE12_5_sp_NDE	false	0.544261455966852	0.433056678384548
Trim35	0.0787482443809088	0.276	0.196	0.07293	1	CONE12_5_sp_DE_vs_CONE12_5_sp_NDE	false	0.24959519289478	0.181850631805817
Nudt1	-0.116052889651532	0.331	0.404	0.07297	1	CONE12_5_sp_DE_vs_CONE12_5_sp_NDE	false	0.276823645282244	0.381573243401943
2810004N23Rik	0.101665328483131	0.798	0.782	0.07301	1	CONE12_5_sp_DE_vs_CONE12_5_sp_NDE	false	1.60343380782466	1.42501422972978
Gm14091	0.0552233979080325	0.141	0.084	0.07307	1	CONE12_5_sp_DE_vs_CONE12_5_sp_NDE	false	0.125697260710178	0.0819620208759247
Rab5c	-0.141881056178826	0.307	0.373	0.0731	1	CONE12_5_sp_DE_vs_CONE12_5_sp_NDE	false	0.292786826412006	0.424062469193499
Taok2	0.0604949361651907	0.264	0.187	0.07315	1	CONE12_5_sp_DE_vs_CONE12_5_sp_NDE	false	0.218407771905225	0.166935370046676
Map4k5	-0.0848648701703345	0.092	0.151	0.07328	1	CONE12_5_sp_DE_vs_CONE12_5_sp_NDE	false	0.0757057144051542	0.138818766288178
Slc25a28	0.0285669270882935	0.16	0.093	0.07347	1	CONE12_5_sp_DE_vs_CONE12_5_sp_NDE	false	0.118528774049992	0.0950282879757229
Rock2	0.0625966350013244	0.135	0.08	0.07359	1	CONE12_5_sp_DE_vs_CONE12_5_sp_NDE	false	0.106130136220619	0.0577328709942588
Uxt	0.161148894921526	0.485	0.409	0.07359	1	CONE12_5_sp_DE_vs_CONE12_5_sp_NDE	false	0.620974598041958	0.448615868976682
B4galt6	0.0271992920720857	0.123	0.067	0.07372	1	CONE12_5_sp_DE_vs_CONE12_5_sp_NDE	false	0.0951025186575025	0.0730738866601575
Bag4	0.080302422687992	0.202	0.138	0.07378	1	CONE12_5_sp_DE_vs_CONE12_5_sp_NDE	false	0.161402653167055	0.0971651868743022
Psmg2	-0.107126433145087	0.344	0.413	0.07388	1	CONE12_5_sp_DE_vs_CONE12_5_sp_NDE	false	0.354757583925397	0.457019920451466
Ptges3	0.0992966370867925	0.791	0.676	0.074	1	CONE12_5_sp_DE_vs_CONE12_5_sp_NDE	false	1.21424556812139	1.06568916407999
Usp5	0.116190192607842	0.288	0.218	0.07412	1	CONE12_5_sp_DE_vs_CONE12_5_sp_NDE	false	0.272071563560054	0.172423946345964
Ddit4	-0.154140196335332	0.325	0.387	0.07426	1	CONE12_5_sp_DE_vs_CONE12_5_sp_NDE	false	0.300581233442273	0.444850203374546
Gpd2	0.00765517038849778	0.178	0.107	0.07448	1	CONE12_5_sp_DE_vs_CONE12_5_sp_NDE	false	0.136786674659629	0.129112620006006
Erbb2ip	0.088278439422585	0.245	0.173	0.07451	1	CONE12_5_sp_DE_vs_CONE12_5_sp_NDE	false	0.221323309168967	0.147504728761487
Cenpt	0.040986216443468	0.104	0.053	0.07472	1	CONE12_5_sp_DE_vs_CONE12_5_sp_NDE	false	0.0920766283974586	0.0599691755899603
1110059G10Rik	-0.128470679799174	0.387	0.453	0.0749	1	CONE12_5_sp_DE_vs_CONE12_5_sp_NDE	false	0.393065938337666	0.520546281167288
Dsg2	0.0696469589207162	0.405	0.307	0.0749	1	CONE12_5_sp_DE_vs_CONE12_5_sp_NDE	false	0.488028281015634	0.416497822708153
Snrk	-0.0950262840484226	0.16	0.231	0.07509	1	CONE12_5_sp_DE_vs_CONE12_5_sp_NDE	false	0.130302336004225	0.205150596773394
Naa15	0.113756493603234	0.816	0.698	0.0751	1	CONE12_5_sp_DE_vs_CONE12_5_sp_NDE	false	1.48549046147828	1.29581160185225
Cntln	0.0477162278190362	0.178	0.111	0.0753	1	CONE12_5_sp_DE_vs_CONE12_5_sp_NDE	false	0.144124198348242	0.105411023335649
Rita1	0.0846076894863673	0.16	0.102	0.07535	1	CONE12_5_sp_DE_vs_CONE12_5_sp_NDE	false	0.13921930765902	0.0729893652865511
Cggbp1	0.0801730323669828	0.583	0.476	0.07537	1	CONE12_5_sp_DE_vs_CONE12_5_sp_NDE	false	0.639582629518753	0.549594762247793
Il6st	-0.111114382006325	0.123	0.187	0.07542	1	CONE12_5_sp_DE_vs_CONE12_5_sp_NDE	false	0.0958735655277801	0.181429896592197
Trappc6b	0.0748306843158488	0.362	0.267	0.07559	1	CONE12_5_sp_DE_vs_CONE12_5_sp_NDE	false	0.312809861130434	0.245071549932094
Ckap5	0.0590569265811221	0.307	0.222	0.07578	1	CONE12_5_sp_DE_vs_CONE12_5_sp_NDE	false	0.24728010093956	0.195808963093716
Pradc1	0.0978936802672314	0.221	0.156	0.07612	1	CONE12_5_sp_DE_vs_CONE12_5_sp_NDE	false	0.220952808980795	0.139565623442345
Sf1	0.104992544900016	0.595	0.524	0.07647	1	CONE12_5_sp_DE_vs_CONE12_5_sp_NDE	false	0.715932128902021	0.59423050945387
Ptprg	-0.0833933685599799	0.092	0.151	0.07666	1	CONE12_5_sp_DE_vs_CONE12_5_sp_NDE	false	0.0713416972333192	0.133038624018792
Xrn1	0.0778473790638754	0.209	0.142	0.07666	1	CONE12_5_sp_DE_vs_CONE12_5_sp_NDE	false	0.190512786479929	0.126607246643927
Fktn	0.0439358335104056	0.166	0.102	0.07687	1	CONE12_5_sp_DE_vs_CONE12_5_sp_NDE	false	0.123633646651256	0.0884238071923541
Pcnx	-0.066688430779755	0.074	0.129	0.07694	1	CONE12_5_sp_DE_vs_CONE12_5_sp_NDE	false	0.0599506888375876	0.10811610359688
St7	-0.0207846536125902	0.061	0.116	0.07699	1	CONE12_5_sp_DE_vs_CONE12_5_sp_NDE	false	0.0736834406647382	0.0874842210882939
Ints2	0.0568151073324573	0.147	0.089	0.077	1	CONE12_5_sp_DE_vs_CONE12_5_sp_NDE	false	0.116602913284739	0.0720307019735193
Rab10	0.085835467612445	0.675	0.564	0.07707	1	CONE12_5_sp_DE_vs_CONE12_5_sp_NDE	false	0.903805359017507	0.792502973931225
Rsl24d1	0.0324645705302341	0.368	0.258	0.0771	1	CONE12_5_sp_DE_vs_CONE12_5_sp_NDE	false	0.311419542852172	0.280684572662935
Arf5	-0.107294130547388	0.975	0.982	0.07718	1	CONE12_5_sp_DE_vs_CONE12_5_sp_NDE	false	4.02387413377006	4.40958302825109
Gtf2h5	0.0963081283309202	0.969	0.924	0.07723	1	CONE12_5_sp_DE_vs_CONE12_5_sp_NDE	false	2.77640447999208	2.53124386356996
Tspan9	0.123195616048155	0.423	0.329	0.07751	1	CONE12_5_sp_DE_vs_CONE12_5_sp_NDE	false	0.438708689265959	0.319764384945755
Ube2q2	0.0556454476511466	0.11	0.062	0.07775	1	CONE12_5_sp_DE_vs_CONE12_5_sp_NDE	false	0.0884004548068277	0.0457612075651189
Ipo7	0.0947744270966201	0.276	0.204	0.07781	1	CONE12_5_sp_DE_vs_CONE12_5_sp_NDE	false	0.246148708821504	0.165616436284072
Ddx1	0.0960050525297224	0.528	0.404	0.07806	1	CONE12_5_sp_DE_vs_CONE12_5_sp_NDE	false	0.531125309363138	0.431256243636851
Myl12a	-0.13960071531549	0.951	0.933	0.07815	1	CONE12_5_sp_DE_vs_CONE12_5_sp_NDE	false	3.55139165208885	4.01150007636695
Hnrnpf	0.116664473346444	0.681	0.591	0.0783	1	CONE12_5_sp_DE_vs_CONE12_5_sp_NDE	false	0.936203346165382	0.784580469459894
Tox4	0.0926482007238436	0.319	0.236	0.07845	1	CONE12_5_sp_DE_vs_CONE12_5_sp_NDE	false	0.306046299623024	0.223500964766834
Spin2c	-0.0438186888543498	0.055	0.107	0.07855	1	CONE12_5_sp_DE_vs_CONE12_5_sp_NDE	false	0.0547176110919949	0.0853640742987392
Chd1	0.121896837690728	0.485	0.418	0.07861	1	CONE12_5_sp_DE_vs_CONE12_5_sp_NDE	false	0.579690318730606	0.450508127373198
Mtf2	-0.144800069830896	0.528	0.582	0.07891	1	CONE12_5_sp_DE_vs_CONE12_5_sp_NDE	false	0.577249795196312	0.741433536873392
Myo1e	-0.0669523839508372	0.074	0.129	0.07897	1	CONE12_5_sp_DE_vs_CONE12_5_sp_NDE	false	0.0645034274153883	0.113087048801227
Lsp1	0.0327065760853134	0.196	0.124	0.07913	1	CONE12_5_sp_DE_vs_CONE12_5_sp_NDE	false	0.143320966651111	0.116139932254054
Sapcd2	0.0593168531431683	0.129	0.076	0.07923	1	CONE12_5_sp_DE_vs_CONE12_5_sp_NDE	false	0.10352029797859	0.0576254008751706
Ddx56	0.032811459122504	0.16	0.098	0.07925	1	CONE12_5_sp_DE_vs_CONE12_5_sp_NDE	false	0.111272667090789	0.084731469954135
0610009O20Rik	0.0326839478389162	0.166	0.102	0.07927	1	CONE12_5_sp_DE_vs_CONE12_5_sp_NDE	false	0.131897089510628	0.104989387783355
Zcwpw1	0.0641696862838672	0.11	0.062	0.07938	1	CONE12_5_sp_DE_vs_CONE12_5_sp_NDE	false	0.0948675518201627	0.0458124244657394
Tiparp	-0.104013539197886	0.104	0.164	0.07939	1	CONE12_5_sp_DE_vs_CONE12_5_sp_NDE	false	0.086975861114038	0.166088200459819
Gli1	0.0251300659690476	0.117	0.062	0.07952	1	CONE12_5_sp_DE_vs_CONE12_5_sp_NDE	false	0.0847616191918158	0.0644453655309806
Usp47	0.113592367921634	0.264	0.196	0.07973	1	CONE12_5_sp_DE_vs_CONE12_5_sp_NDE	false	0.265829548595075	0.168759599720071
Npnt	0.119169923965807	0.479	0.382	0.07981	1	CONE12_5_sp_DE_vs_CONE12_5_sp_NDE	false	0.55403222654796	0.429620145145204
Sirt3	0.0507199761030204	0.129	0.076	0.07984	1	CONE12_5_sp_DE_vs_CONE12_5_sp_NDE	false	0.0978146004387104	0.0584113468606093
Zfp217	0.0584546030228566	0.202	0.133	0.07993	1	CONE12_5_sp_DE_vs_CONE12_5_sp_NDE	false	0.168791490311044	0.120934458010867
Ddx19a	0.102028175675617	0.221	0.156	0.08002	1	CONE12_5_sp_DE_vs_CONE12_5_sp_NDE	false	0.215043798051877	0.130811677469514
Trim28	0.115167987177561	0.706	0.618	0.0801	1	CONE12_5_sp_DE_vs_CONE12_5_sp_NDE	false	1.03102373809482	0.87397321441869
Fto	0.104273955811812	0.521	0.413	0.08018	1	CONE12_5_sp_DE_vs_CONE12_5_sp_NDE	false	0.545692287976114	0.436653034252061
Ddx39b	0.118745105392104	0.791	0.693	0.08031	1	CONE12_5_sp_DE_vs_CONE12_5_sp_NDE	false	1.2754527996362	1.09445984793396
Map4	0.0388312447248806	0.301	0.218	0.08059	1	CONE12_5_sp_DE_vs_CONE12_5_sp_NDE	false	0.230706332202832	0.196495151376617
Ttc3	-0.199206101727263	0.834	0.827	0.08074	1	CONE12_5_sp_DE_vs_CONE12_5_sp_NDE	false	1.55275132756916	1.9281291535828
Akr1b10	0.060474005338876	0.16	0.098	0.08091	1	CONE12_5_sp_DE_vs_CONE12_5_sp_NDE	false	0.148982283805618	0.100376733392142
Tnip1	-0.0793905473431174	0.117	0.178	0.08092	1	CONE12_5_sp_DE_vs_CONE12_5_sp_NDE	false	0.0960213385010402	0.155987437788882
Gm9844	-0.146880641571268	0.779	0.791	0.0812	1	CONE12_5_sp_DE_vs_CONE12_5_sp_NDE	false	1.52455603258124	1.7927722004601
Fam177a	0.0670706976595332	0.117	0.067	0.08135	1	CONE12_5_sp_DE_vs_CONE12_5_sp_NDE	false	0.105273699302604	0.0536539569353741
Ado	0.0489848616861835	0.129	0.076	0.08138	1	CONE12_5_sp_DE_vs_CONE12_5_sp_NDE	false	0.099527702063815	0.061335616381116
L3mbtl3	0.0792336524358896	0.307	0.227	0.08203	1	CONE12_5_sp_DE_vs_CONE12_5_sp_NDE	false	0.281817312530514	0.211954729083135
Dusp6	0.0657944451970771	0.11	0.062	0.08205	1	CONE12_5_sp_DE_vs_CONE12_5_sp_NDE	false	0.103353678922261	0.0527481065870309
Mcts2	-0.117371832883043	0.288	0.36	0.08211	1	CONE12_5_sp_DE_vs_CONE12_5_sp_NDE	false	0.263137092300108	0.367986236721532
Zfp560	0.0865881991390336	0.589	0.476	0.08245	1	CONE12_5_sp_DE_vs_CONE12_5_sp_NDE	false	0.692845997840547	0.592899895501347
Cars	0.0525509230688296	0.117	0.067	0.08267	1	CONE12_5_sp_DE_vs_CONE12_5_sp_NDE	false	0.0906867090909794	0.0502016633351385
Apoa1	0.0609770603219722	0.11	0.062	0.08273	1	CONE12_5_sp_DE_vs_CONE12_5_sp_NDE	false	0.0915956338874528	0.0449829730275268
Tspo	0.091109776135845	0.252	0.182	0.08281	1	CONE12_5_sp_DE_vs_CONE12_5_sp_NDE	false	0.238795847269769	0.161666859184743
Smad1	0.0744357252575559	0.276	0.2	0.08298	1	CONE12_5_sp_DE_vs_CONE12_5_sp_NDE	false	0.239653363518463	0.175933522613504
Uchl3	0.159668012336089	0.644	0.551	0.083	1	CONE12_5_sp_DE_vs_CONE12_5_sp_NDE	false	0.893105658221283	0.69371920406932
Arf2	0.00975020462137843	0.123	0.067	0.0831	1	CONE12_5_sp_DE_vs_CONE12_5_sp_NDE	false	0.0784149370199557	0.0695020267608188
Gng5	0.0788190543353617	1	1	0.08336	1	CONE12_5_sp_DE_vs_CONE12_5_sp_NDE	false	11.2501747774693	10.5974977647101
Spred1	0.0532579986436152	0.178	0.116	0.08337	1	CONE12_5_sp_DE_vs_CONE12_5_sp_NDE	false	0.139797535762483	0.0970201802347048
Phf20l1	0.0509878513799608	0.282	0.2	0.08337	1	CONE12_5_sp_DE_vs_CONE12_5_sp_NDE	false	0.236849497460855	0.192422599147061
Mrps5	0.0933473741128152	0.779	0.658	0.08344	1	CONE12_5_sp_DE_vs_CONE12_5_sp_NDE	false	1.10082334973786	0.967890907720787
Ahcy	0.052566293646016	0.129	0.076	0.08358	1	CONE12_5_sp_DE_vs_CONE12_5_sp_NDE	false	0.100298705847595	0.0594585977790369
Ctnnbl1	0.0805719946027159	0.405	0.316	0.08361	1	CONE12_5_sp_DE_vs_CONE12_5_sp_NDE	false	0.387787502610877	0.311049247939647
Zfp422	0.0936754456605477	0.356	0.276	0.08364	1	CONE12_5_sp_DE_vs_CONE12_5_sp_NDE	false	0.342836383892225	0.257110440781142
Creb1	0.0620373805249339	0.35	0.262	0.08387	1	CONE12_5_sp_DE_vs_CONE12_5_sp_NDE	false	0.327167813205302	0.269875542021613
Pwwp2a	0.0567419419749787	0.16	0.098	0.08402	1	CONE12_5_sp_DE_vs_CONE12_5_sp_NDE	false	0.134658862028346	0.0894444282227427
Gcc2	-0.124546336718256	0.276	0.347	0.08405	1	CONE12_5_sp_DE_vs_CONE12_5_sp_NDE	false	0.266307062352985	0.378239791052055
Ywhab	0.0954888060774148	0.902	0.889	0.08432	1	CONE12_5_sp_DE_vs_CONE12_5_sp_NDE	false	2.24672390573787	2.03749011682361
Ikbkb	-0.123915688445944	0.141	0.2	0.08433	1	CONE12_5_sp_DE_vs_CONE12_5_sp_NDE	false	0.106679067428206	0.203694613329424
Sass6	0.0625954460436249	0.117	0.067	0.08434	1	CONE12_5_sp_DE_vs_CONE12_5_sp_NDE	false	0.10220037560882	0.0539708363342141
Ythdf2	0.0901154949511096	0.693	0.578	0.08438	1	CONE12_5_sp_DE_vs_CONE12_5_sp_NDE	false	0.962403851913645	0.84225643128845
Piezo1	-0.0711083003097597	0.061	0.111	0.08442	1	CONE12_5_sp_DE_vs_CONE12_5_sp_NDE	false	0.0529906852435632	0.104190872323468
Tdrd3	0.0455028407968512	0.123	0.071	0.08458	1	CONE12_5_sp_DE_vs_CONE12_5_sp_NDE	false	0.0948725346370118	0.0593789260386029
Ing1	0.0517022710922495	0.497	0.364	0.08463	1	CONE12_5_sp_DE_vs_CONE12_5_sp_NDE	false	0.458817865249365	0.405988935457249
Ndufb2	-0.106761472537899	0.951	0.947	0.08465	1	CONE12_5_sp_DE_vs_CONE12_5_sp_NDE	false	3.06370890612624	3.37367385009286
Brd7	0.0757035345333944	0.491	0.378	0.0847	1	CONE12_5_sp_DE_vs_CONE12_5_sp_NDE	false	0.48470331409998	0.407427317221345
Stard3nl	0.0889093197597798	0.313	0.236	0.08483	1	CONE12_5_sp_DE_vs_CONE12_5_sp_NDE	false	0.273275037314533	0.195851730590814
Naa30	0.0536074313720837	0.123	0.071	0.08491	1	CONE12_5_sp_DE_vs_CONE12_5_sp_NDE	false	0.0952175600211571	0.0538017029920712
Atm	0.0562547109724075	0.196	0.129	0.08495	1	CONE12_5_sp_DE_vs_CONE12_5_sp_NDE	false	0.160586346068468	0.114746875175575
Rpl7a-ps5	0.0441215111892156	0.221	0.147	0.08519	1	CONE12_5_sp_DE_vs_CONE12_5_sp_NDE	false	0.166051543643581	0.129424585109209
Frmd8	0.0615187551321011	0.104	0.058	0.08527	1	CONE12_5_sp_DE_vs_CONE12_5_sp_NDE	false	0.0962898262108893	0.0490905833519138
Ptges	-0.0573424530746198	0.061	0.111	0.08542	1	CONE12_5_sp_DE_vs_CONE12_5_sp_NDE	false	0.0468781187798026	0.0873868481497226
Mrpl27	-0.115160227964838	0.583	0.613	0.08572	1	CONE12_5_sp_DE_vs_CONE12_5_sp_NDE	false	0.700656068783282	0.839772332338236
Pelo	-0.0542481008426128	0.067	0.12	0.08582	1	CONE12_5_sp_DE_vs_CONE12_5_sp_NDE	false	0.0545851692720148	0.0930689653153482
Nsmce4a	0.116887777870568	0.393	0.311	0.08587	1	CONE12_5_sp_DE_vs_CONE12_5_sp_NDE	false	0.371921029012708	0.263937996209095
Pkp1	-0.0436431370730455	0.055	0.107	0.0859	1	CONE12_5_sp_DE_vs_CONE12_5_sp_NDE	false	0.0681707636281984	0.0990988961874209
Lrrc41	-0.061073086629449	0.092	0.151	0.0861	1	CONE12_5_sp_DE_vs_CONE12_5_sp_NDE	false	0.0732444072528488	0.117697233863962
E2f6	0.0669002605455804	0.178	0.116	0.0861	1	CONE12_5_sp_DE_vs_CONE12_5_sp_NDE	false	0.16757242702937	0.11325370208224
Clptm1l	0.0305772779906508	0.166	0.102	0.08624	1	CONE12_5_sp_DE_vs_CONE12_5_sp_NDE	false	0.12767568328364	0.102464736036274
Gng2	0.0896565965995272	0.356	0.28	0.08642	1	CONE12_5_sp_DE_vs_CONE12_5_sp_NDE	false	0.338351382257021	0.256390035287537
Setd1b	0.0623379293818401	0.362	0.262	0.08648	1	CONE12_5_sp_DE_vs_CONE12_5_sp_NDE	false	0.329578565295294	0.271920752524865
Ints9	0.0408466225498927	0.11	0.062	0.08655	1	CONE12_5_sp_DE_vs_CONE12_5_sp_NDE	false	0.0762862165623953	0.044721700293854
Pank2	0.0394920760847389	0.294	0.204	0.08657	1	CONE12_5_sp_DE_vs_CONE12_5_sp_NDE	false	0.244546136414374	0.209415347696729
Slbp	-0.0701833012465553	0.393	0.307	0.08663	1	CONE12_5_sp_DE_vs_CONE12_5_sp_NDE	false	0.376131967823874	0.442735880421134
Ptrh1	-0.0603946722310276	0.055	0.102	0.08672	1	CONE12_5_sp_DE_vs_CONE12_5_sp_NDE	false	0.040137540423499	0.0826516418642111
Psmc1	0.100560655383169	0.429	0.333	0.08695	1	CONE12_5_sp_DE_vs_CONE12_5_sp_NDE	false	0.422285541450719	0.325246263830809
Cuedc1	0.0767143690843695	0.282	0.2	0.08695	1	CONE12_5_sp_DE_vs_CONE12_5_sp_NDE	false	0.258203951601826	0.191674631471658
Zfp688	-0.0793150063047746	0.147	0.213	0.08696	1	CONE12_5_sp_DE_vs_CONE12_5_sp_NDE	false	0.122047740738563	0.183424461187959
Tomm40	0.117778072949227	0.571	0.462	0.08704	1	CONE12_5_sp_DE_vs_CONE12_5_sp_NDE	false	0.644286906909769	0.514175007617593
Cdc34	0.072017880703285	0.577	0.467	0.08708	1	CONE12_5_sp_DE_vs_CONE12_5_sp_NDE	false	0.635093702586367	0.554083452504676
Mis18a	0.0144146237483051	0.129	0.076	0.08713	1	CONE12_5_sp_DE_vs_CONE12_5_sp_NDE	false	0.0861813662909913	0.0737533365412037
Rarg	0.0593426688536681	0.313	0.218	0.08714	1	CONE12_5_sp_DE_vs_CONE12_5_sp_NDE	false	0.265842398378737	0.213387283794183
Neo1	0.0465601546324334	0.209	0.138	0.08721	1	CONE12_5_sp_DE_vs_CONE12_5_sp_NDE	false	0.166541897981156	0.127999375516167
Alkbh3	-0.0922542722823776	0.117	0.178	0.08724	1	CONE12_5_sp_DE_vs_CONE12_5_sp_NDE	false	0.0923974943945476	0.162437887480271
Pop1	0.0411635554013468	0.123	0.071	0.08724	1	CONE12_5_sp_DE_vs_CONE12_5_sp_NDE	false	0.091722775121268	0.0594955366868657
Suz12	0.110283220541353	0.215	0.156	0.08727	1	CONE12_5_sp_DE_vs_CONE12_5_sp_NDE	false	0.213843285421035	0.123272889673895
Pum2	0.0976754195427656	0.485	0.396	0.08727	1	CONE12_5_sp_DE_vs_CONE12_5_sp_NDE	false	0.515465272916741	0.414970329849371
Zfos1	-0.122110353061281	0.982	0.973	0.08735	1	CONE12_5_sp_DE_vs_CONE12_5_sp_NDE	false	4.50405144350533	4.98796816009821
Fosl2	-0.0654715772392667	0.055	0.102	0.08743	1	CONE12_5_sp_DE_vs_CONE12_5_sp_NDE	false	0.0502451135496066	0.0970294193495635
Ralgds	0.0536244038711197	0.202	0.133	0.08759	1	CONE12_5_sp_DE_vs_CONE12_5_sp_NDE	false	0.157780027937292	0.114069090691576
Cenpj	0.0444616435474171	0.11	0.062	0.08761	1	CONE12_5_sp_DE_vs_CONE12_5_sp_NDE	false	0.083476858612844	0.0490907148358681
Ciapin1	0.100945484655795	0.288	0.213	0.08769	1	CONE12_5_sp_DE_vs_CONE12_5_sp_NDE	false	0.261185402351033	0.174680727061302
Rps19	-0.0530528139679269	1	1	0.08778	1	CONE12_5_sp_DE_vs_CONE12_5_sp_NDE	false	88.5523249228568	91.904847967793
Nom1	0.0586984173052721	0.288	0.209	0.08804	1	CONE12_5_sp_DE_vs_CONE12_5_sp_NDE	false	0.254442401097136	0.202981792468502
Mov10	0.055468770130688	0.104	0.058	0.08819	1	CONE12_5_sp_DE_vs_CONE12_5_sp_NDE	false	0.0859752886752389	0.0435550456560549
Zfp518b	0.0565632785390395	0.104	0.058	0.08819	1	CONE12_5_sp_DE_vs_CONE12_5_sp_NDE	false	0.0886288829913415	0.0453185865379505
Ate1	0.033025698811259	0.264	0.178	0.08824	1	CONE12_5_sp_DE_vs_CONE12_5_sp_NDE	false	0.21647029380899	0.187387891150573
Rrp1	0.103500265391799	0.607	0.52	0.08824	1	CONE12_5_sp_DE_vs_CONE12_5_sp_NDE	false	0.677835956988909	0.560416935604291
Kdm4a	-0.0756397970257998	0.117	0.178	0.08833	1	CONE12_5_sp_DE_vs_CONE12_5_sp_NDE	false	0.117936860171453	0.176092715731561
Prim1	0.0631537651601564	0.184	0.124	0.08838	1	CONE12_5_sp_DE_vs_CONE12_5_sp_NDE	false	0.162737610171798	0.111509141667343
Pbx2	0.0545481335352493	0.442	0.333	0.08841	1	CONE12_5_sp_DE_vs_CONE12_5_sp_NDE	false	0.427505889939696	0.373076796382145
Mier2	0.0462742712833136	0.129	0.076	0.08845	1	CONE12_5_sp_DE_vs_CONE12_5_sp_NDE	false	0.102604372555021	0.0663027628789875
Zfp638	0.101867363757976	0.344	0.271	0.08851	1	CONE12_5_sp_DE_vs_CONE12_5_sp_NDE	false	0.333958714370297	0.241745258493601
Rpl21	-0.0499906887111932	1	1	0.08855	1	CONE12_5_sp_DE_vs_CONE12_5_sp_NDE	false	48.3440006681869	50.0818765600819
B2m	-0.143788751602082	0.442	0.476	0.08868	1	CONE12_5_sp_DE_vs_CONE12_5_sp_NDE	false	0.437913849915597	0.58627761875443
Abcf1	0.136880902567014	0.816	0.764	0.0887	1	CONE12_5_sp_DE_vs_CONE12_5_sp_NDE	false	1.57783461407924	1.34336239703887
Ino80d	-0.141961527566403	0.276	0.333	0.08929	1	CONE12_5_sp_DE_vs_CONE12_5_sp_NDE	false	0.220186491252681	0.344034132495171
Wdsub1	0.0374575783228741	0.153	0.093	0.08932	1	CONE12_5_sp_DE_vs_CONE12_5_sp_NDE	false	0.123784091415958	0.0934488248837059
Ntm	0.0476511070086364	0.16	0.227	0.08936	1	CONE12_5_sp_DE_vs_CONE12_5_sp_NDE	false	0.311498813018415	0.267397380259029
Ubr5	0.0820760075211303	0.184	0.124	0.08949	1	CONE12_5_sp_DE_vs_CONE12_5_sp_NDE	false	0.154911569447173	0.0896905611310022
Gga1	0.0502449075639315	0.166	0.107	0.08954	1	CONE12_5_sp_DE_vs_CONE12_5_sp_NDE	false	0.134089583284219	0.0937918434161969
Ppp2r5d	0.084481715806897	0.288	0.209	0.08964	1	CONE12_5_sp_DE_vs_CONE12_5_sp_NDE	false	0.261681286113917	0.1885794168452
Ralgapa1	0.0434565224110284	0.135	0.08	0.08969	1	CONE12_5_sp_DE_vs_CONE12_5_sp_NDE	false	0.0961811327430692	0.0621460751713705
Aptx	-0.0727137525472744	0.19	0.262	0.0898	1	CONE12_5_sp_DE_vs_CONE12_5_sp_NDE	false	0.162326476852087	0.220403064063179
Tceb2	0.0686285705009797	1	1	0.08993	1	CONE12_5_sp_DE_vs_CONE12_5_sp_NDE	false	13.3455229172451	12.6776819099955
Fcho2	0.0401697547501043	0.141	0.084	0.08999	1	CONE12_5_sp_DE_vs_CONE12_5_sp_NDE	false	0.105529524313855	0.0736501819890771
Rnf220	0.117710064337546	0.442	0.351	0.09007	1	CONE12_5_sp_DE_vs_CONE12_5_sp_NDE	false	0.471419498469647	0.354923036471411
Tomm70a	0.048164977986166	0.368	0.276	0.09008	1	CONE12_5_sp_DE_vs_CONE12_5_sp_NDE	false	0.309920660923123	0.26542127679395
Aars	-0.148264857041605	0.368	0.418	0.09036	1	CONE12_5_sp_DE_vs_CONE12_5_sp_NDE	false	0.34244325936641	0.485389110670992
Trp53bp2	0.0599104170560799	0.166	0.107	0.09072	1	CONE12_5_sp_DE_vs_CONE12_5_sp_NDE	false	0.145583749917904	0.0975446485131522
Ptpn12	0.0412659180968914	0.11	0.062	0.09087	1	CONE12_5_sp_DE_vs_CONE12_5_sp_NDE	false	0.0823917367441124	0.0503527605766494
Asnsd1	0.0552508304920665	0.448	0.338	0.09104	1	CONE12_5_sp_DE_vs_CONE12_5_sp_NDE	false	0.437606440700918	0.382131379402167
Sgf29	0.0667891431824633	0.307	0.222	0.09106	1	CONE12_5_sp_DE_vs_CONE12_5_sp_NDE	false	0.252120970249527	0.194062719976866
Cebpzos	0.133582556739516	0.761	0.613	0.0911	1	CONE12_5_sp_DE_vs_CONE12_5_sp_NDE	false	1.17132953409535	0.978160035387523
Wdtc1	0.0649288800042075	0.153	0.098	0.09111	1	CONE12_5_sp_DE_vs_CONE12_5_sp_NDE	false	0.139429812673943	0.0878657510938324
Nsmce2	0.0839308519838248	0.54	0.436	0.09127	1	CONE12_5_sp_DE_vs_CONE12_5_sp_NDE	false	0.601804858597958	0.509932609732233
Taf15	0.0976638808574256	0.399	0.311	0.09156	1	CONE12_5_sp_DE_vs_CONE12_5_sp_NDE	false	0.368949426471172	0.278055951975671
Klc1	-0.110237461235776	0.215	0.28	0.09157	1	CONE12_5_sp_DE_vs_CONE12_5_sp_NDE	false	0.169705136838439	0.260408933577964
Ndufb4	-0.0889137659214443	0.975	0.933	0.09184	1	CONE12_5_sp_DE_vs_CONE12_5_sp_NDE	false	2.91079620799366	3.15732147751442
Slc22a17	-0.0831968640862357	0.178	0.249	0.0919	1	CONE12_5_sp_DE_vs_CONE12_5_sp_NDE	false	0.15791495847345	0.224597412045733
Huwe1	0.130534837857168	0.583	0.493	0.09196	1	CONE12_5_sp_DE_vs_CONE12_5_sp_NDE	false	0.745274370082081	0.593135654250992
Tmem127	-0.0871781126173152	0.074	0.124	0.09201	1	CONE12_5_sp_DE_vs_CONE12_5_sp_NDE	false	0.0702248507665527	0.134816832466516
Cops8	0.112366239944139	0.344	0.276	0.0921	1	CONE12_5_sp_DE_vs_CONE12_5_sp_NDE	false	0.329611804877776	0.228752580692862
Mpped1	-0.100895378358496	0.104	0.16	0.09222	1	CONE12_5_sp_DE_vs_CONE12_5_sp_NDE	false	0.0797158190021879	0.155794248382551
Sertad2	0.0716252673590538	0.442	0.342	0.09225	1	CONE12_5_sp_DE_vs_CONE12_5_sp_NDE	false	0.479295682958359	0.406253220656905
Lims1	0.0797043241839683	0.252	0.187	0.09237	1	CONE12_5_sp_DE_vs_CONE12_5_sp_NDE	false	0.217629066648052	0.150822621711344
Nme3	0.0690270380448788	0.16	0.102	0.09238	1	CONE12_5_sp_DE_vs_CONE12_5_sp_NDE	false	0.146089062882261	0.091140657188699
Ubald1	0.0488648218573692	0.35	0.258	0.09246	1	CONE12_5_sp_DE_vs_CONE12_5_sp_NDE	false	0.329881551943329	0.284105858716031
Ap4m1	0.0473117950588986	0.141	0.084	0.0926	1	CONE12_5_sp_DE_vs_CONE12_5_sp_NDE	false	0.116409264350899	0.0788989113012595
Hsd17b12	0.0969406061561895	0.399	0.32	0.09261	1	CONE12_5_sp_DE_vs_CONE12_5_sp_NDE	false	0.377955180373893	0.287115122314981
Sfxn1	0.0955832238194168	0.632	0.542	0.0927	1	CONE12_5_sp_DE_vs_CONE12_5_sp_NDE	false	0.860674959210457	0.740096972089707
Heatr3	0.0512427242009246	0.11	0.062	0.09272	1	CONE12_5_sp_DE_vs_CONE12_5_sp_NDE	false	0.100197108213421	0.0603288895337311
Elovl5	0.0498298835495453	0.117	0.067	0.09273	1	CONE12_5_sp_DE_vs_CONE12_5_sp_NDE	false	0.101591225534075	0.0627102178974829
Klhl12	0.0434671076824275	0.123	0.071	0.09277	1	CONE12_5_sp_DE_vs_CONE12_5_sp_NDE	false	0.0921627009845872	0.0582391489583708
Rnaset2a	0.178777123660459	0.387	0.311	0.09278	1	CONE12_5_sp_DE_vs_CONE12_5_sp_NDE	false	0.464341199880447	0.29269895810989
Efr3a	-0.0863446760536034	0.092	0.147	0.09286	1	CONE12_5_sp_DE_vs_CONE12_5_sp_NDE	false	0.0687769525737361	0.132626811516324
Rfwd3	0.0465889724650119	0.178	0.116	0.09295	1	CONE12_5_sp_DE_vs_CONE12_5_sp_NDE	false	0.145397031821941	0.107503990435152
Rpgr	0.0412080799325935	0.117	0.067	0.09309	1	CONE12_5_sp_DE_vs_CONE12_5_sp_NDE	false	0.091527002369178	0.0592727161964471
Stx4a	-0.114068104492976	0.245	0.311	0.09317	1	CONE12_5_sp_DE_vs_CONE12_5_sp_NDE	false	0.214387732437971	0.312107090139101
Arl6ip4	0.0945483738635293	0.822	0.773	0.09318	1	CONE12_5_sp_DE_vs_CONE12_5_sp_NDE	false	1.54164487027065	1.37911525643781
Fzd7	0.038815321420332	0.129	0.076	0.09321	1	CONE12_5_sp_DE_vs_CONE12_5_sp_NDE	false	0.0936216911117521	0.0630627192224266
Xrn2	0.115782443742721	0.583	0.498	0.09321	1	CONE12_5_sp_DE_vs_CONE12_5_sp_NDE	false	0.718698512382946	0.584937915078817
Mkrn2	0.0624430948599105	0.147	0.093	0.09344	1	CONE12_5_sp_DE_vs_CONE12_5_sp_NDE	false	0.128319260153512	0.0790941901490389
Gm10076	0.0525500474432947	1	1	0.09364	1	CONE12_5_sp_DE_vs_CONE12_5_sp_NDE	false	31.5418345871441	30.3763579734863
Mrps17	0.136728875389076	0.84	0.738	0.09379	1	CONE12_5_sp_DE_vs_CONE12_5_sp_NDE	false	1.40166116209961	1.18336517604374
Cnep1r1	-0.0918290499427909	0.178	0.249	0.09387	1	CONE12_5_sp_DE_vs_CONE12_5_sp_NDE	false	0.155550531811022	0.229400112159865
Zfp292	0.0582764726519436	0.429	0.311	0.09402	1	CONE12_5_sp_DE_vs_CONE12_5_sp_NDE	false	0.410901882584428	0.353597754931523
Hspa9	0.0647489319682265	0.595	0.484	0.09404	1	CONE12_5_sp_DE_vs_CONE12_5_sp_NDE	false	0.628649632513335	0.555749685106454
Zfp36l2	-0.16261461322602	0.233	0.289	0.0944	1	CONE12_5_sp_DE_vs_CONE12_5_sp_NDE	false	0.166441872806527	0.303192027909512
Tnfaip8	0.127267025996538	0.485	0.404	0.09443	1	CONE12_5_sp_DE_vs_CONE12_5_sp_NDE	false	0.582198004447155	0.447431352888023
Snap47	-0.0963678604374232	0.147	0.209	0.09459	1	CONE12_5_sp_DE_vs_CONE12_5_sp_NDE	false	0.124000589424722	0.199530602501021
Uchl1	0.0998375984576189	0.294	0.213	0.09511	1	CONE12_5_sp_DE_vs_CONE12_5_sp_NDE	false	0.30638035575215	0.217752859296756
Micu3	-0.0748237025932631	0.055	0.102	0.09517	1	CONE12_5_sp_DE_vs_CONE12_5_sp_NDE	false	0.0468839105910126	0.100594869563272
Tagln2	0.0643422462158644	0.282	0.209	0.09522	1	CONE12_5_sp_DE_vs_CONE12_5_sp_NDE	false	0.277757243329541	0.220600146576849
Hexim1	0.0674761236860529	0.209	0.142	0.09557	1	CONE12_5_sp_DE_vs_CONE12_5_sp_NDE	false	0.187606772358491	0.131930096737608
Clock	0.0364967862756468	0.123	0.071	0.09564	1	CONE12_5_sp_DE_vs_CONE12_5_sp_NDE	false	0.0899867997687263	0.0612212872085414
Gm37494	0.0373898780630255	0.11	0.062	0.09575	1	CONE12_5_sp_DE_vs_CONE12_5_sp_NDE	false	0.0811126360060581	0.0519201687123777
[truncated: 5,069 more rows]
