# Supplementary material for: ECM-Syndecan-4-FAK signaling is associated with epithelial invagination and buccolingual asymmetry during mandibular molar development
Source: Front Physiol. 2026 May 19;17:1805860. doi: 10.3389/fphys.2026.1805860 (PMC13226030; doi:10.3389/fphys.2026.1805860)
Supplement: Supplementary file 1 [file DataSheet1.zip › Supplementary files/2.Differential_Gene_Expression_E13.5.tsv]

gene	avg_log2FC	pct.1	pct.2	p_val	p_val_adj	cluster	type	avgExpr1	avgExpr2
Tenm4	0.944774048867588	0.764	0.375	5.183e-52	9.331e-48	CONE13_5_remove_sp_DE_vs_CONE13_5_remove_sp_Non	up	3.84061352711351	1.51562374272288
Gpc6	1.01981436153183	0.899	0.657	1.02e-49	1.836e-45	CONE13_5_remove_sp_DE_vs_CONE13_5_remove_sp_Non	up	10.7990806989879	4.81996694283828
Plcb1	1.17155420659569	0.464	0.139	1.021e-45	1.838e-41	CONE13_5_remove_sp_DE_vs_CONE13_5_remove_sp_Non	up	2.62212271565074	0.608963319572438
Ncam1	0.791040559138107	0.491	0.164	2.221e-43	3.999e-39	CONE13_5_remove_sp_DE_vs_CONE13_5_remove_sp_Non	up	1.58152909664323	0.492749311030363
Slit3	0.901391657537383	0.387	0.085	2.74e-43	4.933e-39	CONE13_5_remove_sp_DE_vs_CONE13_5_remove_sp_Non	up	1.50804129051351	0.343586509778333
Aff3	0.894051794264067	0.476	0.157	1.458e-41	2.625e-37	CONE13_5_remove_sp_DE_vs_CONE13_5_remove_sp_Non	up	1.78486143105434	0.499389585611041
Setbp1	0.701148953294207	0.765	0.447	6.857e-40	1.235e-35	CONE13_5_remove_sp_DE_vs_CONE13_5_remove_sp_Non	up	3.57802384398744	1.81663725558796
Tgfbr3	0.686060206391545	0.478	0.159	1.195e-39	2.151e-35	CONE13_5_remove_sp_DE_vs_CONE13_5_remove_sp_Non	up	1.31459213122609	0.439402145872851
Npas3	0.927924644278917	0.533	0.226	4.087e-38	7.357e-34	CONE13_5_remove_sp_DE_vs_CONE13_5_remove_sp_Non	up	2.18013197187617	0.672387684145671
Sgcd	0.967302229385863	0.351	0.085	6.153e-37	1.108e-32	CONE13_5_remove_sp_DE_vs_CONE13_5_remove_sp_Non	up	1.43424301632117	0.245902045084135
Ccnd1	0.683684174622974	0.465	0.16	1.904e-36	3.427e-32	CONE13_5_remove_sp_DE_vs_CONE13_5_remove_sp_Non	up	1.4591911563304	0.531795917568717
Pde3a	0.646668456360678	0.269	0.035	4.792e-36	8.627e-32	CONE13_5_remove_sp_DE_vs_CONE13_5_remove_sp_Non	up	0.803003638934726	0.152427886079775
Rora	0.596581447933894	0.785	0.467	5.952e-35	1.071e-30	CONE13_5_remove_sp_DE_vs_CONE13_5_remove_sp_Non	up	4.06674351028494	2.35146455100348
Runx1t1	0.610323575991488	0.269	0.039	1.979e-34	3.564e-30	CONE13_5_remove_sp_DE_vs_CONE13_5_remove_sp_Non	up	0.718109952595251	0.126183919467947
Zfp521	0.667034812666197	0.493	0.198	5.393e-34	9.709e-30	CONE13_5_remove_sp_DE_vs_CONE13_5_remove_sp_Non	up	1.46853238722154	0.555442881073245
St6galnac3	0.685986560850275	0.381	0.113	5.64e-34	1.015e-29	CONE13_5_remove_sp_DE_vs_CONE13_5_remove_sp_Non	up	1.11146675023446	0.313216752901203
Ddr2	0.460851652345761	0.26	0.036	1.288e-33	2.318e-29	CONE13_5_remove_sp_DE_vs_CONE13_5_remove_sp_Non	up	0.540218043267659	0.119721300238826
Cacna1c	0.532106855382937	0.328	0.075	2.856e-33	5.142e-29	CONE13_5_remove_sp_DE_vs_CONE13_5_remove_sp_Non	up	0.786388656831295	0.236066349985899
Cdh2	0.704232663519514	0.303	0.065	5.943e-33	1.07e-28	CONE13_5_remove_sp_DE_vs_CONE13_5_remove_sp_Non	up	0.919855901508173	0.179125510399579
Fbn2	0.807870961033945	0.46	0.178	6.083e-33	1.095e-28	CONE13_5_remove_sp_DE_vs_CONE13_5_remove_sp_Non	up	1.69129355393694	0.538152431396694
Frem1	0.555437244067501	0.23	0.024	6.291e-33	1.133e-28	CONE13_5_remove_sp_DE_vs_CONE13_5_remove_sp_Non	up	0.556207523945319	0.0596335974220638
Clmp	0.48274783753745	0.333	0.079	9.72e-33	1.75e-28	CONE13_5_remove_sp_DE_vs_CONE13_5_remove_sp_Non	up	0.711509158015343	0.225454474805564
Ebf1	1.21082390535958	0.375	0.124	3.951e-32	7.113e-28	CONE13_5_remove_sp_DE_vs_CONE13_5_remove_sp_Non	up	2.32894277671069	0.439135796624117
Zfhx4	0.711188415117906	0.382	0.12	8.804e-32	1.585e-27	CONE13_5_remove_sp_DE_vs_CONE13_5_remove_sp_Non	up	1.27159673122993	0.388310102456028
Palld	0.807305111296829	0.48	0.212	1.194e-31	2.15e-27	CONE13_5_remove_sp_DE_vs_CONE13_5_remove_sp_Non	up	2.05306313440006	0.745487905230884
Flrt2	0.676190587736568	0.606	0.309	1.464e-31	2.635e-27	CONE13_5_remove_sp_DE_vs_CONE13_5_remove_sp_Non	up	2.4072123243868	1.13305214368503
Mmp16	0.559678433210626	0.317	0.081	2.779e-30	5.003e-26	CONE13_5_remove_sp_DE_vs_CONE13_5_remove_sp_Non	up	0.844507896685465	0.252125542158579
Ror2	0.485420809817565	0.4	0.132	5.523e-30	9.943e-26	CONE13_5_remove_sp_DE_vs_CONE13_5_remove_sp_Non	up	0.980686552543999	0.415459047403986
Dlc1	0.591643747968913	0.32	0.082	8.455e-30	1.522e-25	CONE13_5_remove_sp_DE_vs_CONE13_5_remove_sp_Non	up	0.946363501201834	0.292308215259476
Prrx1	0.836824893237745	0.47	0.212	3.477e-29	6.259e-25	CONE13_5_remove_sp_DE_vs_CONE13_5_remove_sp_Non	up	2.04181290522663	0.703864920750485
Adamts9	0.459249157883152	0.214	0.025	3.632e-29	6.539e-25	CONE13_5_remove_sp_DE_vs_CONE13_5_remove_sp_Non	up	0.48099347038461	0.0778863256070856
Pcdh7	0.696231197815659	0.711	0.411	1.066e-28	1.92e-24	CONE13_5_remove_sp_DE_vs_CONE13_5_remove_sp_Non	up	4.12574970149587	2.1642967872021
Igfbp5	-0.878960350606418	0.84	0.873	1.39e-28	2.503e-24	CONE13_5_remove_sp_DE_vs_CONE13_5_remove_sp_Non	down	8.64727695937898	16.7413703663501
S100a11	-0.644878514789019	0.882	0.865	1.992e-28	3.586e-24	CONE13_5_remove_sp_DE_vs_CONE13_5_remove_sp_Non	down	4.6751772790195	7.87357641971223
Hmga2	0.519592881646958	0.772	0.496	4.556e-28	8.202e-24	CONE13_5_remove_sp_DE_vs_CONE13_5_remove_sp_Non	up	3.44899741441066	2.10417493065659
Ldb2	0.669213139518176	0.269	0.06	4.973e-28	8.953e-24	CONE13_5_remove_sp_DE_vs_CONE13_5_remove_sp_Non	up	0.837241490484836	0.156111177723514
Itga9	0.500523288594917	0.241	0.043	5.254e-28	9.459e-24	CONE13_5_remove_sp_DE_vs_CONE13_5_remove_sp_Non	up	0.573516446845282	0.112925139981772
Ltbp1	0.646995201466463	0.511	0.249	3.161e-27	5.691e-23	CONE13_5_remove_sp_DE_vs_CONE13_5_remove_sp_Non	up	1.67265775799654	0.707536176851119
Ntrk2	0.648635250924691	0.247	0.052	8.967e-27	1.614e-22	CONE13_5_remove_sp_DE_vs_CONE13_5_remove_sp_Non	up	0.840619255417889	0.174854153366844
Sobp	0.452802742805851	0.323	0.095	9.309e-27	1.676e-22	CONE13_5_remove_sp_DE_vs_CONE13_5_remove_sp_Non	up	0.778598799161347	0.300144223999196
Samd4	0.426084569141831	0.319	0.092	1.5e-26	2.7e-22	CONE13_5_remove_sp_DE_vs_CONE13_5_remove_sp_Non	up	0.690987088297246	0.259213162012792
Kcnq1ot1	0.583471294057952	0.823	0.589	1.831e-26	3.296e-22	CONE13_5_remove_sp_DE_vs_CONE13_5_remove_sp_Non	up	4.50024110805371	2.67134355601951
Zeb2	0.710105888131422	0.277	0.071	2.171e-26	3.908e-22	CONE13_5_remove_sp_DE_vs_CONE13_5_remove_sp_Non	up	0.999837377125362	0.223231394051974
Kazn	0.552299658949863	0.484	0.221	4.861e-26	8.751e-22	CONE13_5_remove_sp_DE_vs_CONE13_5_remove_sp_Non	up	1.44481780217543	0.667909588194252
Pid1	0.571517559585393	0.279	0.075	9.761e-26	1.757e-21	CONE13_5_remove_sp_DE_vs_CONE13_5_remove_sp_Non	up	0.758324575979221	0.183910209565805
Lhfpl2	0.3279858795967	0.209	0.031	1.509e-25	2.717e-21	CONE13_5_remove_sp_DE_vs_CONE13_5_remove_sp_Non	up	0.387946227164356	0.106298951374212
Col3a1	0.677244479023427	0.525	0.276	2.132e-25	3.839e-21	CONE13_5_remove_sp_DE_vs_CONE13_5_remove_sp_Non	up	2.29545670227994	1.06160819667268
2610307P16Rik	0.489424214015503	0.872	0.624	2.464e-25	4.436e-21	CONE13_5_remove_sp_DE_vs_CONE13_5_remove_sp_Non	up	5.33167256366897	3.51078844274525
Prickle2	0.492194276030516	0.275	0.07	2.513e-25	4.524e-21	CONE13_5_remove_sp_DE_vs_CONE13_5_remove_sp_Non	up	0.737592505224897	0.236009552253883
Lpar1	0.507142206313468	0.435	0.189	3.249e-25	5.849e-21	CONE13_5_remove_sp_DE_vs_CONE13_5_remove_sp_Non	up	1.12111364275696	0.493134745813897
Phldb2	0.443728981760911	0.324	0.103	3.489e-25	6.282e-21	CONE13_5_remove_sp_DE_vs_CONE13_5_remove_sp_Non	up	0.704103551573449	0.253567127352509
Zfp536	0.66145992087916	0.271	0.072	3.918e-25	7.054e-21	CONE13_5_remove_sp_DE_vs_CONE13_5_remove_sp_Non	up	0.963120950716765	0.24191928129607
Cacna2d1	0.379791777864266	0.213	0.035	4.396e-25	7.915e-21	CONE13_5_remove_sp_DE_vs_CONE13_5_remove_sp_Non	up	0.46133938669558	0.123732871612957
Map1b	0.482748273485778	0.488	0.233	5.846e-25	1.052e-20	CONE13_5_remove_sp_DE_vs_CONE13_5_remove_sp_Non	up	1.44405669604565	0.749674728166229
Epha3	0.917282163367718	0.251	0.06	7.356e-25	1.324e-20	CONE13_5_remove_sp_DE_vs_CONE13_5_remove_sp_Non	up	1.31677200972314	0.227605935004368
Prkg1	0.895110724466766	0.329	0.114	1.183e-24	2.129e-20	CONE13_5_remove_sp_DE_vs_CONE13_5_remove_sp_Non	up	1.63095316257696	0.415533079664938
Enox1	0.444880511729523	0.339	0.116	2.138e-24	3.849e-20	CONE13_5_remove_sp_DE_vs_CONE13_5_remove_sp_Non	up	0.878253079571434	0.380506173685301
Arhgap28	0.423374773906453	0.298	0.089	5.062e-24	9.114e-20	CONE13_5_remove_sp_DE_vs_CONE13_5_remove_sp_Non	up	0.657700995343712	0.236757213229868
Vcan	0.457858675914547	0.873	0.642	5.506e-24	9.912e-20	CONE13_5_remove_sp_DE_vs_CONE13_5_remove_sp_Non	up	5.75082658811986	3.91571115882968
Epha4	0.46441609901019	0.652	0.387	6.27e-24	1.129e-19	CONE13_5_remove_sp_DE_vs_CONE13_5_remove_sp_Non	up	2.50740669680375	1.54270988027053
Col27a1	0.296583620631427	0.232	0.049	7.206e-24	1.297e-19	CONE13_5_remove_sp_DE_vs_CONE13_5_remove_sp_Non	up	0.401567766658434	0.141702775291009
Colec12	0.435832915293265	0.237	0.054	1.032e-23	1.858e-19	CONE13_5_remove_sp_DE_vs_CONE13_5_remove_sp_Non	up	0.547625114652143	0.144759919310491
Ccdc88a	0.439315432723309	0.485	0.226	1.062e-23	1.911e-19	CONE13_5_remove_sp_DE_vs_CONE13_5_remove_sp_Non	up	1.14830947702755	0.584998663485571
Col1a2	0.582036870932404	0.555	0.308	1.076e-23	1.937e-19	CONE13_5_remove_sp_DE_vs_CONE13_5_remove_sp_Non	up	2.46711830400847	1.31682765193213
Ctnna2	0.721013946388624	0.201	0.035	1.243e-23	2.238e-19	CONE13_5_remove_sp_DE_vs_CONE13_5_remove_sp_Non	up	0.887868552695399	0.14609981412009
Gpm6b	0.537042873388875	0.328	0.11	1.394e-23	2.51e-19	CONE13_5_remove_sp_DE_vs_CONE13_5_remove_sp_Non	up	0.879203473822504	0.295815582148824
Anxa2	-0.56801840651704	0.791	0.838	1.815e-23	3.267e-19	CONE13_5_remove_sp_DE_vs_CONE13_5_remove_sp_Non	down	4.34696658935678	6.92671000493777
Frmd4a	0.495399565666103	0.562	0.304	2.028e-23	3.65e-19	CONE13_5_remove_sp_DE_vs_CONE13_5_remove_sp_Non	up	1.9913895882853	1.12266960456515
Akt3	0.403010129718594	0.464	0.202	2.089e-23	3.76e-19	CONE13_5_remove_sp_DE_vs_CONE13_5_remove_sp_Non	up	1.12524653798592	0.60791362786779
Irx1	0.399080242761019	0.214	0.042	2.122e-23	3.819e-19	CONE13_5_remove_sp_DE_vs_CONE13_5_remove_sp_Non	up	0.462453050583153	0.109671871712594
Zeb1	0.427101761572616	0.223	0.047	2.314e-23	4.166e-19	CONE13_5_remove_sp_DE_vs_CONE13_5_remove_sp_Non	up	0.513750504918266	0.126506138676388
Prr16	0.621861820931998	0.213	0.045	5.887e-23	1.06e-18	CONE13_5_remove_sp_DE_vs_CONE13_5_remove_sp_Non	up	0.796278101404526	0.168020198285255
Krt15	-1.1806643028	0.538	0.685	1.224e-22	2.203e-18	CONE13_5_remove_sp_DE_vs_CONE13_5_remove_sp_Non	down	5.72261532422916	14.2380218223064
Nf1	0.448020085868909	0.606	0.329	1.621e-22	2.919e-18	CONE13_5_remove_sp_DE_vs_CONE13_5_remove_sp_Non	up	1.68758200497706	0.970785318148509
Hip1	0.387302072700469	0.325	0.113	1.913e-22	3.445e-18	CONE13_5_remove_sp_DE_vs_CONE13_5_remove_sp_Non	up	0.638375338453709	0.253259702333413
Cdh11	0.618344678297229	0.443	0.217	2.614e-22	4.706e-18	CONE13_5_remove_sp_DE_vs_CONE13_5_remove_sp_Non	up	1.76752326970579	0.803554297305151
Serpine2	0.339188518122657	0.314	0.104	4.839e-22	8.712e-18	CONE13_5_remove_sp_DE_vs_CONE13_5_remove_sp_Non	up	0.678931034770288	0.327771857465284
Hmcn1	0.471064809081703	0.322	0.114	5.802e-22	1.044e-17	CONE13_5_remove_sp_DE_vs_CONE13_5_remove_sp_Non	up	0.907117764849631	0.376525538137207
Tnrc6c	0.410905384292636	0.734	0.478	5.809e-22	1.046e-17	CONE13_5_remove_sp_DE_vs_CONE13_5_remove_sp_Non	up	2.46190382847213	1.60451422533768
Dcc	0.639561280271751	0.174	0.025	6.133e-22	1.104e-17	CONE13_5_remove_sp_DE_vs_CONE13_5_remove_sp_Non	up	0.723263857535759	0.106926629061764
Ank2	0.416555143475093	0.367	0.145	9.247e-22	1.665e-17	CONE13_5_remove_sp_DE_vs_CONE13_5_remove_sp_Non	up	0.834572454368022	0.375124736628958
Hbb-y	-1.37310396266697	0.93	0.93	9.331e-22	1.68e-17	CONE13_5_remove_sp_DE_vs_CONE13_5_remove_sp_Non	down	12.9149327580638	35.0422670401764
Pard3b	0.504723541567667	0.537	0.292	1.283e-21	2.31e-17	CONE13_5_remove_sp_DE_vs_CONE13_5_remove_sp_Non	up	1.80694336904812	0.979007386222157
Col26a1	0.341232589639785	0.272	0.081	1.352e-21	2.435e-17	CONE13_5_remove_sp_DE_vs_CONE13_5_remove_sp_Non	up	0.623185238418663	0.281890047389201
Pdgfra	0.30361427678804	0.206	0.042	1.673e-21	3.011e-17	CONE13_5_remove_sp_DE_vs_CONE13_5_remove_sp_Non	up	0.392390302943881	0.128723479155372
Pitx2	0.513317216973043	0.45	0.219	1.972e-21	3.55e-17	CONE13_5_remove_sp_DE_vs_CONE13_5_remove_sp_Non	up	1.44448230618477	0.713318658739149
Cpe	0.381943385858625	0.297	0.1	2.38e-21	4.284e-17	CONE13_5_remove_sp_DE_vs_CONE13_5_remove_sp_Non	up	0.674582333010621	0.285703593650722
Trabd2b	0.287690746202124	0.154	0.017	4.133e-21	7.441e-17	CONE13_5_remove_sp_DE_vs_CONE13_5_remove_sp_Non	up	0.285319260828386	0.0535212310941765
Bicc1	0.391620463154673	0.292	0.096	4.369e-21	7.866e-17	CONE13_5_remove_sp_DE_vs_CONE13_5_remove_sp_Non	up	0.706528620201627	0.301469517771374
Plpp3	0.416373941047703	0.381	0.159	4.4e-21	7.922e-17	CONE13_5_remove_sp_DE_vs_CONE13_5_remove_sp_Non	up	0.896299052875413	0.421549371507996
Fgfr1	0.399958438627567	0.44	0.202	5.436e-21	9.787e-17	CONE13_5_remove_sp_DE_vs_CONE13_5_remove_sp_Non	up	0.978025963593583	0.499739905610917
Mest	0.500160872844809	0.518	0.28	6.9e-21	1.242e-16	CONE13_5_remove_sp_DE_vs_CONE13_5_remove_sp_Non	up	1.67393341597153	0.891229939935816
Col5a2	0.386987064528836	0.511	0.266	8.152e-21	1.468e-16	CONE13_5_remove_sp_DE_vs_CONE13_5_remove_sp_Non	up	1.55886039418498	0.957451003774095
Peg3	0.456730727760556	0.782	0.546	8.888e-21	1.6e-16	CONE13_5_remove_sp_DE_vs_CONE13_5_remove_sp_Non	up	3.97065368192631	2.62245759485549
Atxn1	0.450190756860007	0.455	0.214	1.113e-20	2.004e-16	CONE13_5_remove_sp_DE_vs_CONE13_5_remove_sp_Non	up	1.35891043664639	0.727254548962523
Pde7b	0.517402943584378	0.262	0.082	1.36e-20	2.449e-16	CONE13_5_remove_sp_DE_vs_CONE13_5_remove_sp_Non	up	0.790447877819724	0.251550344280995
Sema5a	0.50081066045998	0.531	0.294	1.558e-20	2.806e-16	CONE13_5_remove_sp_DE_vs_CONE13_5_remove_sp_Non	up	1.7719519543633	0.959649590431421
Sema6a	0.537606021724203	0.559	0.319	1.782e-20	3.208e-16	CONE13_5_remove_sp_DE_vs_CONE13_5_remove_sp_Non	up	1.99278503469129	1.06247136751589
Nhs	0.597487690259179	0.514	0.279	2.104e-20	3.788e-16	CONE13_5_remove_sp_DE_vs_CONE13_5_remove_sp_Non	up	1.87413141653253	0.900255054042449
B3galt1	0.383056254755205	0.152	0.018	2.323e-20	4.182e-16	CONE13_5_remove_sp_DE_vs_CONE13_5_remove_sp_Non	up	0.364934513769914	0.0472717946799461
Thra	0.317793956582183	0.345	0.132	3.269e-20	5.885e-16	CONE13_5_remove_sp_DE_vs_CONE13_5_remove_sp_Non	up	0.641868697193398	0.317853116783976
Arid5b	0.395458336251646	0.695	0.444	5.627e-20	1.013e-15	CONE13_5_remove_sp_DE_vs_CONE13_5_remove_sp_Non	up	2.53320402476181	1.68674161448048
Dlg1	0.400426604245282	0.617	0.364	5.71e-20	1.028e-15	CONE13_5_remove_sp_DE_vs_CONE13_5_remove_sp_Non	up	1.82407815890401	1.14025185276131
Sgip1	0.293203113070359	0.132	0.01	5.838e-20	1.051e-15	CONE13_5_remove_sp_DE_vs_CONE13_5_remove_sp_Non	up	0.266547603018007	0.0341895157614467
Fn1	0.395128111174434	0.344	0.138	6.355e-20	1.144e-15	CONE13_5_remove_sp_DE_vs_CONE13_5_remove_sp_Non	up	0.784494688503248	0.357599561124231
H3f3b	-0.312106282900043	0.989	0.982	6.676e-20	1.202e-15	CONE13_5_remove_sp_DE_vs_CONE13_5_remove_sp_Non	down	16.9429657527459	21.2766807604809
Ifitm1	0.588432600251818	0.36	0.155	8.013e-20	1.443e-15	CONE13_5_remove_sp_DE_vs_CONE13_5_remove_sp_Non	up	1.39201677458243	0.59157315654587
Ptprm	0.441798105346004	0.234	0.065	8.303e-20	1.495e-15	CONE13_5_remove_sp_DE_vs_CONE13_5_remove_sp_Non	up	0.646229302295032	0.212636161940201
Aff2	0.455184854683111	0.164	0.026	9.094e-20	1.637e-15	CONE13_5_remove_sp_DE_vs_CONE13_5_remove_sp_Non	up	0.448932632705335	0.0575375457305402
Postn	0.359635813039514	0.258	0.079	9.139e-20	1.645e-15	CONE13_5_remove_sp_DE_vs_CONE13_5_remove_sp_Non	up	0.609957915571979	0.255350717320509
Igf1r	0.427553572706633	0.786	0.529	9.401e-20	1.693e-15	CONE13_5_remove_sp_DE_vs_CONE13_5_remove_sp_Non	up	3.1119055795672	2.05793808120391
Nrp2	0.389795443507318	0.215	0.054	9.986e-20	1.798e-15	CONE13_5_remove_sp_DE_vs_CONE13_5_remove_sp_Non	up	0.512730342104147	0.155200990676107
Srgap1	0.33241280404037	0.362	0.149	1.615e-19	2.907e-15	CONE13_5_remove_sp_DE_vs_CONE13_5_remove_sp_Non	up	0.848647048298857	0.468805603292047
Fchsd2	0.365720467846144	0.432	0.202	1.751e-19	3.152e-15	CONE13_5_remove_sp_DE_vs_CONE13_5_remove_sp_Non	up	0.92810723883607	0.496982921676351
Trpm3	0.432983341480983	0.146	0.018	1.819e-19	3.275e-15	CONE13_5_remove_sp_DE_vs_CONE13_5_remove_sp_Non	up	0.40749523961596	0.043222314831953
Col1a1	0.441420226846169	0.481	0.251	1.851e-19	3.332e-15	CONE13_5_remove_sp_DE_vs_CONE13_5_remove_sp_Non	up	1.70720033410062	0.994262405510619
ENSMUSG00000121513	0.431029923011651	0.7	0.481	3.135e-19	5.644e-15	CONE13_5_remove_sp_DE_vs_CONE13_5_remove_sp_Non	up	2.873978137127	1.87410341018844
Creb5	0.5155457989187	0.399	0.185	3.368e-19	6.063e-15	CONE13_5_remove_sp_DE_vs_CONE13_5_remove_sp_Non	up	1.49119335398123	0.743351924792052
Tenm3	0.41731480062551	0.858	0.68	3.697e-19	6.655e-15	CONE13_5_remove_sp_DE_vs_CONE13_5_remove_sp_Non	up	6.36822830251097	4.51809745899639
Rai14	0.426153092813253	0.393	0.178	4.14e-19	7.453e-15	CONE13_5_remove_sp_DE_vs_CONE13_5_remove_sp_Non	up	0.896408910705157	0.412037307101796
Pkdcc	0.315483595418859	0.217	0.057	4.591e-19	8.265e-15	CONE13_5_remove_sp_DE_vs_CONE13_5_remove_sp_Non	up	0.479787991505284	0.18971794210836
Tpt1	-0.181034708435123	1	0.997	6.39e-19	1.15e-14	CONE13_5_remove_sp_DE_vs_CONE13_5_remove_sp_Non	false	45.8168484382606	52.0763627586362
Hecw2	0.378867477440685	0.214	0.057	7.254e-19	1.306e-14	CONE13_5_remove_sp_DE_vs_CONE13_5_remove_sp_Non	up	0.476369122751394	0.136010642707315
Rhoj	0.293541770232648	0.138	0.015	9.395e-19	1.691e-14	CONE13_5_remove_sp_DE_vs_CONE13_5_remove_sp_Non	up	0.274064081991117	0.0400797758919161
Fbxl7	0.596360349363378	0.763	0.578	9.438e-19	1.699e-14	CONE13_5_remove_sp_DE_vs_CONE13_5_remove_sp_Non	up	5.05041896211846	3.00260110397479
Arhgap42	0.437021177028958	0.56	0.319	1.123e-18	2.021e-14	CONE13_5_remove_sp_DE_vs_CONE13_5_remove_sp_Non	up	1.67609852822224	0.97737471189704
Nrxn3	0.835615601241968	0.214	0.058	1.268e-18	2.284e-14	CONE13_5_remove_sp_DE_vs_CONE13_5_remove_sp_Non	up	1.59821631096225	0.456725920358089
Twist1	0.351805587464882	0.278	0.097	1.393e-18	2.508e-14	CONE13_5_remove_sp_DE_vs_CONE13_5_remove_sp_Non	up	0.676203260214357	0.314085111381505
Ikzf2	-0.814454018232371	0.4	0.532	1.732e-18	3.118e-14	CONE13_5_remove_sp_DE_vs_CONE13_5_remove_sp_Non	down	1.09102145444143	2.67696884483489
Pvt1	0.367807454259461	0.217	0.061	2.04e-18	3.672e-14	CONE13_5_remove_sp_DE_vs_CONE13_5_remove_sp_Non	up	0.44851713432908	0.123158145207191
Mef2c	0.357782895727131	0.23	0.068	2.142e-18	3.857e-14	CONE13_5_remove_sp_DE_vs_CONE13_5_remove_sp_Non	up	0.585030724979285	0.237510011037781
Sdk1	0.62743748036337	0.55	0.325	2.143e-18	3.859e-14	CONE13_5_remove_sp_DE_vs_CONE13_5_remove_sp_Non	up	2.58192883541492	1.31941684864664
Scmh1	0.403575153134928	0.526	0.28	2.353e-18	4.236e-14	CONE13_5_remove_sp_DE_vs_CONE13_5_remove_sp_Non	up	1.28876683145704	0.730903055296978
Tcf4	0.52124325354761	0.859	0.688	2.379e-18	4.283e-14	CONE13_5_remove_sp_DE_vs_CONE13_5_remove_sp_Non	up	5.3782202046596	3.44485426728538
Wipf1	0.201863254212777	0.199	0.047	2.405e-18	4.33e-14	CONE13_5_remove_sp_DE_vs_CONE13_5_remove_sp_Non	false	0.342865964643794	0.168045468106023
Sncaip	0.336078638845998	0.331	0.134	2.479e-18	4.462e-14	CONE13_5_remove_sp_DE_vs_CONE13_5_remove_sp_Non	up	0.757948813905375	0.393231312591018
Pdzrn3	0.488550035918318	0.641	0.412	2.703e-18	4.867e-14	CONE13_5_remove_sp_DE_vs_CONE13_5_remove_sp_Non	up	2.83100127502935	1.73119053685816
Klf12	0.508189433083642	0.577	0.347	2.777e-18	4.999e-14	CONE13_5_remove_sp_DE_vs_CONE13_5_remove_sp_Non	up	2.20469288588919	1.2539215053872
Adgrl3	0.611728159373321	0.605	0.386	2.899e-18	5.219e-14	CONE13_5_remove_sp_DE_vs_CONE13_5_remove_sp_Non	up	3.06853848273991	1.66323879070564
Antxr1	0.356665388815961	0.573	0.322	2.918e-18	5.254e-14	CONE13_5_remove_sp_DE_vs_CONE13_5_remove_sp_Non	up	1.57218595624444	1.00940413128413
Mllt3	0.432472386845886	0.672	0.428	3.522e-18	6.342e-14	CONE13_5_remove_sp_DE_vs_CONE13_5_remove_sp_Non	up	2.68031280306897	1.72772835679653
Thsd4	0.383192055580592	0.248	0.081	4.227e-18	7.609e-14	CONE13_5_remove_sp_DE_vs_CONE13_5_remove_sp_Non	up	0.588907190165564	0.21890199325971
Wfdc2	-0.915978277534531	0.421	0.539	4.343e-18	7.818e-14	CONE13_5_remove_sp_DE_vs_CONE13_5_remove_sp_Non	down	1.19676039731409	3.14445529159337
Myo5a	0.348063427631155	0.338	0.142	5.475e-18	9.857e-14	CONE13_5_remove_sp_DE_vs_CONE13_5_remove_sp_Non	up	0.66846955382897	0.311418587852162
Gulp1	0.344285211747621	0.29	0.109	5.478e-18	9.861e-14	CONE13_5_remove_sp_DE_vs_CONE13_5_remove_sp_Non	up	0.672693287370014	0.318180885056473
Tle1	0.252183970438185	0.262	0.086	5.934e-18	1.068e-13	CONE13_5_remove_sp_DE_vs_CONE13_5_remove_sp_Non	up	0.458086251473132	0.2247962714904
Nr3c2	0.764045777781166	0.228	0.075	6.001e-18	1.08e-13	CONE13_5_remove_sp_DE_vs_CONE13_5_remove_sp_Non	up	1.07029821040455	0.219882743805688
Prkca	0.319549848717102	0.324	0.132	6.611e-18	1.19e-13	CONE13_5_remove_sp_DE_vs_CONE13_5_remove_sp_Non	up	0.705486021519041	0.367229664365001
Tmem132c	0.374589447016106	0.172	0.036	1.255e-17	2.26e-13	CONE13_5_remove_sp_DE_vs_CONE13_5_remove_sp_Non	up	0.491835225202489	0.151309513405792
Adk	0.290272063495159	0.642	0.38	1.448e-17	2.607e-13	CONE13_5_remove_sp_DE_vs_CONE13_5_remove_sp_Non	up	1.82527752374534	1.31093794398432
Rcn3	0.227522738809707	0.444	0.209	1.464e-17	2.636e-13	CONE13_5_remove_sp_DE_vs_CONE13_5_remove_sp_Non	false	0.92750370861926	0.646818276752713
Arhgap24	0.543928774164814	0.635	0.428	1.686e-17	3.036e-13	CONE13_5_remove_sp_DE_vs_CONE13_5_remove_sp_Non	up	2.82202736030451	1.62223598435214
Myh10	0.336377239607092	0.526	0.292	1.698e-17	3.057e-13	CONE13_5_remove_sp_DE_vs_CONE13_5_remove_sp_Non	up	1.3212607001338	0.839101875348851
Tgfb2	0.329560075156242	0.291	0.11	1.786e-17	3.215e-13	CONE13_5_remove_sp_DE_vs_CONE13_5_remove_sp_Non	up	0.688922220667684	0.344604398343637
Ank3	0.349742555827857	0.908	0.698	2.544e-17	4.58e-13	CONE13_5_remove_sp_DE_vs_CONE13_5_remove_sp_Non	up	6.36718632322006	4.78181524199108
Epb41l2	0.350354029463933	0.424	0.212	3.225e-17	5.805e-13	CONE13_5_remove_sp_DE_vs_CONE13_5_remove_sp_Non	up	0.980994054501499	0.554481868109012
Gli3	0.289822293909226	0.593	0.347	3.366e-17	6.059e-13	CONE13_5_remove_sp_DE_vs_CONE13_5_remove_sp_Non	up	1.58065752584207	1.11155822607639
Nfix	0.27646463242384	0.497	0.256	4.031e-17	7.257e-13	CONE13_5_remove_sp_DE_vs_CONE13_5_remove_sp_Non	up	1.10818104967684	0.741104488046682
Prkce	0.352469609482782	0.368	0.17	4.049e-17	7.289e-13	CONE13_5_remove_sp_DE_vs_CONE13_5_remove_sp_Non	up	0.815392770433612	0.42250016136242
Col6a3	0.191077311609325	0.219	0.064	4.342e-17	7.817e-13	CONE13_5_remove_sp_DE_vs_CONE13_5_remove_sp_Non	false	0.436165326697729	0.258526040711682
Tbx15	0.342338588018898	0.185	0.047	4.962e-17	8.933e-13	CONE13_5_remove_sp_DE_vs_CONE13_5_remove_sp_Non	up	0.467376134693328	0.158012515086361
Foxe1	-0.598338887846823	0.153	0.302	5.276e-17	9.499e-13	CONE13_5_remove_sp_DE_vs_CONE13_5_remove_sp_Non	down	0.31916929918906	0.997061637470298
Adgrb3	0.452941952990421	0.135	0.019	5.998e-17	1.08e-12	CONE13_5_remove_sp_DE_vs_CONE13_5_remove_sp_Non	up	0.498844075340957	0.0956436532267793
Igfbp4	0.306656498475251	0.571	0.333	6.462e-17	1.163e-12	CONE13_5_remove_sp_DE_vs_CONE13_5_remove_sp_Non	up	1.61492979940345	1.11478827770233
Pola1	0.357663127532349	0.449	0.231	1.02e-16	1.836e-12	CONE13_5_remove_sp_DE_vs_CONE13_5_remove_sp_Non	up	1.10806304159382	0.645801536930385
Fat4	0.295381990885857	0.17	0.039	1.091e-16	1.964e-12	CONE13_5_remove_sp_DE_vs_CONE13_5_remove_sp_Non	up	0.341191394136479	0.0934548597178721
Nav3	0.685428890618734	0.282	0.114	1.144e-16	2.06e-12	CONE13_5_remove_sp_DE_vs_CONE13_5_remove_sp_Non	up	1.20079269711585	0.369268677663938
Slc2a13	0.377858560281951	0.218	0.068	1.196e-16	2.154e-12	CONE13_5_remove_sp_DE_vs_CONE13_5_remove_sp_Non	up	0.539501290032619	0.185389583994757
Lama4	0.227060667225491	0.145	0.025	1.267e-16	2.281e-12	CONE13_5_remove_sp_DE_vs_CONE13_5_remove_sp_Non	false	0.23661670592878	0.057069601433565
Sec24d	0.259283740141041	0.212	0.063	1.27e-16	2.287e-12	CONE13_5_remove_sp_DE_vs_CONE13_5_remove_sp_Non	up	0.36180022512692	0.138343238584833
Mpdz	0.386281322241623	0.449	0.235	1.288e-16	2.318e-12	CONE13_5_remove_sp_DE_vs_CONE13_5_remove_sp_Non	up	1.03282563962006	0.555939350640808
Mertk	0.232454264603533	0.161	0.033	1.304e-16	2.348e-12	CONE13_5_remove_sp_DE_vs_CONE13_5_remove_sp_Non	false	0.288409749485044	0.0972157573724762
Irx2	0.26473472399598	0.2	0.056	1.418e-16	2.552e-12	CONE13_5_remove_sp_DE_vs_CONE13_5_remove_sp_Non	up	0.379594812793392	0.148866921589321
Snhg7	0.258452010348042	0.459	0.23	1.552e-16	2.793e-12	CONE13_5_remove_sp_DE_vs_CONE13_5_remove_sp_Non	up	1.0063948429513	0.677869960780579
Cracd	0.323955849405248	0.334	0.142	1.672e-16	3.009e-12	CONE13_5_remove_sp_DE_vs_CONE13_5_remove_sp_Non	up	0.733567715596112	0.385498553684552
Tcf20	0.331649638772795	0.655	0.408	1.673e-16	3.012e-12	CONE13_5_remove_sp_DE_vs_CONE13_5_remove_sp_Non	up	1.9272587542065	1.32667641451435
Klhdc10	0.326166023746242	0.525	0.297	1.679e-16	3.022e-12	CONE13_5_remove_sp_DE_vs_CONE13_5_remove_sp_Non	up	1.37839135789923	0.897725557465634
Pakap.1	0.383009120613765	0.379	0.182	1.851e-16	3.332e-12	CONE13_5_remove_sp_DE_vs_CONE13_5_remove_sp_Non	up	0.984117544041042	0.522118101652523
Col11a1	0.356389086148319	0.316	0.135	1.877e-16	3.379e-12	CONE13_5_remove_sp_DE_vs_CONE13_5_remove_sp_Non	up	0.79898198295141	0.405825824995184
Lama2	0.297704528837048	0.135	0.021	2.436e-16	4.385e-12	CONE13_5_remove_sp_DE_vs_CONE13_5_remove_sp_Non	up	0.308217201459287	0.0648721903558379
Tiam2	0.241820094475218	0.213	0.064	2.566e-16	4.62e-12	CONE13_5_remove_sp_DE_vs_CONE13_5_remove_sp_Non	false	0.443529646078497	0.221306270530195
Mir100hg	0.464962972953107	0.68	0.451	2.628e-16	4.732e-12	CONE13_5_remove_sp_DE_vs_CONE13_5_remove_sp_Non	up	2.86510910987195	1.800898444293
Ston2	0.350422189687184	0.463	0.248	2.734e-16	4.921e-12	CONE13_5_remove_sp_DE_vs_CONE13_5_remove_sp_Non	up	1.16155860262795	0.69603511552629
Map4	0.266760455234458	0.444	0.221	3.146e-16	5.664e-12	CONE13_5_remove_sp_DE_vs_CONE13_5_remove_sp_Non	up	0.967414568459728	0.635843142785004
Usp29	0.249812560658511	0.277	0.106	3.372e-16	6.071e-12	CONE13_5_remove_sp_DE_vs_CONE13_5_remove_sp_Non	false	0.57259339782688	0.32311003735287
Kcnb2	0.487482204904841	0.175	0.045	3.446e-16	6.204e-12	CONE13_5_remove_sp_DE_vs_CONE13_5_remove_sp_Non	up	0.626273164718191	0.160647985654977
Negr1	0.533657482222118	0.246	0.091	3.766e-16	6.779e-12	CONE13_5_remove_sp_DE_vs_CONE13_5_remove_sp_Non	up	0.914700102112165	0.323377721959037
Chsy3	0.319217377939061	0.146	0.028	3.991e-16	7.185e-12	CONE13_5_remove_sp_DE_vs_CONE13_5_remove_sp_Non	up	0.337193355654871	0.0723562105899392
Elovl6	0.285991662041367	0.393	0.188	4.491e-16	8.086e-12	CONE13_5_remove_sp_DE_vs_CONE13_5_remove_sp_Non	up	0.830074056995706	0.501556778219323
Igf1	0.403465376958475	0.23	0.079	5.086e-16	9.157e-12	CONE13_5_remove_sp_DE_vs_CONE13_5_remove_sp_Non	up	0.708561492797985	0.292376169966439
Krt17	1.48531016817708	0.397	0.228	5.116e-16	9.21e-12	CONE13_5_remove_sp_DE_vs_CONE13_5_remove_sp_Non	up	6.52242181322048	1.68783133971016
Hs3st3b1	0.19955835906928	0.11	0.01	5.835e-16	1.05e-11	CONE13_5_remove_sp_DE_vs_CONE13_5_remove_sp_Non	false	0.194264622921998	0.0405062497056934
Sfn	-0.690019995654645	0.578	0.657	5.9e-16	1.062e-11	CONE13_5_remove_sp_DE_vs_CONE13_5_remove_sp_Non	down	2.21662124817104	4.18917018760281
Atrnl1	0.311140786396898	0.727	0.493	5.956e-16	1.072e-11	CONE13_5_remove_sp_DE_vs_CONE13_5_remove_sp_Non	up	2.72839295770817	2.00568542140992
Csgalnact1	0.31192375443772	0.12	0.015	6.797e-16	1.224e-11	CONE13_5_remove_sp_DE_vs_CONE13_5_remove_sp_Non	up	0.274683938175959	0.0274287186508871
Phactr1	0.287321071820801	0.112	0.011	7.16e-16	1.289e-11	CONE13_5_remove_sp_DE_vs_CONE13_5_remove_sp_Non	up	0.252468562890469	0.0268722697339166
Gxylt2	0.298579595361249	0.282	0.111	8.034e-16	1.446e-11	CONE13_5_remove_sp_DE_vs_CONE13_5_remove_sp_Non	up	0.623523093743428	0.320587574331835
Lpin2	0.29546419189664	0.386	0.184	8.445e-16	1.52e-11	CONE13_5_remove_sp_DE_vs_CONE13_5_remove_sp_Non	up	0.846416513828263	0.505055180234029
Csrp1	0.305624188214302	0.307	0.131	8.811e-16	1.586e-11	CONE13_5_remove_sp_DE_vs_CONE13_5_remove_sp_Non	up	0.670980985817194	0.352559531686859
Magi2	0.499940678756794	0.358	0.173	1.022e-15	1.841e-11	CONE13_5_remove_sp_DE_vs_CONE13_5_remove_sp_Non	up	1.23097409703315	0.578285984413486
Jmjd1c	0.273633485629008	0.648	0.398	1.064e-15	1.916e-11	CONE13_5_remove_sp_DE_vs_CONE13_5_remove_sp_Non	up	1.84153261096706	1.35117483095475
BC006965	0.480119103141924	0.142	0.028	1.246e-15	2.243e-11	CONE13_5_remove_sp_DE_vs_CONE13_5_remove_sp_Non	up	0.519924142209257	0.0903360408404364
Tuba1a	0.351185762112156	0.869	0.675	1.251e-15	2.252e-11	CONE13_5_remove_sp_DE_vs_CONE13_5_remove_sp_Non	up	5.21417408327641	3.87214381529693
Sik3	0.304664823409218	0.565	0.336	1.626e-15	2.928e-11	CONE13_5_remove_sp_DE_vs_CONE13_5_remove_sp_Non	up	1.50781010245791	1.03098053400695
Gucy1a2	0.281976550999763	0.279	0.111	1.652e-15	2.974e-11	CONE13_5_remove_sp_DE_vs_CONE13_5_remove_sp_Non	up	0.555080857158123	0.279565791973196
5730522E02Rik	0.449939889038582	0.567	0.355	1.691e-15	3.043e-11	CONE13_5_remove_sp_DE_vs_CONE13_5_remove_sp_Non	up	1.99475394030861	1.19303876589168
Upk3bl	-0.691466442701649	0.133	0.267	1.744e-15	3.139e-11	CONE13_5_remove_sp_DE_vs_CONE13_5_remove_sp_Non	down	0.268283452482185	1.04795622600542
Rfx3	0.343026858981358	0.543	0.311	1.929e-15	3.473e-11	CONE13_5_remove_sp_DE_vs_CONE13_5_remove_sp_Non	up	1.43783470511277	0.922556316285785
Bnc2	0.496225034515621	0.634	0.435	2.028e-15	3.651e-11	CONE13_5_remove_sp_DE_vs_CONE13_5_remove_sp_Non	up	2.93454080436023	1.7901121609305
Rsf1	0.337977415355706	0.63	0.394	2.139e-15	3.852e-11	CONE13_5_remove_sp_DE_vs_CONE13_5_remove_sp_Non	up	1.78319665090751	1.20252517930014
Arhgap31	0.278722044059119	0.157	0.036	2.374e-15	4.274e-11	CONE13_5_remove_sp_DE_vs_CONE13_5_remove_sp_Non	up	0.317023020053659	0.0862163688187483
Col23a1	0.366052072781799	0.152	0.033	2.397e-15	4.315e-11	CONE13_5_remove_sp_DE_vs_CONE13_5_remove_sp_Non	up	0.423781510349158	0.105331429066218
Gli2	0.319833128166562	0.407	0.209	2.402e-15	4.325e-11	CONE13_5_remove_sp_DE_vs_CONE13_5_remove_sp_Non	up	0.892944979812621	0.517146597862064
Cyp7b1	0.299341594382881	0.213	0.07	2.442e-15	4.397e-11	CONE13_5_remove_sp_DE_vs_CONE13_5_remove_sp_Non	up	0.428440182078617	0.161362095193453
Neo1	0.293531166169487	0.545	0.319	2.627e-15	4.73e-11	CONE13_5_remove_sp_DE_vs_CONE13_5_remove_sp_Non	up	1.37072817947845	0.934858493238152
Fam110b	0.307132508237895	0.322	0.142	2.749e-15	4.949e-11	CONE13_5_remove_sp_DE_vs_CONE13_5_remove_sp_Non	up	0.683907518009307	0.361595467611776
Bcl2	0.297121203564438	0.324	0.145	2.828e-15	5.091e-11	CONE13_5_remove_sp_DE_vs_CONE13_5_remove_sp_Non	up	0.687752217298072	0.374196261995918
Edil3	0.212725809968913	0.115	0.014	3.01e-15	5.42e-11	CONE13_5_remove_sp_DE_vs_CONE13_5_remove_sp_Non	false	0.212284564377397	0.0466149322427971
Nhsl2	0.231048653983974	0.141	0.028	3.905e-15	7.029e-11	CONE13_5_remove_sp_DE_vs_CONE13_5_remove_sp_Non	false	0.246312061400035	0.0624160556507988
Gse1	0.265854382402753	0.389	0.191	4.19e-15	7.543e-11	CONE13_5_remove_sp_DE_vs_CONE13_5_remove_sp_Non	up	0.821452855234575	0.515472729627661
Scube1	0.229509576792533	0.116	0.015	4.384e-15	7.892e-11	CONE13_5_remove_sp_DE_vs_CONE13_5_remove_sp_Non	false	0.211248756196833	0.0336422047848816
Nr2f2	0.426280756580738	0.601	0.383	4.556e-15	8.202e-11	CONE13_5_remove_sp_DE_vs_CONE13_5_remove_sp_Non	up	2.16106928311644	1.35304464894966
Dock4	0.363608166783113	0.304	0.135	5.156e-15	9.283e-11	CONE13_5_remove_sp_DE_vs_CONE13_5_remove_sp_Non	up	0.706290226536836	0.326774024077461
Ncoa7	0.223907664850517	0.308	0.132	5.489e-15	9.881e-11	CONE13_5_remove_sp_DE_vs_CONE13_5_remove_sp_Non	false	0.540806991833631	0.319840129091342
Nrp1	0.319931028762843	0.142	0.029	5.727e-15	1.031e-10	CONE13_5_remove_sp_DE_vs_CONE13_5_remove_sp_Non	up	0.362327116031332	0.0919614343172159
Nsg1	0.260442419524841	0.422	0.217	6.132e-15	1.104e-10	CONE13_5_remove_sp_DE_vs_CONE13_5_remove_sp_Non	up	0.873660016788681	0.5647473466318
Mmp2	0.186243643460058	0.221	0.072	6.775e-15	1.22e-10	CONE13_5_remove_sp_DE_vs_CONE13_5_remove_sp_Non	false	0.370782889709442	0.205281015218823
P3h2	0.220495360742727	0.181	0.052	7.83e-15	1.41e-10	CONE13_5_remove_sp_DE_vs_CONE13_5_remove_sp_Non	false	0.350169083611414	0.159343320445341
Nfib	0.350684104022542	0.955	0.855	8.275e-15	1.49e-10	CONE13_5_remove_sp_DE_vs_CONE13_5_remove_sp_Non	up	9.26811299336584	7.05298592301405
Sdk2	0.252516934810529	0.181	0.053	8.683e-15	1.563e-10	CONE13_5_remove_sp_DE_vs_CONE13_5_remove_sp_Non	up	0.347228608162229	0.131456645909834
Nr2f1	0.299509131557069	0.153	0.036	9.051e-15	1.629e-10	CONE13_5_remove_sp_DE_vs_CONE13_5_remove_sp_Non	up	0.336626890412922	0.086626453803639
Pakap	0.347718827115528	0.277	0.116	9.092e-15	1.637e-10	CONE13_5_remove_sp_DE_vs_CONE13_5_remove_sp_Non	up	0.663026363489087	0.307454137911108
Ebf2	0.370505523961416	0.111	0.014	9.415e-15	1.695e-10	CONE13_5_remove_sp_DE_vs_CONE13_5_remove_sp_Non	up	0.362958024068912	0.0548812776530759
Magi1	0.307843216807064	0.866	0.659	9.927e-15	1.787e-10	CONE13_5_remove_sp_DE_vs_CONE13_5_remove_sp_Non	up	4.84226114452492	3.7202455711592
Uggt2	0.159311647394846	0.147	0.032	1.218e-14	2.193e-10	CONE13_5_remove_sp_DE_vs_CONE13_5_remove_sp_Non	false	0.21703685100975	0.0902938559417986
Rps6ka5	0.268434491235588	0.312	0.136	1.226e-14	2.206e-10	CONE13_5_remove_sp_DE_vs_CONE13_5_remove_sp_Non	up	0.613927565623437	0.340475740169873
Grid2	0.402141492968744	0.11	0.014	1.242e-14	2.235e-10	CONE13_5_remove_sp_DE_vs_CONE13_5_remove_sp_Non	up	0.389258971673284	0.0519342498830516
Ambra1	0.257394940085843	0.551	0.33	1.315e-14	2.368e-10	CONE13_5_remove_sp_DE_vs_CONE13_5_remove_sp_Non	up	1.36914405936873	0.982573750266162
Nav2	0.328585842271716	0.514	0.302	1.425e-14	2.566e-10	CONE13_5_remove_sp_DE_vs_CONE13_5_remove_sp_Non	up	1.49500291582424	0.987407249746057
Phf21a	0.324023678930827	0.769	0.549	1.478e-14	2.662e-10	CONE13_5_remove_sp_DE_vs_CONE13_5_remove_sp_Non	up	2.89227167144374	2.10988996877751
Rexo2	0.233605298541509	0.397	0.194	1.543e-14	2.778e-10	CONE13_5_remove_sp_DE_vs_CONE13_5_remove_sp_Non	false	0.773872844641436	0.509231490030479
Uhrf2	0.272890948296603	0.524	0.311	1.695e-14	3.052e-10	CONE13_5_remove_sp_DE_vs_CONE13_5_remove_sp_Non	up	1.20543118653943	0.825909238339505
Klf5	-0.763073632710196	0.416	0.519	1.756e-14	3.162e-10	CONE13_5_remove_sp_DE_vs_CONE13_5_remove_sp_Non	down	1.18992097533234	2.71621243764872
Zmiz1	0.265465121250945	0.468	0.258	1.757e-14	3.163e-10	CONE13_5_remove_sp_DE_vs_CONE13_5_remove_sp_Non	up	1.01069934055546	0.673321225857404
Cacna1g	0.173479893771131	0.119	0.018	1.854e-14	3.337e-10	CONE13_5_remove_sp_DE_vs_CONE13_5_remove_sp_Non	false	0.181244252008785	0.0479151008496471
Dennd1a	0.314185184595283	0.583	0.35	1.869e-14	3.366e-10	CONE13_5_remove_sp_DE_vs_CONE13_5_remove_sp_Non	up	1.48127225757604	0.99628683043107
Bcar3	0.27461287539294	0.193	0.061	1.949e-14	3.51e-10	CONE13_5_remove_sp_DE_vs_CONE13_5_remove_sp_Non	up	0.39126087737027	0.150680997984377
Asxl3	0.266025350199102	0.246	0.096	2.009e-14	3.616e-10	CONE13_5_remove_sp_DE_vs_CONE13_5_remove_sp_Non	up	0.46864929192243	0.221899228690737
Six1	0.230827868646973	0.19	0.058	2.06e-14	3.708e-10	CONE13_5_remove_sp_DE_vs_CONE13_5_remove_sp_Non	false	0.335723743669375	0.138770229604173
Akap13	0.192921610054064	0.567	0.326	2.177e-14	3.919e-10	CONE13_5_remove_sp_DE_vs_CONE13_5_remove_sp_Non	false	1.39069075120012	1.09196965659024
Mfap4	0.226670875683359	0.23	0.082	2.179e-14	3.924e-10	CONE13_5_remove_sp_DE_vs_CONE13_5_remove_sp_Non	false	0.494293723190566	0.277566850941362
Gas1	0.276962625174294	0.461	0.251	2.425e-14	4.365e-10	CONE13_5_remove_sp_DE_vs_CONE13_5_remove_sp_Non	up	1.20390664664608	0.819508973639336
Rgl1	0.167365888281222	0.152	0.036	3.4e-14	6.122e-10	CONE13_5_remove_sp_DE_vs_CONE13_5_remove_sp_Non	false	0.260066328448548	0.122548035629581
Pds5b	0.267354320499488	0.539	0.311	3.648e-14	6.567e-10	CONE13_5_remove_sp_DE_vs_CONE13_5_remove_sp_Non	up	1.31749238745663	0.926029762556116
Large1	0.343638313300879	0.574	0.359	3.727e-14	6.71e-10	CONE13_5_remove_sp_DE_vs_CONE13_5_remove_sp_Non	up	1.73365826788778	1.15486642713113
Lcorl	0.318727681079311	0.476	0.262	3.778e-14	6.801e-10	CONE13_5_remove_sp_DE_vs_CONE13_5_remove_sp_Non	up	1.18669370247312	0.753829339023918
Bgn	0.264152457729306	0.204	0.07	4.035e-14	7.264e-10	CONE13_5_remove_sp_DE_vs_CONE13_5_remove_sp_Non	up	0.364847468790319	0.137050198282039
Abtb3	0.276928053400786	0.293	0.128	5.696e-14	1.025e-09	CONE13_5_remove_sp_DE_vs_CONE13_5_remove_sp_Non	up	0.624950325166389	0.34171292979784
Snd1	0.23294356863931	0.631	0.393	5.966e-14	1.074e-09	CONE13_5_remove_sp_DE_vs_CONE13_5_remove_sp_Non	false	1.69328209933514	1.292245845959
Adam12	0.272386202701738	0.103	0.013	6.019e-14	1.084e-09	CONE13_5_remove_sp_DE_vs_CONE13_5_remove_sp_Non	up	0.238362508463295	0.0258641420448997
Fat3	0.461167565305745	0.206	0.072	6.081e-14	1.095e-09	CONE13_5_remove_sp_DE_vs_CONE13_5_remove_sp_Non	up	0.815347645557048	0.319330076258362
Adamts2	0.168808589951665	0.104	0.013	6.155e-14	1.108e-09	CONE13_5_remove_sp_DE_vs_CONE13_5_remove_sp_Non	false	0.161576639052559	0.0338132721241461
Pfn2	0.313373225321351	0.444	0.244	6.403e-14	1.153e-09	CONE13_5_remove_sp_DE_vs_CONE13_5_remove_sp_Non	up	1.07691228615044	0.671997997908291
Fndc3b	0.252712621345052	0.59	0.361	6.622e-14	1.192e-09	CONE13_5_remove_sp_DE_vs_CONE13_5_remove_sp_Non	up	1.52217539294675	1.11745596079237
Scaf8	0.215791961709677	0.519	0.295	6.752e-14	1.216e-09	CONE13_5_remove_sp_DE_vs_CONE13_5_remove_sp_Non	false	1.16449737100468	0.864320954879594
Abi2	0.225043794360398	0.334	0.155	6.797e-14	1.224e-09	CONE13_5_remove_sp_DE_vs_CONE13_5_remove_sp_Non	false	0.610894612360459	0.378767053127151
Osbpl1a	0.162612521249462	0.244	0.093	7.146e-14	1.287e-09	CONE13_5_remove_sp_DE_vs_CONE13_5_remove_sp_Non	false	0.382452699277239	0.23558878099855
Mpped1	0.341478884777359	0.19	0.064	7.204e-14	1.297e-09	CONE13_5_remove_sp_DE_vs_CONE13_5_remove_sp_Non	up	0.44599698559363	0.141828845444096
Pcdh9	0.835630792799429	0.361	0.195	8.014e-14	1.443e-09	CONE13_5_remove_sp_DE_vs_CONE13_5_remove_sp_Non	up	2.6633067122483	1.05352120787785
Sh3pxd2a	0.25989017152772	0.396	0.203	8.135e-14	1.465e-09	CONE13_5_remove_sp_DE_vs_CONE13_5_remove_sp_Non	up	0.772286514963694	0.480683664760051
Anxa6	0.239977775466391	0.345	0.166	8.782e-14	1.581e-09	CONE13_5_remove_sp_DE_vs_CONE13_5_remove_sp_Non	false	0.674386339221069	0.418344927082523
Ntrk3	0.240353680000503	0.103	0.013	9.616e-14	1.731e-09	CONE13_5_remove_sp_DE_vs_CONE13_5_remove_sp_Non	false	0.244751628246747	0.0542737738978222
Slc1a3	0.290452225988595	0.254	0.104	9.734e-14	1.752e-09	CONE13_5_remove_sp_DE_vs_CONE13_5_remove_sp_Non	up	0.566860901997365	0.281710583468535
Col6a1	0.126187107644119	0.181	0.054	1.173e-13	2.112e-09	CONE13_5_remove_sp_DE_vs_CONE13_5_remove_sp_Non	false	0.312533948764173	0.203083647158012
Plcb4	0.30286909177281	0.4	0.212	1.292e-13	2.326e-09	CONE13_5_remove_sp_DE_vs_CONE13_5_remove_sp_Non	up	0.954073491623046	0.584628036307078
Cald1	0.309612163734221	0.875	0.699	1.381e-13	2.487e-09	CONE13_5_remove_sp_DE_vs_CONE13_5_remove_sp_Non	up	5.10583326585522	3.92712858230918
Gas2	0.24879119040625	0.175	0.053	1.427e-13	2.57e-09	CONE13_5_remove_sp_DE_vs_CONE13_5_remove_sp_Non	false	0.33602014929907	0.124945741952376
Timp3	0.378367608445053	0.342	0.17	1.551e-13	2.792e-09	CONE13_5_remove_sp_DE_vs_CONE13_5_remove_sp_Non	up	0.93981936188735	0.492939609193851
Cachd1	0.234466919746552	0.484	0.269	1.596e-13	2.874e-09	CONE13_5_remove_sp_DE_vs_CONE13_5_remove_sp_Non	false	1.18294097368334	0.856038740028124
Adamts17	0.329434652595704	0.421	0.233	1.743e-13	3.137e-09	CONE13_5_remove_sp_DE_vs_CONE13_5_remove_sp_Non	up	1.17206353324124	0.729228365136332
Ehbp1	0.294201748118111	0.463	0.263	1.754e-13	3.157e-09	CONE13_5_remove_sp_DE_vs_CONE13_5_remove_sp_Non	up	1.09182041958573	0.706504187771105
St6gal1	0.267864477914919	0.283	0.124	1.841e-13	3.314e-09	CONE13_5_remove_sp_DE_vs_CONE13_5_remove_sp_Non	up	0.584931640942508	0.316922412181249
Hba-a1	-1.75656718766729	0.737	0.759	1.85e-13	3.33e-09	CONE13_5_remove_sp_DE_vs_CONE13_5_remove_sp_Non	down	7.30124398227608	27.0473434718232
Cped1	0.310279981533181	0.161	0.046	1.863e-13	3.353e-09	CONE13_5_remove_sp_DE_vs_CONE13_5_remove_sp_Non	up	0.39034164342512	0.121874657314075
Fndc3a	0.246970696939241	0.473	0.266	1.878e-13	3.381e-09	CONE13_5_remove_sp_DE_vs_CONE13_5_remove_sp_Non	false	1.06768046169335	0.742908179773264
Stxbp6	0.265123609182875	0.179	0.057	2.16e-13	3.888e-09	CONE13_5_remove_sp_DE_vs_CONE13_5_remove_sp_Non	up	0.345222084717376	0.119955166187065
Cacna2d3	0.465558371965275	0.193	0.067	2.333e-13	4.2e-09	CONE13_5_remove_sp_DE_vs_CONE13_5_remove_sp_Non	up	0.71526479190577	0.242845988799114
Ankrd44	0.260506927703859	0.32	0.152	2.377e-13	4.28e-09	CONE13_5_remove_sp_DE_vs_CONE13_5_remove_sp_Non	up	0.743696816553357	0.456184874728821
Pcdh11x	0.240000840008864	0.1	0.013	2.762e-13	4.973e-09	CONE13_5_remove_sp_DE_vs_CONE13_5_remove_sp_Non	false	0.227034558438585	0.0395294714730616
mt-Nd1	0.215808258590976	0.993	0.957	2.967e-13	5.342e-09	CONE13_5_remove_sp_DE_vs_CONE13_5_remove_sp_Non	false	24.3074989289676	20.7918966197502
Heg1	0.170525643116	0.152	0.04	3.119e-13	5.616e-09	CONE13_5_remove_sp_DE_vs_CONE13_5_remove_sp_Non	false	0.242450587085714	0.104443277250729
Agps	0.268617105232593	0.373	0.192	3.683e-13	6.631e-09	CONE13_5_remove_sp_DE_vs_CONE13_5_remove_sp_Non	up	0.766114976374547	0.466639284768125
Tiam1	0.312889272649299	0.655	0.433	3.938e-13	7.09e-09	CONE13_5_remove_sp_DE_vs_CONE13_5_remove_sp_Non	up	2.02276991394811	1.43400029722988
Fbxl17	0.287190559485967	0.64	0.419	4.122e-13	7.421e-09	CONE13_5_remove_sp_DE_vs_CONE13_5_remove_sp_Non	up	1.95432473924989	1.42162997929356
Mab21l2	0.149936555509801	0.167	0.049	4.175e-13	7.516e-09	CONE13_5_remove_sp_DE_vs_CONE13_5_remove_sp_Non	false	0.26981752617706	0.144963622971975
Lims1	0.234777708042049	0.502	0.292	4.415e-13	7.949e-09	CONE13_5_remove_sp_DE_vs_CONE13_5_remove_sp_Non	false	1.21447336086347	0.882435976378364
Stag1	0.31720957918412	0.715	0.5	4.482e-13	8.069e-09	CONE13_5_remove_sp_DE_vs_CONE13_5_remove_sp_Non	up	2.44801085853236	1.76803370745359
Hs3st1	0.184073715322958	0.113	0.019	4.721e-13	8.5e-09	CONE13_5_remove_sp_DE_vs_CONE13_5_remove_sp_Non	false	0.195064447070327	0.0524232815490967
Ptch1	0.354078062735197	0.375	0.201	4.953e-13	8.918e-09	CONE13_5_remove_sp_DE_vs_CONE13_5_remove_sp_Non	up	1.09333672543876	0.638371517421459
Vps13b	0.224147513476195	0.484	0.27	5.007e-13	9.014e-09	CONE13_5_remove_sp_DE_vs_CONE13_5_remove_sp_Non	false	1.09391067128985	0.793133426960551
Phlda1	0.277113100812659	0.254	0.107	5.213e-13	9.385e-09	CONE13_5_remove_sp_DE_vs_CONE13_5_remove_sp_Non	up	0.625768082183856	0.342215870915229
Col2a1	0.201453306032457	0.376	0.195	5.272e-13	9.49e-09	CONE13_5_remove_sp_DE_vs_CONE13_5_remove_sp_Non	false	0.880918141010717	0.636307040829401
Mrc2	0.224414105999637	0.227	0.088	5.35e-13	9.632e-09	CONE13_5_remove_sp_DE_vs_CONE13_5_remove_sp_Non	false	0.400166526175715	0.19899722427119
Dock7	0.259599940661094	0.594	0.364	5.527e-13	9.949e-09	CONE13_5_remove_sp_DE_vs_CONE13_5_remove_sp_Non	up	1.50526456754271	1.09325216374428
Rere	0.294687906000285	0.853	0.678	5.916e-13	1.065e-08	CONE13_5_remove_sp_DE_vs_CONE13_5_remove_sp_Non	up	4.11262435139897	3.16863609677485
Rps29	-0.191705015803265	0.997	0.996	6.341e-13	1.142e-08	CONE13_5_remove_sp_DE_vs_CONE13_5_remove_sp_Non	false	31.0006909017116	35.5486437825131
Stk3	0.323664458664066	0.481	0.288	6.499e-13	1.17e-08	CONE13_5_remove_sp_DE_vs_CONE13_5_remove_sp_Non	up	1.20828431283731	0.765094613464655
Ror1	0.338687517093423	0.58	0.366	6.738e-13	1.213e-08	CONE13_5_remove_sp_DE_vs_CONE13_5_remove_sp_Non	up	2.47591144170081	1.74921344457698
Apbb2	0.247839129258494	0.385	0.198	6.772e-13	1.219e-08	CONE13_5_remove_sp_DE_vs_CONE13_5_remove_sp_Non	false	0.840210148407617	0.550294503948237
Dkk2	0.465369835998673	0.21	0.082	6.856e-13	1.234e-08	CONE13_5_remove_sp_DE_vs_CONE13_5_remove_sp_Non	up	0.685081368039286	0.221146823752726
Etv5	0.23002810252428	0.204	0.074	7.086e-13	1.276e-08	CONE13_5_remove_sp_DE_vs_CONE13_5_remove_sp_Non	false	0.39659017894465	0.191296751563565
Plekha5	0.230562789585683	0.644	0.411	7.18e-13	1.293e-08	CONE13_5_remove_sp_DE_vs_CONE13_5_remove_sp_Non	false	1.78241675458896	1.37199907800903
mt-Nd5	0.271330878895977	0.941	0.777	7.702e-13	1.387e-08	CONE13_5_remove_sp_DE_vs_CONE13_5_remove_sp_Non	up	5.70036108361654	4.55217925169759
Hat1	0.199530673267236	0.493	0.274	7.845e-13	1.412e-08	CONE13_5_remove_sp_DE_vs_CONE13_5_remove_sp_Non	false	1.05005350033656	0.785776079805223
Itpr1	0.253407160001961	0.252	0.106	7.864e-13	1.416e-08	CONE13_5_remove_sp_DE_vs_CONE13_5_remove_sp_Non	up	0.479859650335558	0.242025431900203
Mid1	0.338481808977681	0.536	0.34	8.143e-13	1.466e-08	CONE13_5_remove_sp_DE_vs_CONE13_5_remove_sp_Non	up	1.59650426953905	1.0541057674038
Hlf	0.227836905838252	0.137	0.033	8.307e-13	1.495e-08	CONE13_5_remove_sp_DE_vs_CONE13_5_remove_sp_Non	false	0.286291647222195	0.0989198896779531
Abtb2	0.146892855442951	0.182	0.06	8.393e-13	1.511e-08	CONE13_5_remove_sp_DE_vs_CONE13_5_remove_sp_Non	false	0.315619286754339	0.188746654287394
Cacnb4	0.168009990529689	0.106	0.017	8.489e-13	1.528e-08	CONE13_5_remove_sp_DE_vs_CONE13_5_remove_sp_Non	false	0.179712640551897	0.050527226590186
Tln2	0.244919086193744	0.323	0.155	9.166e-13	1.65e-08	CONE13_5_remove_sp_DE_vs_CONE13_5_remove_sp_Non	false	0.617726316470375	0.365686785029225
Lrig3	0.227736965193521	0.267	0.116	1.032e-12	1.858e-08	CONE13_5_remove_sp_DE_vs_CONE13_5_remove_sp_Non	false	0.498073231320985	0.279851760988745
Vcl	0.245037064350692	0.54	0.325	1.045e-12	1.88e-08	CONE13_5_remove_sp_DE_vs_CONE13_5_remove_sp_Non	false	1.73327481327545	1.30686848260318
Mir99ahg	0.321963766423577	0.824	0.634	1.179e-12	2.122e-08	CONE13_5_remove_sp_DE_vs_CONE13_5_remove_sp_Non	up	4.58661019554511	3.46976882613402
Fermt2	0.246896595915436	0.392	0.208	1.266e-12	2.279e-08	CONE13_5_remove_sp_DE_vs_CONE13_5_remove_sp_Non	false	0.837853214657562	0.549320549170128
Col5a1	0.242073918584555	0.346	0.177	1.298e-12	2.336e-08	CONE13_5_remove_sp_DE_vs_CONE13_5_remove_sp_Non	false	0.720586480363829	0.455351239079383
Cers6	0.297235668570003	0.522	0.318	1.338e-12	2.41e-08	CONE13_5_remove_sp_DE_vs_CONE13_5_remove_sp_Non	up	1.44447137750804	0.989913144835912
Trib2	0.173301663901777	0.147	0.039	1.359e-12	2.447e-08	CONE13_5_remove_sp_DE_vs_CONE13_5_remove_sp_Non	false	0.224325046310009	0.086248911780724
Clcn5	0.175158367505104	0.268	0.117	1.385e-12	2.493e-08	CONE13_5_remove_sp_DE_vs_CONE13_5_remove_sp_Non	false	0.511816366715054	0.339476155400326
Fbln2	0.138422755357468	0.263	0.111	1.41e-12	2.538e-08	CONE13_5_remove_sp_DE_vs_CONE13_5_remove_sp_Non	false	0.493994363161557	0.357794014897909
Serpinf1	0.131606837402514	0.116	0.022	1.429e-12	2.572e-08	CONE13_5_remove_sp_DE_vs_CONE13_5_remove_sp_Non	false	0.167759154769209	0.066425269587952
Ddah1	0.185323933777639	0.172	0.054	1.619e-12	2.914e-08	CONE13_5_remove_sp_DE_vs_CONE13_5_remove_sp_Non	false	0.288343958413429	0.133547682677768
Sptbn1	0.219297351815546	0.538	0.329	1.658e-12	2.984e-08	CONE13_5_remove_sp_DE_vs_CONE13_5_remove_sp_Non	false	1.35980259175243	1.02756399709497
Adamts12	0.199019446292823	0.141	0.038	1.859e-12	3.346e-08	CONE13_5_remove_sp_DE_vs_CONE13_5_remove_sp_Non	false	0.259844022522655	0.0980234775920536
Dpysl2	0.203430029056886	0.31	0.148	1.888e-12	3.399e-08	CONE13_5_remove_sp_DE_vs_CONE13_5_remove_sp_Non	false	0.548855577820728	0.345677698322204
Asph	0.225176127070775	0.335	0.163	1.911e-12	3.441e-08	CONE13_5_remove_sp_DE_vs_CONE13_5_remove_sp_Non	false	0.614825688198281	0.382003716170475
Col25a1	0.444678691695923	0.281	0.132	1.913e-12	3.443e-08	CONE13_5_remove_sp_DE_vs_CONE13_5_remove_sp_Non	up	1.15507317132818	0.584092104064222
Zfp64	0.222511631779969	0.35	0.177	1.943e-12	3.498e-08	CONE13_5_remove_sp_DE_vs_CONE13_5_remove_sp_Non	false	0.764359029895822	0.512716750552838
Tanc2	0.252016358542569	0.644	0.432	2.082e-12	3.749e-08	CONE13_5_remove_sp_DE_vs_CONE13_5_remove_sp_Non	up	1.931001456019	1.46177767366114
Gng2	0.203921401443965	0.327	0.157	2.103e-12	3.786e-08	CONE13_5_remove_sp_DE_vs_CONE13_5_remove_sp_Non	false	0.599119019231017	0.388858014547029
Dusp6	0.19386124818583	0.181	0.061	2.502e-12	4.504e-08	CONE13_5_remove_sp_DE_vs_CONE13_5_remove_sp_Non	false	0.342989684127938	0.174642528849001
Pdgfrb	0.173433076496961	0.114	0.022	2.569e-12	4.625e-08	CONE13_5_remove_sp_DE_vs_CONE13_5_remove_sp_Non	false	0.184209113998664	0.0505780946848114
Acvr1	0.182802573158975	0.298	0.135	2.618e-12	4.713e-08	CONE13_5_remove_sp_DE_vs_CONE13_5_remove_sp_Non	false	0.50588814293567	0.327182285382157
Daam2	0.14840888527798	0.114	0.022	2.678e-12	4.821e-08	CONE13_5_remove_sp_DE_vs_CONE13_5_remove_sp_Non	false	0.17544946327649	0.0610320809381736
Mef2a	0.229954731970079	0.51	0.294	2.774e-12	4.995e-08	CONE13_5_remove_sp_DE_vs_CONE13_5_remove_sp_Non	false	1.12235475793654	0.81018888785018
Rbfox1	0.354767858816751	0.129	0.032	2.852e-12	5.134e-08	CONE13_5_remove_sp_DE_vs_CONE13_5_remove_sp_Non	up	0.363637021466701	0.0669671581339842
Parp8	0.182107451241694	0.341	0.173	3.437e-12	6.187e-08	CONE13_5_remove_sp_DE_vs_CONE13_5_remove_sp_Non	false	0.763015803340372	0.554457283914015
Cdh13	0.382883446580887	0.188	0.071	3.663e-12	6.594e-08	CONE13_5_remove_sp_DE_vs_CONE13_5_remove_sp_Non	up	0.555338282820987	0.193418354995533
Pmp22	0.148218024835552	0.113	0.022	3.671e-12	6.61e-08	CONE13_5_remove_sp_DE_vs_CONE13_5_remove_sp_Non	false	0.180491791854397	0.0657222920801202
Rock2	0.241907583871978	0.534	0.329	3.855e-12	6.941e-08	CONE13_5_remove_sp_DE_vs_CONE13_5_remove_sp_Non	false	1.28770119268343	0.935086085691232
Cd44	0.147251149527278	0.126	0.029	3.952e-12	7.115e-08	CONE13_5_remove_sp_DE_vs_CONE13_5_remove_sp_Non	false	0.223048895652679	0.104863589271508
Kif5c	0.134367781039376	0.17	0.054	4.31e-12	7.76e-08	CONE13_5_remove_sp_DE_vs_CONE13_5_remove_sp_Non	false	0.280723631052522	0.167307454931318
Mtf2	0.211922324669751	0.521	0.309	4.338e-12	7.809e-08	CONE13_5_remove_sp_DE_vs_CONE13_5_remove_sp_Non	false	1.15157827259734	0.858170291085775
Anxa1	-0.944092479279043	0.279	0.393	4.508e-12	8.116e-08	CONE13_5_remove_sp_DE_vs_CONE13_5_remove_sp_Non	down	0.811464306530976	2.48468282436308
Sh3rf2	0.339284943063256	0.254	0.116	4.548e-12	8.188e-08	CONE13_5_remove_sp_DE_vs_CONE13_5_remove_sp_Non	up	0.667933799131916	0.318990631868288
Tsc22d2	0.226931107245099	0.388	0.206	4.607e-12	8.294e-08	CONE13_5_remove_sp_DE_vs_CONE13_5_remove_sp_Non	false	0.790722685161939	0.530620564304727
Plod2	0.183639091501529	0.28	0.125	5.008e-12	9.015e-08	CONE13_5_remove_sp_DE_vs_CONE13_5_remove_sp_Non	false	0.50423777959671	0.324960664552825
Zfp385b	0.275979194774426	0.113	0.024	5.109e-12	9.198e-08	CONE13_5_remove_sp_DE_vs_CONE13_5_remove_sp_Non	up	0.29517943670826	0.0702404076211597
2610316D01Rik	0.106982193144836	0.115	0.024	5.462e-12	9.834e-08	CONE13_5_remove_sp_DE_vs_CONE13_5_remove_sp_Non	false	0.204143698885905	0.118543885723122
Grb10	0.336771501288731	0.831	0.695	5.617e-12	1.011e-07	CONE13_5_remove_sp_DE_vs_CONE13_5_remove_sp_Non	up	4.67770744004709	3.49627207325039
Slc16a2	0.224023752746841	0.227	0.093	5.911e-12	1.064e-07	CONE13_5_remove_sp_DE_vs_CONE13_5_remove_sp_Non	false	0.439970002843261	0.233400015981493
Bex2	0.220681571016984	0.451	0.255	6.116e-12	1.101e-07	CONE13_5_remove_sp_DE_vs_CONE13_5_remove_sp_Non	false	1.03957770211439	0.750816717696904
Mast4	0.291936467811992	0.56	0.351	6.204e-12	1.117e-07	CONE13_5_remove_sp_DE_vs_CONE13_5_remove_sp_Non	up	1.75515124510786	1.25099551860842
Fyn	0.209576176770582	0.389	0.21	6.438e-12	1.159e-07	CONE13_5_remove_sp_DE_vs_CONE13_5_remove_sp_Non	false	0.799684947591232	0.556878020416725
Flrt3	0.264247594670894	0.263	0.12	6.47e-12	1.165e-07	CONE13_5_remove_sp_DE_vs_CONE13_5_remove_sp_Non	up	0.570280901240616	0.308025937990336
Kat6b	0.236895109431596	0.513	0.308	6.871e-12	1.237e-07	CONE13_5_remove_sp_DE_vs_CONE13_5_remove_sp_Non	false	1.22501829031746	0.888625355622996
Wwtr1	0.22143552432673	0.302	0.146	7.489e-12	1.348e-07	CONE13_5_remove_sp_DE_vs_CONE13_5_remove_sp_Non	false	0.604557314561484	0.376780689858295
2210408I21Rik	0.233119300385506	0.295	0.142	7.888e-12	1.42e-07	CONE13_5_remove_sp_DE_vs_CONE13_5_remove_sp_Non	false	0.661899298107954	0.41447316734292
Cask	0.22694773052803	0.577	0.366	7.943e-12	1.43e-07	CONE13_5_remove_sp_DE_vs_CONE13_5_remove_sp_Non	false	1.60106632289784	1.22299352676837
Usp34	0.222376421456938	0.741	0.521	8.344e-12	1.502e-07	CONE13_5_remove_sp_DE_vs_CONE13_5_remove_sp_Non	false	2.42443771988458	1.93579877159006
Ramp2	0.139364482363386	0.132	0.033	8.844e-12	1.592e-07	CONE13_5_remove_sp_DE_vs_CONE13_5_remove_sp_Non	false	0.229868616512975	0.117104118556324
Lhx8	0.117100121422608	0.15	0.045	9.769e-12	1.759e-07	CONE13_5_remove_sp_DE_vs_CONE13_5_remove_sp_Non	false	0.286685819860612	0.18684354109411
Alkbh1	0.209738354652361	0.371	0.196	1.018e-11	1.833e-07	CONE13_5_remove_sp_DE_vs_CONE13_5_remove_sp_Non	false	0.711298697456064	0.480276109823235
Trio	0.237003520846355	0.65	0.416	1.023e-11	1.842e-07	CONE13_5_remove_sp_DE_vs_CONE13_5_remove_sp_Non	false	1.82781186146198	1.39995740471042
Sema3a	0.343952439882723	0.508	0.322	1.143e-11	2.058e-07	CONE13_5_remove_sp_DE_vs_CONE13_5_remove_sp_Non	up	2.14002297331081	1.47456415633889
Zc3h12b	0.17484611272524	0.176	0.061	1.181e-11	2.127e-07	CONE13_5_remove_sp_DE_vs_CONE13_5_remove_sp_Non	false	0.325381486786757	0.174610222833789
Cblb	0.248860966004068	0.414	0.237	1.201e-11	2.161e-07	CONE13_5_remove_sp_DE_vs_CONE13_5_remove_sp_Non	false	0.944016395467174	0.636557076722343
Dse	0.171124314721506	0.275	0.125	1.234e-11	2.222e-07	CONE13_5_remove_sp_DE_vs_CONE13_5_remove_sp_Non	false	0.50148266237207	0.334045047600897
Pxdn	0.173394746238632	0.301	0.146	1.302e-11	2.344e-07	CONE13_5_remove_sp_DE_vs_CONE13_5_remove_sp_Non	false	0.537058337101583	0.363496303611148
Tmem164	0.252539318005288	0.533	0.341	1.385e-11	2.493e-07	CONE13_5_remove_sp_DE_vs_CONE13_5_remove_sp_Non	up	1.38825643297734	1.00529623056726
Pcdh15	0.785854575008741	0.206	0.089	1.395e-11	2.511e-07	CONE13_5_remove_sp_DE_vs_CONE13_5_remove_sp_Non	up	1.28909565854211	0.328506044847038
Dnm3	0.251462966558448	0.134	0.038	1.467e-11	2.642e-07	CONE13_5_remove_sp_DE_vs_CONE13_5_remove_sp_Non	up	0.290948076621921	0.085004391046832
Csrp2	0.187232675190736	0.476	0.283	1.471e-11	2.648e-07	CONE13_5_remove_sp_DE_vs_CONE13_5_remove_sp_Non	false	1.13373186922597	0.874545528809073
Skic3	0.214961614803136	0.24	0.106	1.488e-11	2.679e-07	CONE13_5_remove_sp_DE_vs_CONE13_5_remove_sp_Non	false	0.43483889689094	0.236742294379449
Ipo9	0.186734607037279	0.321	0.159	1.517e-11	2.731e-07	CONE13_5_remove_sp_DE_vs_CONE13_5_remove_sp_Non	false	0.568979168942136	0.379005070111914
Ralgapa1	0.242258595760913	0.482	0.288	1.519e-11	2.735e-07	CONE13_5_remove_sp_DE_vs_CONE13_5_remove_sp_Non	false	1.08670040510045	0.764685435864049
Cep170	0.198209133059805	0.26	0.116	1.543e-11	2.779e-07	CONE13_5_remove_sp_DE_vs_CONE13_5_remove_sp_Non	false	0.469836629885028	0.281675842009506
Flnb	0.23653155269326	0.37	0.203	1.586e-11	2.855e-07	CONE13_5_remove_sp_DE_vs_CONE13_5_remove_sp_Non	false	0.812808026427607	0.539223741208062
Lsamp	0.618136186141101	0.386	0.224	1.757e-11	3.163e-07	CONE13_5_remove_sp_DE_vs_CONE13_5_remove_sp_Non	up	2.464023115845	1.25759281403884
Hs2st1	0.241195875970218	0.475	0.276	1.824e-11	3.284e-07	CONE13_5_remove_sp_DE_vs_CONE13_5_remove_sp_Non	false	1.0094928976752	0.700663866339558
Krt8	-0.737631386643432	0.28	0.389	1.924e-11	3.465e-07	CONE13_5_remove_sp_DE_vs_CONE13_5_remove_sp_Non	down	0.726130597088544	1.87793427460339
Cstpp1	0.19156654396617	0.359	0.187	2.027e-11	3.649e-07	CONE13_5_remove_sp_DE_vs_CONE13_5_remove_sp_Non	false	0.70777448914363	0.495935559092263
Robo2	0.517300888188094	0.45	0.286	2.034e-11	3.662e-07	CONE13_5_remove_sp_DE_vs_CONE13_5_remove_sp_Non	up	2.65239648681335	1.55254085620044
Raf1	0.148865084286005	0.344	0.175	2.105e-11	3.789e-07	CONE13_5_remove_sp_DE_vs_CONE13_5_remove_sp_Non	false	0.631137311604104	0.471709147348046
Sh3rf3	0.237298318359252	0.151	0.047	2.297e-11	4.135e-07	CONE13_5_remove_sp_DE_vs_CONE13_5_remove_sp_Non	false	0.308381655449846	0.110485362187508
Septin11	0.214949145475175	0.476	0.273	2.568e-11	4.624e-07	CONE13_5_remove_sp_DE_vs_CONE13_5_remove_sp_Non	false	1.03744821216288	0.755947014125465
Skp2	0.195966024127968	0.265	0.121	2.573e-11	4.632e-07	CONE13_5_remove_sp_DE_vs_CONE13_5_remove_sp_Non	false	0.460932357425921	0.275894656029479
Oaf	0.134979107941971	0.157	0.05	2.574e-11	4.634e-07	CONE13_5_remove_sp_DE_vs_CONE13_5_remove_sp_Non	false	0.247195577352249	0.136280086213051
Mesd	0.181529622298313	0.302	0.146	2.689e-11	4.84e-07	CONE13_5_remove_sp_DE_vs_CONE13_5_remove_sp_Non	false	0.539251261217616	0.357771118647331
Fam114a1	0.122847915866513	0.129	0.033	2.698e-11	4.857e-07	CONE13_5_remove_sp_DE_vs_CONE13_5_remove_sp_Non	false	0.183537407689331	0.0874013073284081
Ext1	0.240267627245768	0.8	0.603	2.719e-11	4.895e-07	CONE13_5_remove_sp_DE_vs_CONE13_5_remove_sp_Non	false	3.65625742468137	2.94247730398285
St8sia2	0.177160578746947	0.209	0.084	2.975e-11	5.356e-07	CONE13_5_remove_sp_DE_vs_CONE13_5_remove_sp_Non	false	0.385313952148855	0.225736368113759
Lrrc4	0.263843341384722	0.279	0.135	3.004e-11	5.408e-07	CONE13_5_remove_sp_DE_vs_CONE13_5_remove_sp_Non	up	0.592452264670304	0.326857896403016
Cldn7	-0.665069403810602	0.096	0.198	3.069e-11	5.525e-07	CONE13_5_remove_sp_DE_vs_CONE13_5_remove_sp_Non	down	0.189151399995429	0.885375374460557
Ebf3	0.316533851741226	0.144	0.045	3.081e-11	5.547e-07	CONE13_5_remove_sp_DE_vs_CONE13_5_remove_sp_Non	up	0.43963173172952	0.15660782911728
Gm4258	0.299479590410108	0.513	0.323	3.084e-11	5.552e-07	CONE13_5_remove_sp_DE_vs_CONE13_5_remove_sp_Non	up	1.52563582478052	1.05277246965096
Immp2l	0.244829884119254	0.472	0.281	3.089e-11	5.562e-07	CONE13_5_remove_sp_DE_vs_CONE13_5_remove_sp_Non	false	1.41689668484408	1.04020324400087
Bcor	0.21358600000948	0.339	0.174	3.12e-11	5.616e-07	CONE13_5_remove_sp_DE_vs_CONE13_5_remove_sp_Non	false	0.644089536392053	0.418376631105514
Ncam2	0.412231353005293	0.141	0.043	3.256e-11	5.862e-07	CONE13_5_remove_sp_DE_vs_CONE13_5_remove_sp_Non	up	0.504195309763739	0.130982735833836
L3mbtl3	0.240487756824828	0.619	0.405	3.351e-11	6.032e-07	CONE13_5_remove_sp_DE_vs_CONE13_5_remove_sp_Non	false	1.75414249662165	1.33181354525696
Lef1	0.174646832817414	0.323	0.166	3.369e-11	6.066e-07	CONE13_5_remove_sp_DE_vs_CONE13_5_remove_sp_Non	false	0.923825138349984	0.70498401775057
Spag9	0.215417801989507	0.473	0.28	3.452e-11	6.214e-07	CONE13_5_remove_sp_DE_vs_CONE13_5_remove_sp_Non	false	1.07299476677772	0.785993273309721
Wnt4	-0.463485852876408	0.609	0.655	3.458e-11	6.225e-07	CONE13_5_remove_sp_DE_vs_CONE13_5_remove_sp_Non	down	2.28201209125622	3.52547727723952
Rptor	0.177364871611862	0.412	0.233	3.521e-11	6.339e-07	CONE13_5_remove_sp_DE_vs_CONE13_5_remove_sp_Non	false	0.834389506671719	0.622688044190038
Trim24	0.215340222751237	0.402	0.226	3.624e-11	6.524e-07	CONE13_5_remove_sp_DE_vs_CONE13_5_remove_sp_Non	false	0.82137798506839	0.569360884564772
Hira	0.188363019410571	0.333	0.171	3.805e-11	6.85e-07	CONE13_5_remove_sp_DE_vs_CONE13_5_remove_sp_Non	false	0.609860146913341	0.413328180566925
Psd3	0.22750064326129	0.389	0.214	3.924e-11	7.064e-07	CONE13_5_remove_sp_DE_vs_CONE13_5_remove_sp_Non	false	0.897382315144609	0.621116394759859
Lgr5	0.257473839496591	0.206	0.085	4.129e-11	7.433e-07	CONE13_5_remove_sp_DE_vs_CONE13_5_remove_sp_Non	up	0.638894850536754	0.371574377276361
Ndn	0.149332176548124	0.369	0.198	4.133e-11	7.44e-07	CONE13_5_remove_sp_DE_vs_CONE13_5_remove_sp_Non	false	0.68941712928727	0.523782221311962
Zfp423	0.209435318957619	0.214	0.088	4.219e-11	7.595e-07	CONE13_5_remove_sp_DE_vs_CONE13_5_remove_sp_Non	false	0.407306737939387	0.217671525665704
Rab31	0.234008103406877	0.164	0.057	4.624e-11	8.324e-07	CONE13_5_remove_sp_DE_vs_CONE13_5_remove_sp_Non	false	0.31759844148522	0.120854399809762
Ube2e2	0.225568117560718	0.757	0.529	5e-11	9.001e-07	CONE13_5_remove_sp_DE_vs_CONE13_5_remove_sp_Non	false	2.78082315749484	2.23411567287129
Sec24b	0.164241940896033	0.363	0.191	5.002e-11	9.004e-07	CONE13_5_remove_sp_DE_vs_CONE13_5_remove_sp_Non	false	0.672502148865649	0.493034979423132
Fzd2	0.232449118543163	0.399	0.228	5.006e-11	9.012e-07	CONE13_5_remove_sp_DE_vs_CONE13_5_remove_sp_Non	false	0.849013305360081	0.574399070803049
Abcc5	0.199834514756255	0.208	0.085	5.122e-11	9.221e-07	CONE13_5_remove_sp_DE_vs_CONE13_5_remove_sp_Non	false	0.376467118917718	0.198942046006698
Zmynd11	0.178889632115072	0.66	0.428	5.136e-11	9.247e-07	CONE13_5_remove_sp_DE_vs_CONE13_5_remove_sp_Non	false	1.71927050756949	1.40266393389588
Ivns1abp	0.198436354501512	0.383	0.213	5.39e-11	9.704e-07	CONE13_5_remove_sp_DE_vs_CONE13_5_remove_sp_Non	false	0.756112554167145	0.530962140757698
Sqle	0.187777923455089	0.305	0.152	5.422e-11	9.761e-07	CONE13_5_remove_sp_DE_vs_CONE13_5_remove_sp_Non	false	0.555602539227179	0.366265075039866
Ednra	0.186879801574685	0.154	0.05	5.428e-11	9.772e-07	CONE13_5_remove_sp_DE_vs_CONE13_5_remove_sp_Non	false	0.300293899472854	0.142825440501998
Hbb-bs	-1.97848375120008	0.851	0.834	5.462e-11	9.833e-07	CONE13_5_remove_sp_DE_vs_CONE13_5_remove_sp_Non	down	12.1446972000286	50.7978951086188
Tns1	0.221921367230218	0.195	0.078	5.498e-11	9.898e-07	CONE13_5_remove_sp_DE_vs_CONE13_5_remove_sp_Non	false	0.363154187075102	0.169333053450484
Kif2a	0.203849626700034	0.47	0.284	5.52e-11	9.938e-07	CONE13_5_remove_sp_DE_vs_CONE13_5_remove_sp_Non	false	0.98392301959185	0.723025697320733
Slc24a3	0.237339312470507	0.187	0.072	5.572e-11	1.003e-06	CONE13_5_remove_sp_DE_vs_CONE13_5_remove_sp_Non	false	0.468364410327698	0.246168556503139
Aak1	0.21128414041162	0.415	0.238	5.917e-11	1.065e-06	CONE13_5_remove_sp_DE_vs_CONE13_5_remove_sp_Non	false	0.870577385478276	0.616272240282166
B830012L14Rik	0.210960129416884	0.188	0.074	5.976e-11	1.076e-06	CONE13_5_remove_sp_DE_vs_CONE13_5_remove_sp_Non	false	0.361997068956615	0.17724086263611
Rps27	-0.201295209371334	0.985	0.974	6.089e-11	1.096e-06	CONE13_5_remove_sp_DE_vs_CONE13_5_remove_sp_Non	false	16.3022658140636	18.8931762826236
Prim2	0.163426014970146	0.306	0.152	6.478e-11	1.166e-06	CONE13_5_remove_sp_DE_vs_CONE13_5_remove_sp_Non	false	0.575508060028113	0.407272596150344
Nup205	0.201424769749112	0.207	0.085	6.678e-11	1.202e-06	CONE13_5_remove_sp_DE_vs_CONE13_5_remove_sp_Non	false	0.352880459759637	0.177109626547809
Prickle1	0.3165296989412	0.3	0.156	6.85e-11	1.233e-06	CONE13_5_remove_sp_DE_vs_CONE13_5_remove_sp_Non	up	0.820884982212773	0.462757176762426
Fnip1	0.219801908445625	0.297	0.146	7.021e-11	1.264e-06	CONE13_5_remove_sp_DE_vs_CONE13_5_remove_sp_Non	false	0.547978811619754	0.329755956162661
Kirrel	0.204151772605028	0.292	0.145	7.243e-11	1.304e-06	CONE13_5_remove_sp_DE_vs_CONE13_5_remove_sp_Non	false	0.561592117866554	0.356061294650289
Btrc	0.182152069415531	0.377	0.202	7.276e-11	1.31e-06	CONE13_5_remove_sp_DE_vs_CONE13_5_remove_sp_Non	false	0.746373923600743	0.539741312486904
Mxd4	0.136542308976231	0.359	0.189	7.538e-11	1.357e-06	CONE13_5_remove_sp_DE_vs_CONE13_5_remove_sp_Non	false	0.735634340867465	0.579382252056014
Cers4	0.291005322995148	0.324	0.174	7.743e-11	1.394e-06	CONE13_5_remove_sp_DE_vs_CONE13_5_remove_sp_Non	up	0.779143405405986	0.45472518181746
Dnajc1	0.159749018607195	0.57	0.364	7.916e-11	1.425e-06	CONE13_5_remove_sp_DE_vs_CONE13_5_remove_sp_Non	false	1.44653276117809	1.19058491121678
Abhd8	0.0671983936793023	0.165	0.056	8.046e-11	1.449e-06	CONE13_5_remove_sp_DE_vs_CONE13_5_remove_sp_Non	false	0.247691268269727	0.191344878695856
Armh3	0.158284635132073	0.266	0.124	8.315e-11	1.497e-06	CONE13_5_remove_sp_DE_vs_CONE13_5_remove_sp_Non	false	0.484665188124056	0.330888335530747
A630089N07Rik	0.221187949112755	0.285	0.143	8.804e-11	1.585e-06	CONE13_5_remove_sp_DE_vs_CONE13_5_remove_sp_Non	false	0.569504480781448	0.346946354342014
Ust	0.235347888192078	0.347	0.189	8.879e-11	1.598e-06	CONE13_5_remove_sp_DE_vs_CONE13_5_remove_sp_Non	false	0.854577388569695	0.575968221375982
Arhgap35	0.229593591129563	0.455	0.27	9.151e-11	1.647e-06	CONE13_5_remove_sp_DE_vs_CONE13_5_remove_sp_Non	false	0.971228143208808	0.681749600425832
Il17rd	0.141393588505883	0.18	0.067	9.383e-11	1.689e-06	CONE13_5_remove_sp_DE_vs_CONE13_5_remove_sp_Non	false	0.320145199416781	0.19738463530188
Dock1	0.238218465565438	0.658	0.446	9.929e-11	1.788e-06	CONE13_5_remove_sp_DE_vs_CONE13_5_remove_sp_Non	false	1.94652896261816	1.49858569669127
St3gal3	0.199143181214719	0.348	0.182	1.004e-10	1.808e-06	CONE13_5_remove_sp_DE_vs_CONE13_5_remove_sp_Non	false	0.656128185058026	0.44311977656302
Dip2b	0.170968144713851	0.551	0.344	1.011e-10	1.82e-06	CONE13_5_remove_sp_DE_vs_CONE13_5_remove_sp_Non	false	1.31451174626778	1.05635947716761
Ankrd17	0.216132582863857	0.715	0.504	1.029e-10	1.852e-06	CONE13_5_remove_sp_DE_vs_CONE13_5_remove_sp_Non	false	2.24461347766827	1.79372079802466
Kalrn	0.234370521828487	0.569	0.39	1.047e-10	1.886e-06	CONE13_5_remove_sp_DE_vs_CONE13_5_remove_sp_Non	false	1.73863303985983	1.3285319402577
Ldlrad4	0.23433738446828	0.311	0.16	1.11e-10	1.998e-06	CONE13_5_remove_sp_DE_vs_CONE13_5_remove_sp_Non	false	0.810273426497557	0.539409778496516
Tagln2	0.226007450111306	0.306	0.155	1.164e-10	2.095e-06	CONE13_5_remove_sp_DE_vs_CONE13_5_remove_sp_Non	false	0.603517881202005	0.371540247275189
Hacd1	0.13752222199661	0.124	0.033	1.164e-10	2.096e-06	CONE13_5_remove_sp_DE_vs_CONE13_5_remove_sp_Non	false	0.195156042409855	0.0869732681194064
Prdx2	-0.2464791751498	0.955	0.937	1.177e-10	2.119e-06	CONE13_5_remove_sp_DE_vs_CONE13_5_remove_sp_Non	false	8.9737072791176	10.8320973265274
Pcsk5	0.17025161686595	0.285	0.142	1.207e-10	2.173e-06	CONE13_5_remove_sp_DE_vs_CONE13_5_remove_sp_Non	false	0.627394222146197	0.446747474741405
Zfp704	0.237714630307762	0.678	0.455	1.23e-10	2.214e-06	CONE13_5_remove_sp_DE_vs_CONE13_5_remove_sp_Non	false	1.9746244165384	1.52328535761285
Tnc	0.228762336257208	0.141	0.045	1.237e-10	2.228e-06	CONE13_5_remove_sp_DE_vs_CONE13_5_remove_sp_Non	false	0.305560647615233	0.114659618876062
Pcdh17	0.418036947195079	0.148	0.05	1.281e-10	2.307e-06	CONE13_5_remove_sp_DE_vs_CONE13_5_remove_sp_Non	up	0.516514514978055	0.135666465936846
Tasor2	0.162994472372985	0.401	0.221	1.348e-10	2.426e-06	CONE13_5_remove_sp_DE_vs_CONE13_5_remove_sp_Non	false	0.760974745978352	0.573346334723996
Cpsf6	0.211001160513756	0.618	0.405	1.356e-10	2.441e-06	CONE13_5_remove_sp_DE_vs_CONE13_5_remove_sp_Non	false	1.56059062352778	1.21271733129312
Ift57	0.177652310263891	0.193	0.077	1.416e-10	2.549e-06	CONE13_5_remove_sp_DE_vs_CONE13_5_remove_sp_Non	false	0.312986085723629	0.161371129095649
Farp1	0.229921763423076	0.697	0.499	1.531e-10	2.757e-06	CONE13_5_remove_sp_DE_vs_CONE13_5_remove_sp_Non	false	2.33560237482489	1.84474357312718
Trerf1	0.183477648976127	0.587	0.387	1.578e-10	2.841e-06	CONE13_5_remove_sp_DE_vs_CONE13_5_remove_sp_Non	false	1.57850904515127	1.2710881942621
Rapgef1	0.121991814194253	0.304	0.15	1.627e-10	2.928e-06	CONE13_5_remove_sp_DE_vs_CONE13_5_remove_sp_Non	false	0.547686096102168	0.422668760809511
Ptpn4	0.207218757337907	0.498	0.301	1.637e-10	2.946e-06	CONE13_5_remove_sp_DE_vs_CONE13_5_remove_sp_Non	false	1.1774457423285	0.886640300344051
Angpt1	0.357782324138794	0.164	0.061	1.648e-10	2.968e-06	CONE13_5_remove_sp_DE_vs_CONE13_5_remove_sp_Non	up	0.528287804212961	0.19323041278329
Lig1	0.221543758099773	0.474	0.288	1.693e-10	3.048e-06	CONE13_5_remove_sp_DE_vs_CONE13_5_remove_sp_Non	false	1.3050692459048	0.977469618906966
Peak1	0.175323101218651	0.288	0.141	1.759e-10	3.167e-06	CONE13_5_remove_sp_DE_vs_CONE13_5_remove_sp_Non	false	0.546103505256667	0.369687008202199
Pip4p2	0.151799623465797	0.391	0.219	1.769e-10	3.184e-06	CONE13_5_remove_sp_DE_vs_CONE13_5_remove_sp_Non	false	0.757063089683302	0.582070649389498
Maml3	0.331576686070877	0.833	0.653	1.779e-10	3.203e-06	CONE13_5_remove_sp_DE_vs_CONE13_5_remove_sp_Non	up	4.25486971566698	3.17647086829281
Aspn	0.24515602204807	0.12	0.033	1.807e-10	3.253e-06	CONE13_5_remove_sp_DE_vs_CONE13_5_remove_sp_Non	false	0.263791302942954	0.0668390850375409
Kansl1l	0.262705460454709	0.339	0.187	1.819e-10	3.275e-06	CONE13_5_remove_sp_DE_vs_CONE13_5_remove_sp_Non	up	0.721366447240929	0.435356711041471
Pgp	0.194237638481744	0.253	0.117	1.829e-10	3.293e-06	CONE13_5_remove_sp_DE_vs_CONE13_5_remove_sp_Non	false	0.432341032642769	0.25243264873522
Trps1	0.345737172922417	0.727	0.517	1.869e-10	3.365e-06	CONE13_5_remove_sp_DE_vs_CONE13_5_remove_sp_Non	up	3.38879296363955	2.45417086515145
Stx18	0.17225991417723	0.252	0.118	1.887e-10	3.397e-06	CONE13_5_remove_sp_DE_vs_CONE13_5_remove_sp_Non	false	0.43262952940012	0.271892667612943
Sh3bp4	0.160707631268492	0.167	0.061	1.98e-10	3.564e-06	CONE13_5_remove_sp_DE_vs_CONE13_5_remove_sp_Non	false	0.275897072070227	0.141896260613233
Gm14133	0.257705760616715	0.105	0.025	2.026e-10	3.647e-06	CONE13_5_remove_sp_DE_vs_CONE13_5_remove_sp_Non	up	0.251830338615266	0.0476068042373956
Selenom	0.171175036664035	0.276	0.135	2.115e-10	3.807e-06	CONE13_5_remove_sp_DE_vs_CONE13_5_remove_sp_Non	false	0.547183227294869	0.374585737059707
Mms22l	0.260128239827557	0.309	0.164	2.153e-10	3.876e-06	CONE13_5_remove_sp_DE_vs_CONE13_5_remove_sp_Non	up	0.652940861737459	0.380784323094506
Cdk14	0.301342583048343	0.491	0.32	2.179e-10	3.922e-06	CONE13_5_remove_sp_DE_vs_CONE13_5_remove_sp_Non	up	1.40330083448577	0.95085071457538
Il11ra1	0.13495677291377	0.241	0.107	2.202e-10	3.965e-06	CONE13_5_remove_sp_DE_vs_CONE13_5_remove_sp_Non	false	0.39514743445792	0.271036986252038
Slc39a8	0.174910155531289	0.12	0.033	2.271e-10	4.088e-06	CONE13_5_remove_sp_DE_vs_CONE13_5_remove_sp_Non	false	0.212194295777595	0.0742943624360755
Maged2	0.157772790643789	0.478	0.291	2.273e-10	4.091e-06	CONE13_5_remove_sp_DE_vs_CONE13_5_remove_sp_Non	false	1.04277826169752	0.831657050155339
Slc39a6	0.124386654160187	0.236	0.106	2.326e-10	4.187e-06	CONE13_5_remove_sp_DE_vs_CONE13_5_remove_sp_Non	false	0.390146561892455	0.275785612710411
Eml4	0.205966980730165	0.689	0.481	2.335e-10	4.203e-06	CONE13_5_remove_sp_DE_vs_CONE13_5_remove_sp_Non	false	2.07162950869983	1.66349601246796
Glipr2	0.13203340730995	0.109	0.026	2.376e-10	4.278e-06	CONE13_5_remove_sp_DE_vs_CONE13_5_remove_sp_Non	false	0.155960599186918	0.0553437065537587
Acat1	0.185559271751311	0.408	0.237	2.405e-10	4.329e-06	CONE13_5_remove_sp_DE_vs_CONE13_5_remove_sp_Non	false	0.85809881359398	0.634353097847985
Thada	0.178534531112661	0.34	0.182	2.428e-10	4.371e-06	CONE13_5_remove_sp_DE_vs_CONE13_5_remove_sp_Non	false	0.672283036519975	0.478136826493307
Ctif	0.195311432118466	0.215	0.095	2.475e-10	4.455e-06	CONE13_5_remove_sp_DE_vs_CONE13_5_remove_sp_Non	false	0.382782730766145	0.208218405140906
Cplane1	0.168078158918042	0.355	0.191	2.483e-10	4.47e-06	CONE13_5_remove_sp_DE_vs_CONE13_5_remove_sp_Non	false	0.703956114229012	0.517068771077703
Rap1gds1	0.18783145606462	0.372	0.208	2.487e-10	4.478e-06	CONE13_5_remove_sp_DE_vs_CONE13_5_remove_sp_Non	false	0.784931809790852	0.567548183182282
Elmo1	0.174614337761927	0.135	0.042	2.568e-10	4.623e-06	CONE13_5_remove_sp_DE_vs_CONE13_5_remove_sp_Non	false	0.283974939873382	0.138112340192046
Gars	0.137126757059106	0.355	0.191	2.591e-10	4.665e-06	CONE13_5_remove_sp_DE_vs_CONE13_5_remove_sp_Non	false	0.630962492041631	0.483562044548434
Arih1	0.196500846341873	0.767	0.549	2.709e-10	4.876e-06	CONE13_5_remove_sp_DE_vs_CONE13_5_remove_sp_Non	false	2.77108841830769	2.29141365042845
Limch1	0.228867918051817	0.221	0.099	2.725e-10	4.905e-06	CONE13_5_remove_sp_DE_vs_CONE13_5_remove_sp_Non	false	0.501926343288444	0.282137824925473
Col6a2	0.119514084634754	0.176	0.068	2.828e-10	5.092e-06	CONE13_5_remove_sp_DE_vs_CONE13_5_remove_sp_Non	false	0.331116209478828	0.225759734116794
Tmtc1	0.260458309373719	0.174	0.067	2.857e-10	5.144e-06	CONE13_5_remove_sp_DE_vs_CONE13_5_remove_sp_Non	up	0.411423611222764	0.178844695681139
P3h3	0.129584697616428	0.189	0.075	2.862e-10	5.153e-06	CONE13_5_remove_sp_DE_vs_CONE13_5_remove_sp_Non	false	0.300127858799584	0.188916619736139
Rasa1	0.157734422631908	0.425	0.242	2.899e-10	5.219e-06	CONE13_5_remove_sp_DE_vs_CONE13_5_remove_sp_Non	false	0.806728119075611	0.620102894680096
Ckap5	0.197092469748982	0.481	0.291	2.908e-10	5.235e-06	CONE13_5_remove_sp_DE_vs_CONE13_5_remove_sp_Non	false	1.1325326167154	0.860741391353665
Mt1	-0.795741467491742	0.306	0.405	2.952e-10	5.315e-06	CONE13_5_remove_sp_DE_vs_CONE13_5_remove_sp_Non	down	0.859144291399217	2.22707079745994
Golim4	0.183343918249305	0.464	0.273	3.051e-10	5.492e-06	CONE13_5_remove_sp_DE_vs_CONE13_5_remove_sp_Non	false	1.00450236143876	0.765794204894412
Efna5	0.326757538605249	0.82	0.664	3.071e-10	5.529e-06	CONE13_5_remove_sp_DE_vs_CONE13_5_remove_sp_Non	up	5.28109076149471	4.0086737272359
Nfia	0.359064668694042	0.743	0.592	3.155e-10	5.679e-06	CONE13_5_remove_sp_DE_vs_CONE13_5_remove_sp_Non	up	4.49702379079929	3.28647547711093
Lrch1	0.164112944382297	0.492	0.299	3.299e-10	5.939e-06	CONE13_5_remove_sp_DE_vs_CONE13_5_remove_sp_Non	false	1.10118550385284	0.875758435624105
Nell2	0.221084613825278	0.176	0.068	3.303e-10	5.947e-06	CONE13_5_remove_sp_DE_vs_CONE13_5_remove_sp_Non	false	0.359386173266212	0.166777992229118
Dtnb	0.230942651680218	0.492	0.305	3.431e-10	6.178e-06	CONE13_5_remove_sp_DE_vs_CONE13_5_remove_sp_Non	false	1.27913537826095	0.94254000765865
Fxyd6	0.160211822476301	0.212	0.093	3.508e-10	6.316e-06	CONE13_5_remove_sp_DE_vs_CONE13_5_remove_sp_Non	false	0.35125636524083	0.209726837441633
Apex2	0.198992823714082	0.352	0.194	3.533e-10	6.361e-06	CONE13_5_remove_sp_DE_vs_CONE13_5_remove_sp_Non	false	0.681712220772503	0.465557791835195
Atad2	0.216345413303286	0.361	0.205	3.537e-10	6.367e-06	CONE13_5_remove_sp_DE_vs_CONE13_5_remove_sp_Non	false	0.848453695278837	0.591574021386805
Khdrbs3	0.169487525898071	0.319	0.169	3.548e-10	6.387e-06	CONE13_5_remove_sp_DE_vs_CONE13_5_remove_sp_Non	false	0.663567307928686	0.479676782776875
Glg1	0.216510110712114	0.576	0.38	3.579e-10	6.443e-06	CONE13_5_remove_sp_DE_vs_CONE13_5_remove_sp_Non	false	1.42408151780622	1.08680360464594
Lrp5	0.143592237060755	0.227	0.1	3.623e-10	6.522e-06	CONE13_5_remove_sp_DE_vs_CONE13_5_remove_sp_Non	false	0.374759811012498	0.245003895685035
Kcnk2	0.23999711940388	0.271	0.135	3.674e-10	6.615e-06	CONE13_5_remove_sp_DE_vs_CONE13_5_remove_sp_Non	false	0.560009672558415	0.321477828723422
Hbb-bt	-1.98775395541299	0.612	0.63	3.7e-10	6.662e-06	CONE13_5_remove_sp_DE_vs_CONE13_5_remove_sp_Non	down	5.36393940611592	24.2380143214256
Crtc3	0.0953756269866569	0.271	0.13	3.748e-10	6.747e-06	CONE13_5_remove_sp_DE_vs_CONE13_5_remove_sp_Non	false	0.477871896676271	0.383785078095174
Aopep	0.195823850204472	0.723	0.504	3.77e-10	6.787e-06	CONE13_5_remove_sp_DE_vs_CONE13_5_remove_sp_Non	false	2.30515697999057	1.88616517044935
Ahcyl2	0.252518527040867	0.453	0.276	3.929e-10	7.073e-06	CONE13_5_remove_sp_DE_vs_CONE13_5_remove_sp_Non	up	1.17698369225741	0.827976488752121
Egfr	0.266431368057894	0.536	0.352	4.054e-10	7.298e-06	CONE13_5_remove_sp_DE_vs_CONE13_5_remove_sp_Non	up	1.63813003547729	1.19383106440124
Agpat5	0.149303629033665	0.317	0.163	4.061e-10	7.31e-06	CONE13_5_remove_sp_DE_vs_CONE13_5_remove_sp_Non	false	0.569744465398224	0.415905229540668
Dab2	0.146597025958513	0.136	0.043	4.159e-10	7.488e-06	CONE13_5_remove_sp_DE_vs_CONE13_5_remove_sp_Non	false	0.236251934238907	0.11729136594494
Chd9	0.200482914705362	0.414	0.241	4.189e-10	7.542e-06	CONE13_5_remove_sp_DE_vs_CONE13_5_remove_sp_Non	false	0.861949384899466	0.620899358611134
Fbln1	0.179794407634637	0.485	0.298	4.214e-10	7.586e-06	CONE13_5_remove_sp_DE_vs_CONE13_5_remove_sp_Non	false	1.05288345654227	0.812852788956457
Srm	0.156886707459586	0.462	0.276	4.218e-10	7.593e-06	CONE13_5_remove_sp_DE_vs_CONE13_5_remove_sp_Non	false	1.01837782089151	0.8108953331833
Pde10a	0.197076271982761	0.107	0.026	4.434e-10	7.982e-06	CONE13_5_remove_sp_DE_vs_CONE13_5_remove_sp_Non	false	0.212426992441062	0.0581388691843398
Kdm6a	0.185194255856906	0.482	0.295	4.612e-10	8.303e-06	CONE13_5_remove_sp_DE_vs_CONE13_5_remove_sp_Non	false	1.11702756343392	0.862502074305383
Prdm5	0.155999489208473	0.208	0.091	4.625e-10	8.326e-06	CONE13_5_remove_sp_DE_vs_CONE13_5_remove_sp_Non	false	0.372672614516628	0.232481352667948
Celf1	0.239786248721602	0.614	0.419	4.861e-10	8.751e-06	CONE13_5_remove_sp_DE_vs_CONE13_5_remove_sp_Non	false	1.61769940322121	1.21739731565779
Actn1	0.183024650468942	0.334	0.184	4.893e-10	8.808e-06	CONE13_5_remove_sp_DE_vs_CONE13_5_remove_sp_Non	false	0.633840142921936	0.439685291680046
Fibin	0.192755411440533	0.157	0.057	5.011e-10	9.022e-06	CONE13_5_remove_sp_DE_vs_CONE13_5_remove_sp_Non	false	0.35430499268974	0.18544231631771
Senp6	0.193846738088611	0.725	0.519	5.093e-10	9.17e-06	CONE13_5_remove_sp_DE_vs_CONE13_5_remove_sp_Non	false	2.17439235752839	1.77579747677742
Grk5	0.167263826543252	0.134	0.043	5.129e-10	9.234e-06	CONE13_5_remove_sp_DE_vs_CONE13_5_remove_sp_Non	false	0.214488098344899	0.082038570425794
Gnb4	0.131999479512866	0.112	0.029	5.144e-10	9.261e-06	CONE13_5_remove_sp_DE_vs_CONE13_5_remove_sp_Non	false	0.186389371781413	0.0831367503107751
Osbpl6	0.187158320143889	0.242	0.117	5.153e-10	9.277e-06	CONE13_5_remove_sp_DE_vs_CONE13_5_remove_sp_Non	false	0.487559938451831	0.30708724639659
Npm1	0.18052624815856	0.993	0.972	5.198e-10	9.358e-06	CONE13_5_remove_sp_DE_vs_CONE13_5_remove_sp_Non	false	21.8904109520863	19.1985740017741
Cnot10	0.136222203163024	0.328	0.17	5.222e-10	9.402e-06	CONE13_5_remove_sp_DE_vs_CONE13_5_remove_sp_Non	false	0.574954426001059	0.433529974890198
Zranb1	0.169128849801604	0.46	0.277	5.226e-10	9.408e-06	CONE13_5_remove_sp_DE_vs_CONE13_5_remove_sp_Non	false	0.968167362908744	0.750949414744218
Gm42439	0.181061132118651	0.219	0.097	5.276e-10	9.498e-06	CONE13_5_remove_sp_DE_vs_CONE13_5_remove_sp_Non	false	0.405472822694659	0.240211845213298
Sh3bp5	0.102593808193709	0.244	0.114	5.361e-10	9.651e-06	CONE13_5_remove_sp_DE_vs_CONE13_5_remove_sp_Non	false	0.436205537803851	0.338079625534773
Sfrp2	0.267491916699544	0.322	0.177	5.552e-10	9.995e-06	CONE13_5_remove_sp_DE_vs_CONE13_5_remove_sp_Non	up	0.86230014976101	0.547689547125383
Kmt2a	0.24158999551528	0.506	0.316	5.642e-10	1.016e-05	CONE13_5_remove_sp_DE_vs_CONE13_5_remove_sp_Non	false	1.12240012009328	0.795698072486684
Snx5	0.208317334307308	0.543	0.35	5.8e-10	1.044e-05	CONE13_5_remove_sp_DE_vs_CONE13_5_remove_sp_Non	false	1.26237494020031	0.958715417965584
Hspb1	-0.89731197320387	0.293	0.391	5.8e-10	1.044e-05	CONE13_5_remove_sp_DE_vs_CONE13_5_remove_sp_Non	down	0.833093288557474	2.41383200416427
Ptprs	0.172345872492261	0.539	0.343	5.979e-10	1.076e-05	CONE13_5_remove_sp_DE_vs_CONE13_5_remove_sp_Non	false	1.28835944857546	1.03119047470296
Gm12446	-0.312678738077188	0.062	0.148	6.005e-10	1.081e-05	CONE13_5_remove_sp_DE_vs_CONE13_5_remove_sp_Non	down	0.0952868160132115	0.360507272787855
Msn	0.128270716961975	0.12	0.035	6.05e-10	1.089e-05	CONE13_5_remove_sp_DE_vs_CONE13_5_remove_sp_Non	false	0.183356956613156	0.0831617817882628
Rev1	0.145414163368456	0.269	0.131	6.209e-10	1.118e-05	CONE13_5_remove_sp_DE_vs_CONE13_5_remove_sp_Non	false	0.466371528625733	0.326262343144787
Adamts19	0.233181848200872	0.303	0.16	6.283e-10	1.131e-05	CONE13_5_remove_sp_DE_vs_CONE13_5_remove_sp_Non	false	0.65967636178628	0.412520727297462
Stau2	0.159925006272259	0.465	0.281	6.307e-10	1.136e-05	CONE13_5_remove_sp_DE_vs_CONE13_5_remove_sp_Non	false	1.05924886796933	0.843671065317079
Hba-a2	-1.79232164337914	0.634	0.635	6.308e-10	1.136e-05	CONE13_5_remove_sp_DE_vs_CONE13_5_remove_sp_Non	down	5.02933834108724	19.881852242934
Dmd	0.25330775130932	0.155	0.057	6.392e-10	1.151e-05	CONE13_5_remove_sp_DE_vs_CONE13_5_remove_sp_Non	up	0.353888977063759	0.136425222653625
Polr1a	0.185039572573477	0.248	0.118	6.401e-10	1.152e-05	CONE13_5_remove_sp_DE_vs_CONE13_5_remove_sp_Non	false	0.426724809560865	0.255494106093899
Rabgap1l	0.159240188562759	0.427	0.255	6.497e-10	1.17e-05	CONE13_5_remove_sp_DE_vs_CONE13_5_remove_sp_Non	false	0.976901400667173	0.770803890063625
Krit1	0.166897613397891	0.311	0.166	6.617e-10	1.191e-05	CONE13_5_remove_sp_DE_vs_CONE13_5_remove_sp_Non	false	0.588550444906392	0.415511238329115
Mirg	0.134009946379478	0.13	0.04	6.658e-10	1.199e-05	CONE13_5_remove_sp_DE_vs_CONE13_5_remove_sp_Non	false	0.213344342746892	0.106194266658828
Ube3c	0.175400224704906	0.381	0.219	6.933e-10	1.248e-05	CONE13_5_remove_sp_DE_vs_CONE13_5_remove_sp_Non	false	0.737383289012891	0.538996287815173
Dclk1	0.14365327954997	0.108	0.028	7.064e-10	1.272e-05	CONE13_5_remove_sp_DE_vs_CONE13_5_remove_sp_Non	false	0.208962782683199	0.0948678307025047
Map4k3	0.132299773668152	0.406	0.234	7.127e-10	1.283e-05	CONE13_5_remove_sp_DE_vs_CONE13_5_remove_sp_Non	false	0.83845755518098	0.677842899196826
Tnfaip8	0.194554957736323	0.54	0.345	7.193e-10	1.295e-05	CONE13_5_remove_sp_DE_vs_CONE13_5_remove_sp_Non	false	1.28282275555102	0.995344518507193
Spata5	0.218094613470861	0.423	0.252	7.293e-10	1.313e-05	CONE13_5_remove_sp_DE_vs_CONE13_5_remove_sp_Non	false	0.902898855191875	0.636453679085142
Hdgfl3	0.199025320014758	0.382	0.217	7.46e-10	1.343e-05	CONE13_5_remove_sp_DE_vs_CONE13_5_remove_sp_Non	false	0.778335888619001	0.549697448320468
Ankrd28	0.23550877513477	0.407	0.238	7.55e-10	1.359e-05	CONE13_5_remove_sp_DE_vs_CONE13_5_remove_sp_Non	false	0.906156903063978	0.619603523969018
Lsm14a	0.168864619104936	0.377	0.216	7.632e-10	1.374e-05	CONE13_5_remove_sp_DE_vs_CONE13_5_remove_sp_Non	false	0.72261339495147	0.532839195196797
Eif4g3	0.216832060280998	0.622	0.43	7.956e-10	1.432e-05	CONE13_5_remove_sp_DE_vs_CONE13_5_remove_sp_Non	false	1.69775024632608	1.32181729984115
Satb2	0.267668341132956	0.145	0.052	8.19e-10	1.474e-05	CONE13_5_remove_sp_DE_vs_CONE13_5_remove_sp_Non	up	0.411827030086733	0.173310030287842
Dmrt2	-0.354692208685218	0.079	0.171	8.3e-10	1.494e-05	CONE13_5_remove_sp_DE_vs_CONE13_5_remove_sp_Non	down	0.143992078276184	0.462948733732947
Exoc4	0.204482586193068	0.73	0.51	8.404e-10	1.513e-05	CONE13_5_remove_sp_DE_vs_CONE13_5_remove_sp_Non	false	2.43684517959998	1.98318884677147
Shox2	0.196930093654702	0.184	0.077	8.462e-10	1.523e-05	CONE13_5_remove_sp_DE_vs_CONE13_5_remove_sp_Non	false	0.402413349185069	0.223990990670881
Atg4a	0.208076959468201	0.157	0.058	8.675e-10	1.562e-05	CONE13_5_remove_sp_DE_vs_CONE13_5_remove_sp_Non	false	0.358776369895665	0.176804970792644
Nsd1	0.200643349295415	0.675	0.469	8.784e-10	1.581e-05	CONE13_5_remove_sp_DE_vs_CONE13_5_remove_sp_Non	false	1.97387266908942	1.5882731500547
Kmt2c	0.151459910332791	0.52	0.322	8.86e-10	1.595e-05	CONE13_5_remove_sp_DE_vs_CONE13_5_remove_sp_Non	false	1.21766415788085	0.997139965192617
Armcx2	0.159305860465473	0.258	0.124	9.032e-10	1.626e-05	CONE13_5_remove_sp_DE_vs_CONE13_5_remove_sp_Non	false	0.414456627248102	0.267078908926534
Eln	0.0889305062961642	0.125	0.038	9.099e-10	1.638e-05	CONE13_5_remove_sp_DE_vs_CONE13_5_remove_sp_Non	false	0.219456674676696	0.147007588159339
Hspd1	0.230891135418569	0.87	0.724	9.12e-10	1.642e-05	CONE13_5_remove_sp_DE_vs_CONE13_5_remove_sp_Non	false	4.97749858752436	4.09401565151764
Kansl1	0.199042209613929	0.785	0.609	9.129e-10	1.643e-05	CONE13_5_remove_sp_DE_vs_CONE13_5_remove_sp_Non	false	3.01537637614238	2.4984295048119
Fam193a	0.202662799742077	0.563	0.361	9.142e-10	1.646e-05	CONE13_5_remove_sp_DE_vs_CONE13_5_remove_sp_Non	false	1.3267357220563	1.0223280467678
Ctps	0.101581206012763	0.344	0.187	9.146e-10	1.647e-05	CONE13_5_remove_sp_DE_vs_CONE13_5_remove_sp_Non	false	0.632117588021304	0.521610325790988
Htt	0.1382551987199	0.267	0.131	9.361e-10	1.685e-05	CONE13_5_remove_sp_DE_vs_CONE13_5_remove_sp_Non	false	0.455221175645357	0.322721566476604
Tpst1	0.128976089906061	0.147	0.052	9.37e-10	1.687e-05	CONE13_5_remove_sp_DE_vs_CONE13_5_remove_sp_Non	false	0.238483100695513	0.133044774452795
Elk3	0.163616807323469	0.251	0.118	9.414e-10	1.695e-05	CONE13_5_remove_sp_DE_vs_CONE13_5_remove_sp_Non	false	0.430699391826501	0.277803812426186
Rab30	0.169690250102949	0.166	0.064	9.423e-10	1.696e-05	CONE13_5_remove_sp_DE_vs_CONE13_5_remove_sp_Non	false	0.288275594027723	0.145822152018998
Gmds	0.217294717314821	0.497	0.32	9.657e-10	1.739e-05	CONE13_5_remove_sp_DE_vs_CONE13_5_remove_sp_Non	false	1.35601928868796	1.02712420996241
Synpo2	0.172725214221594	0.167	0.064	9.677e-10	1.742e-05	CONE13_5_remove_sp_DE_vs_CONE13_5_remove_sp_Non	false	0.372213759733812	0.21788419796583
Adamts3	0.150269982668762	0.117	0.033	9.686e-10	1.744e-05	CONE13_5_remove_sp_DE_vs_CONE13_5_remove_sp_Non	false	0.183151896809014	0.0666065350854303
Myl9	0.202084506871258	0.187	0.078	9.903e-10	1.783e-05	CONE13_5_remove_sp_DE_vs_CONE13_5_remove_sp_Non	false	0.409699365438085	0.225964413390318
Diaph2	0.211637622432097	0.398	0.237	9.958e-10	1.793e-05	CONE13_5_remove_sp_DE_vs_CONE13_5_remove_sp_Non	false	0.854367611673614	0.601878564383169
Atf2	0.199359612377244	0.416	0.247	1.014e-09	1.825e-05	CONE13_5_remove_sp_DE_vs_CONE13_5_remove_sp_Non	false	0.883010484755475	0.640503712531566
Tnfrsf19	0.0466184847619409	0.256	0.12	1.054e-09	1.898e-05	CONE13_5_remove_sp_DE_vs_CONE13_5_remove_sp_Non	false	0.554656463511163	0.505645713959096
Ggnbp2	0.183683924468904	0.461	0.276	1.071e-09	1.928e-05	CONE13_5_remove_sp_DE_vs_CONE13_5_remove_sp_Non	false	0.974469725296496	0.738936138532139
Iqgap2	0.222860574330573	0.264	0.135	1.099e-09	1.979e-05	CONE13_5_remove_sp_DE_vs_CONE13_5_remove_sp_Non	false	0.556601110702998	0.334330813384993
Pank2	0.146119334713673	0.3	0.155	1.107e-09	1.994e-05	CONE13_5_remove_sp_DE_vs_CONE13_5_remove_sp_Non	false	0.493192551416588	0.349852489202844
Poc1b	0.101903529729239	0.185	0.075	1.134e-09	2.041e-05	CONE13_5_remove_sp_DE_vs_CONE13_5_remove_sp_Non	false	0.288373346800456	0.200968895959058
Gm56714	0.153626119288482	0.155	0.057	1.141e-09	2.054e-05	CONE13_5_remove_sp_DE_vs_CONE13_5_remove_sp_Non	false	0.253216310781093	0.12711848442043
Inpp4b	0.226564380023134	0.164	0.064	1.251e-09	2.253e-05	CONE13_5_remove_sp_DE_vs_CONE13_5_remove_sp_Non	false	0.468109889137553	0.255282578971417
Tbx3os1	0.209790595804649	0.15	0.054	1.255e-09	2.26e-05	CONE13_5_remove_sp_DE_vs_CONE13_5_remove_sp_Non	false	0.394616187216506	0.206398996588065
Prrx2	0.0864695526256855	0.141	0.047	1.317e-09	2.371e-05	CONE13_5_remove_sp_DE_vs_CONE13_5_remove_sp_Non	false	0.23707596464083	0.165557731463581
Prkacb	0.19309036191539	0.383	0.221	1.317e-09	2.371e-05	CONE13_5_remove_sp_DE_vs_CONE13_5_remove_sp_Non	false	0.754959435754892	0.535631898537847
Chchd1	0.151804225279885	0.529	0.334	1.325e-09	2.386e-05	CONE13_5_remove_sp_DE_vs_CONE13_5_remove_sp_Non	false	1.15525192431075	0.940484961497332
Sin3a	0.139746339175704	0.29	0.145	1.34e-09	2.413e-05	CONE13_5_remove_sp_DE_vs_CONE13_5_remove_sp_Non	false	0.478247481906904	0.342257061742204
Ano6	0.211286055947269	0.41	0.244	1.355e-09	2.439e-05	CONE13_5_remove_sp_DE_vs_CONE13_5_remove_sp_Non	false	0.922194373463546	0.660855142020281
Tmem131	0.16594792119182	0.441	0.263	1.365e-09	2.458e-05	CONE13_5_remove_sp_DE_vs_CONE13_5_remove_sp_Non	false	0.963330897656213	0.750500235600931
Pdzrn4	0.293109863762202	0.113	0.032	1.39e-09	2.502e-05	CONE13_5_remove_sp_DE_vs_CONE13_5_remove_sp_Non	up	0.351164782936531	0.10331581404919
Antxr2	0.118281524030474	0.112	0.031	1.396e-09	2.514e-05	CONE13_5_remove_sp_DE_vs_CONE13_5_remove_sp_Non	false	0.185012438296441	0.0922030900756513
Scaf1	0.100613768030893	0.255	0.124	1.442e-09	2.597e-05	CONE13_5_remove_sp_DE_vs_CONE13_5_remove_sp_Non	false	0.402642373692711	0.308613213666637
Taf1d	0.144040681103292	0.573	0.379	1.448e-09	2.607e-05	CONE13_5_remove_sp_DE_vs_CONE13_5_remove_sp_Non	false	1.42845500700732	1.19819146753313
Gga2	0.14231913439538	0.308	0.162	1.503e-09	2.705e-05	CONE13_5_remove_sp_DE_vs_CONE13_5_remove_sp_Non	false	0.53411865229036	0.390490710595217
Pde5a	0.162299753603169	0.206	0.092	1.505e-09	2.71e-05	CONE13_5_remove_sp_DE_vs_CONE13_5_remove_sp_Non	false	0.374405900124771	0.22866576079843
Bmp1	0.10942435563095	0.228	0.106	1.524e-09	2.743e-05	CONE13_5_remove_sp_DE_vs_CONE13_5_remove_sp_Non	false	0.393986418212029	0.292630595483394
Myo9a	0.19386991109449	0.501	0.315	1.527e-09	2.749e-05	CONE13_5_remove_sp_DE_vs_CONE13_5_remove_sp_Non	false	1.19224703583154	0.917105050002528
Mob3b	0.170873143424114	0.293	0.15	1.529e-09	2.753e-05	CONE13_5_remove_sp_DE_vs_CONE13_5_remove_sp_Non	false	0.555172479416787	0.381970008429733
Spred2	0.204179953686669	0.52	0.33	1.534e-09	2.762e-05	CONE13_5_remove_sp_DE_vs_CONE13_5_remove_sp_Non	false	1.24560330758321	0.949778398366322
Rbm6	0.190464324990624	0.605	0.403	1.548e-09	2.787e-05	CONE13_5_remove_sp_DE_vs_CONE13_5_remove_sp_Non	false	1.56992867146029	1.25260391307154
Ythdf3	0.207395910618903	0.481	0.291	1.557e-09	2.804e-05	CONE13_5_remove_sp_DE_vs_CONE13_5_remove_sp_Non	false	1.05469703529969	0.780096268573901
Trip11	0.146328225140098	0.364	0.206	1.579e-09	2.843e-05	CONE13_5_remove_sp_DE_vs_CONE13_5_remove_sp_Non	false	0.676319051159616	0.515120682304834
Dnm1	0.121014056706094	0.121	0.036	1.586e-09	2.855e-05	CONE13_5_remove_sp_DE_vs_CONE13_5_remove_sp_Non	false	0.185199248067089	0.0903107783086324
Rian	0.18731454163354	0.498	0.32	1.586e-09	2.855e-05	CONE13_5_remove_sp_DE_vs_CONE13_5_remove_sp_Non	false	1.47796304002972	1.17675646790645
Krt19	-0.620814087024741	0.196	0.305	1.605e-09	2.89e-05	CONE13_5_remove_sp_DE_vs_CONE13_5_remove_sp_Non	down	0.556838468419762	1.39386885662914
Jam3	0.164157939408239	0.169	0.067	1.62e-09	2.916e-05	CONE13_5_remove_sp_DE_vs_CONE13_5_remove_sp_Non	false	0.289033365425142	0.150895399471256
Dlg4	0.160171066890144	0.153	0.057	1.622e-09	2.921e-05	CONE13_5_remove_sp_DE_vs_CONE13_5_remove_sp_Non	false	0.263541081432678	0.131262903213859
Atp11c	0.203903559579194	0.391	0.227	1.633e-09	2.939e-05	CONE13_5_remove_sp_DE_vs_CONE13_5_remove_sp_Non	false	0.815285323343797	0.576550383122778
Gsc	0.116014141544981	0.104	0.026	1.65e-09	2.97e-05	CONE13_5_remove_sp_DE_vs_CONE13_5_remove_sp_Non	false	0.179323445918972	0.0886693643919205
Kcnmb4	0.188583672215759	0.278	0.139	1.684e-09	3.032e-05	CONE13_5_remove_sp_DE_vs_CONE13_5_remove_sp_Non	false	0.528196231464774	0.341454880082459
Rabl6	0.165495243025956	0.439	0.26	1.704e-09	3.067e-05	CONE13_5_remove_sp_DE_vs_CONE13_5_remove_sp_Non	false	0.898395010903784	0.693150852898622
Gab2	0.161821248605856	0.122	0.038	1.708e-09	3.074e-05	CONE13_5_remove_sp_DE_vs_CONE13_5_remove_sp_Non	false	0.20558538352055	0.0781649139991151
Raph1	0.169036996880122	0.348	0.194	1.708e-09	3.075e-05	CONE13_5_remove_sp_DE_vs_CONE13_5_remove_sp_Non	false	0.691544144459076	0.505022108447932
Klf7	0.186945861591098	0.295	0.152	1.75e-09	3.15e-05	CONE13_5_remove_sp_DE_vs_CONE13_5_remove_sp_Non	false	0.606138078624335	0.411446103779267
Mia	0.215812436832224	0.172	0.071	1.801e-09	3.241e-05	CONE13_5_remove_sp_DE_vs_CONE13_5_remove_sp_Non	false	0.439119013903265	0.239699410463353
Rab11fip3	0.14931722034502	0.227	0.106	1.826e-09	3.287e-05	CONE13_5_remove_sp_DE_vs_CONE13_5_remove_sp_Non	false	0.386802389808525	0.250937224436065
Ccne1	0.149022257636669	0.242	0.117	1.853e-09	3.336e-05	CONE13_5_remove_sp_DE_vs_CONE13_5_remove_sp_Non	false	0.450027045704333	0.308212603890982
Clip3	0.132953364037569	0.222	0.103	1.943e-09	3.498e-05	CONE13_5_remove_sp_DE_vs_CONE13_5_remove_sp_Non	false	0.403234670634251	0.280176568899637
Jazf1	0.204320865808143	0.172	0.07	1.953e-09	3.516e-05	CONE13_5_remove_sp_DE_vs_CONE13_5_remove_sp_Non	false	0.350709284198158	0.172867369679821
Erc2	0.20352517709049	0.253	0.127	2.023e-09	3.642e-05	CONE13_5_remove_sp_DE_vs_CONE13_5_remove_sp_Non	false	0.498015476210105	0.301438177493836
Rnf157	0.116582419388705	0.159	0.06	2.072e-09	3.729e-05	CONE13_5_remove_sp_DE_vs_CONE13_5_remove_sp_Non	false	0.257183903097769	0.160057324406318
Rrp1b	0.115574197148015	0.272	0.136	2.144e-09	3.86e-05	CONE13_5_remove_sp_DE_vs_CONE13_5_remove_sp_Non	false	0.441631530302567	0.331115239507277
Ext2	0.178889215662361	0.305	0.159	2.19e-09	3.943e-05	CONE13_5_remove_sp_DE_vs_CONE13_5_remove_sp_Non	false	0.56712037853327	0.384874923590915
Phtf2	0.183989025327803	0.336	0.184	2.214e-09	3.986e-05	CONE13_5_remove_sp_DE_vs_CONE13_5_remove_sp_Non	false	0.692253318595039	0.490143296502123
Lrp1	0.146301712345102	0.337	0.185	2.273e-09	4.091e-05	CONE13_5_remove_sp_DE_vs_CONE13_5_remove_sp_Non	false	0.667529330549517	0.507206427884921
Braf	0.182062329655718	0.423	0.251	2.287e-09	4.117e-05	CONE13_5_remove_sp_DE_vs_CONE13_5_remove_sp_Non	false	0.894354060256442	0.670272923945261
Lima1	0.187314814566241	0.389	0.228	2.287e-09	4.117e-05	CONE13_5_remove_sp_DE_vs_CONE13_5_remove_sp_Non	false	0.868178072210737	0.64121923531569
Cep112	0.141611905758588	0.29	0.15	2.339e-09	4.211e-05	CONE13_5_remove_sp_DE_vs_CONE13_5_remove_sp_Non	false	0.571511658659508	0.425068807855673
Mbnl2	0.202113016199998	0.814	0.643	2.34e-09	4.212e-05	CONE13_5_remove_sp_DE_vs_CONE13_5_remove_sp_Non	false	3.66767211033819	3.05801923250383
Angptl1	0.113874983179448	0.117	0.035	2.366e-09	4.26e-05	CONE13_5_remove_sp_DE_vs_CONE13_5_remove_sp_Non	false	0.216594934807742	0.124725402862467
Slc6a6	0.222148626416144	0.292	0.153	2.38e-09	4.285e-05	CONE13_5_remove_sp_DE_vs_CONE13_5_remove_sp_Non	false	0.608586048626187	0.379554808848926
Hipk2	0.194373922578233	0.602	0.408	2.624e-09	4.724e-05	CONE13_5_remove_sp_DE_vs_CONE13_5_remove_sp_Non	false	1.59460736079973	1.26807954666392
Cdon	0.213185459262933	0.321	0.178	2.659e-09	4.786e-05	CONE13_5_remove_sp_DE_vs_CONE13_5_remove_sp_Non	false	0.709234240741148	0.47496589353482
Pds5a	0.217125588817701	0.574	0.39	2.693e-09	4.848e-05	CONE13_5_remove_sp_DE_vs_CONE13_5_remove_sp_Non	false	1.45739433778893	1.1145724003039
Ptprd	0.465448844694433	0.779	0.653	2.749e-09	4.949e-05	CONE13_5_remove_sp_DE_vs_CONE13_5_remove_sp_Non	up	5.23003716931081	3.51274480465818
Pdzd4	0.124023555187724	0.182	0.077	2.823e-09	5.082e-05	CONE13_5_remove_sp_DE_vs_CONE13_5_remove_sp_Non	false	0.304052351217669	0.197104202125845
P4ha2	0.0949106265355094	0.114	0.033	2.823e-09	5.083e-05	CONE13_5_remove_sp_DE_vs_CONE13_5_remove_sp_Non	false	0.16957723053518	0.0955650920410994
Fbn1	0.152418526848091	0.29	0.152	2.835e-09	5.103e-05	CONE13_5_remove_sp_DE_vs_CONE13_5_remove_sp_Non	false	0.569777238300238	0.412883961942158
Fads2	0.108971049762425	0.198	0.088	2.841e-09	5.114e-05	CONE13_5_remove_sp_DE_vs_CONE13_5_remove_sp_Non	false	0.320029365086039	0.224459761200665
Cfap36	0.151054932837281	0.283	0.146	2.951e-09	5.312e-05	CONE13_5_remove_sp_DE_vs_CONE13_5_remove_sp_Non	false	0.479362988884887	0.332792372176305
Slf2	0.152813286994425	0.329	0.181	2.971e-09	5.349e-05	CONE13_5_remove_sp_DE_vs_CONE13_5_remove_sp_Non	false	0.614567090263905	0.452786028049949
Tcf7l1	0.253797575785181	0.683	0.517	2.977e-09	5.359e-05	CONE13_5_remove_sp_DE_vs_CONE13_5_remove_sp_Non	up	2.30744754773238	1.77446185561653
Tiparp	0.174271989443175	0.196	0.086	2.991e-09	5.385e-05	CONE13_5_remove_sp_DE_vs_CONE13_5_remove_sp_Non	false	0.358577323826642	0.204495835565574
Emilin1	0.109425697405177	0.11	0.031	3.066e-09	5.519e-05	CONE13_5_remove_sp_DE_vs_CONE13_5_remove_sp_Non	false	0.169649982673543	0.084679167988184
Plcl2	0.105163524412832	0.126	0.04	3.123e-09	5.623e-05	CONE13_5_remove_sp_DE_vs_CONE13_5_remove_sp_Non	false	0.196534105565603	0.112878424606715
Chd8	0.118296089556878	0.394	0.224	3.124e-09	5.624e-05	CONE13_5_remove_sp_DE_vs_CONE13_5_remove_sp_Non	false	0.760857409628287	0.622703705129785
Mast2	0.148027472478917	0.453	0.273	3.163e-09	5.695e-05	CONE13_5_remove_sp_DE_vs_CONE13_5_remove_sp_Non	false	0.952158045765676	0.762278972794684
Rfc1	0.152864755706327	0.533	0.338	3.191e-09	5.744e-05	CONE13_5_remove_sp_DE_vs_CONE13_5_remove_sp_Non	false	1.20931579021205	0.987688478366459
Rfx7	0.210748034045723	0.501	0.325	3.215e-09	5.789e-05	CONE13_5_remove_sp_DE_vs_CONE13_5_remove_sp_Non	false	1.18551703405861	0.889008355386947
Loxl2	0.0695325080089393	0.132	0.043	3.361e-09	6.052e-05	CONE13_5_remove_sp_DE_vs_CONE13_5_remove_sp_Non	false	0.202952824852808	0.146787875948407
Nptn	0.171076297815268	0.39	0.23	3.448e-09	6.207e-05	CONE13_5_remove_sp_DE_vs_CONE13_5_remove_sp_Non	false	0.783426173650006	0.584505940564255
Osr1	0.0966417925840986	0.184	0.078	3.485e-09	6.275e-05	CONE13_5_remove_sp_DE_vs_CONE13_5_remove_sp_Non	false	0.401983240066109	0.311600737649607
Rrbp1	0.235063362476955	0.672	0.508	3.5e-09	6.3e-05	CONE13_5_remove_sp_DE_vs_CONE13_5_remove_sp_Non	false	2.36435937543178	1.85906155269695
Phf12	0.150804697120488	0.345	0.195	3.542e-09	6.376e-05	CONE13_5_remove_sp_DE_vs_CONE13_5_remove_sp_Non	false	0.632296029142014	0.470777439956594
Sfswap	0.157844715034186	0.355	0.199	3.551e-09	6.394e-05	CONE13_5_remove_sp_DE_vs_CONE13_5_remove_sp_Non	false	0.644201152109055	0.474295962763915
Klf8	0.166549388076368	0.108	0.031	3.561e-09	6.411e-05	CONE13_5_remove_sp_DE_vs_CONE13_5_remove_sp_Non	false	0.194881551636813	0.0651049833174694
Msi2	0.23301899771794	0.915	0.74	3.676e-09	6.618e-05	CONE13_5_remove_sp_DE_vs_CONE13_5_remove_sp_Non	false	5.05629336752743	4.15355270527836
Ttc17	0.155679356385622	0.269	0.138	3.764e-09	6.777e-05	CONE13_5_remove_sp_DE_vs_CONE13_5_remove_sp_Non	false	0.472903306771023	0.322732609881106
Dis3l2	0.126470203958959	0.449	0.274	3.876e-09	6.977e-05	CONE13_5_remove_sp_DE_vs_CONE13_5_remove_sp_Non	false	0.981660460363856	0.815814609132578
Ints7	0.148295421352291	0.336	0.184	3.896e-09	7.014e-05	CONE13_5_remove_sp_DE_vs_CONE13_5_remove_sp_Non	false	0.610709723573539	0.453857693177968
Pum1	0.202208662885915	0.8	0.581	3.943e-09	7.098e-05	CONE13_5_remove_sp_DE_vs_CONE13_5_remove_sp_Non	false	2.74511416295169	2.25584555654068
Adgrl1	0.111837120166565	0.257	0.128	4.006e-09	7.212e-05	CONE13_5_remove_sp_DE_vs_CONE13_5_remove_sp_Non	false	0.43697600109698	0.330255875488823
H13	0.130882322571376	0.341	0.189	4.009e-09	7.217e-05	CONE13_5_remove_sp_DE_vs_CONE13_5_remove_sp_Non	false	0.596203697013036	0.458246979643766
Araf	0.167262604943667	0.344	0.192	4.054e-09	7.298e-05	CONE13_5_remove_sp_DE_vs_CONE13_5_remove_sp_Non	false	0.677080020434886	0.493991834356388
Rnf150	0.198370814670589	0.233	0.114	4.054e-09	7.299e-05	CONE13_5_remove_sp_DE_vs_CONE13_5_remove_sp_Non	false	0.465536488351682	0.277784649392932
Ylpm1	0.124415145927672	0.497	0.305	4.11e-09	7.399e-05	CONE13_5_remove_sp_DE_vs_CONE13_5_remove_sp_Non	false	1.09113805576181	0.918833121486151
Micu3	0.158795495170127	0.228	0.11	4.184e-09	7.533e-05	CONE13_5_remove_sp_DE_vs_CONE13_5_remove_sp_Non	false	0.41475475133406	0.267793786469646
Ttc14	0.136208183588626	0.446	0.265	4.207e-09	7.573e-05	CONE13_5_remove_sp_DE_vs_CONE13_5_remove_sp_Non	false	0.860770270732817	0.693609876463536
Col9a1	0.181743319024789	0.143	0.053	4.327e-09	7.789e-05	CONE13_5_remove_sp_DE_vs_CONE13_5_remove_sp_Non	false	0.308825278161122	0.154418149246169
Slc25a12	0.153989521396544	0.124	0.04	4.358e-09	7.846e-05	CONE13_5_remove_sp_DE_vs_CONE13_5_remove_sp_Non	false	0.216973410987212	0.0942612312043993
Mme	0.223425930523327	0.205	0.097	4.373e-09	7.872e-05	CONE13_5_remove_sp_DE_vs_CONE13_5_remove_sp_Non	false	0.415456177791746	0.212913836353532
Pan3	0.123734282910009	0.55	0.354	4.382e-09	7.888e-05	CONE13_5_remove_sp_DE_vs_CONE13_5_remove_sp_Non	false	1.25567671902909	1.07075329970666
Bod1l	0.205346307409143	0.5	0.319	4.385e-09	7.894e-05	CONE13_5_remove_sp_DE_vs_CONE13_5_remove_sp_Non	false	1.12967285190505	0.847653837018581
AI506816	0.139781931807922	0.233	0.113	4.564e-09	8.217e-05	CONE13_5_remove_sp_DE_vs_CONE13_5_remove_sp_Non	false	0.380890071835679	0.253856911256056
Lrrc58	0.131086187705301	0.344	0.187	4.58e-09	8.245e-05	CONE13_5_remove_sp_DE_vs_CONE13_5_remove_sp_Non	false	0.632838515943314	0.49149398221907
Copa	0.19499298089571	0.426	0.263	4.687e-09	8.438e-05	CONE13_5_remove_sp_DE_vs_CONE13_5_remove_sp_Non	false	0.899152909135134	0.659574008222719
Ankrd11	0.154976137722116	0.853	0.666	4.806e-09	8.652e-05	CONE13_5_remove_sp_DE_vs_CONE13_5_remove_sp_Non	false	3.59734274932008	3.12958345783151
Fmn2	0.18195268191696	0.157	0.063	5.063e-09	9.114e-05	CONE13_5_remove_sp_DE_vs_CONE13_5_remove_sp_Non	false	0.28759117989338	0.135532784944806
Erc1	0.155349081667883	0.455	0.279	5.135e-09	9.245e-05	CONE13_5_remove_sp_DE_vs_CONE13_5_remove_sp_Non	false	1.0129271196593	0.807930664059506
Lemd3	0.119743346600482	0.248	0.121	5.227e-09	9.41e-05	CONE13_5_remove_sp_DE_vs_CONE13_5_remove_sp_Non	false	0.412835067263273	0.300775244951096
Elp4	0.122598721958825	0.423	0.252	5.263e-09	9.476e-05	CONE13_5_remove_sp_DE_vs_CONE13_5_remove_sp_Non	false	0.865640646622683	0.714122294949019
Taf3	0.176243493138176	0.325	0.181	5.366e-09	9.66e-05	CONE13_5_remove_sp_DE_vs_CONE13_5_remove_sp_Non	false	0.614430082579561	0.429283680398138
Usp37	0.123316175484185	0.322	0.175	5.541e-09	9.975e-05	CONE13_5_remove_sp_DE_vs_CONE13_5_remove_sp_Non	false	0.589014518293885	0.459307249030199
Ssbp2	0.252390769535108	0.818	0.652	5.541e-09	9.976e-05	CONE13_5_remove_sp_DE_vs_CONE13_5_remove_sp_Non	up	3.98747391336744	3.18755623746118
2410002F23Rik	0.0928294806647404	0.268	0.135	5.659e-09	0.0001019	CONE13_5_remove_sp_DE_vs_CONE13_5_remove_sp_Non	false	0.454807199702709	0.364599603729373
Tbc1d12	0.144930196438669	0.166	0.067	5.674e-09	0.0001021	CONE13_5_remove_sp_DE_vs_CONE13_5_remove_sp_Non	false	0.277947681320751	0.156291971943046
Chst11	0.208582730046928	0.463	0.281	5.821e-09	0.0001048	CONE13_5_remove_sp_DE_vs_CONE13_5_remove_sp_Non	false	1.2332565120157	0.933156677565809
Fau	-0.14771778953492	0.998	0.994	5.877e-09	0.0001058	CONE13_5_remove_sp_DE_vs_CONE13_5_remove_sp_Non	false	32.8382218665978	36.486793563739
Ppp4r1l-ps	0.203113468550968	0.314	0.177	5.877e-09	0.0001058	CONE13_5_remove_sp_DE_vs_CONE13_5_remove_sp_Non	false	0.602093216879031	0.392218843216773
Fstl1	0.28608417421051	0.635	0.464	5.957e-09	0.0001072	CONE13_5_remove_sp_DE_vs_CONE13_5_remove_sp_Non	up	2.01949670643998	1.47693590511823
Dchs1	0.0737826376717171	0.169	0.068	6.06e-09	0.0001091	CONE13_5_remove_sp_DE_vs_CONE13_5_remove_sp_Non	false	0.258687776347844	0.196374750225647
Phf20	0.183644395378424	0.386	0.224	6.257e-09	0.0001126	CONE13_5_remove_sp_DE_vs_CONE13_5_remove_sp_Non	false	0.790522982344706	0.577023052287041
Nfkb1	0.156848889238488	0.385	0.226	6.282e-09	0.0001131	CONE13_5_remove_sp_DE_vs_CONE13_5_remove_sp_Non	false	0.781884669030286	0.598812641854511
Nrk	0.295186231722329	0.216	0.104	6.296e-09	0.0001133	CONE13_5_remove_sp_DE_vs_CONE13_5_remove_sp_Non	up	0.589614222469315	0.296059489716569
Boc	0.15864769225714	0.316	0.175	6.305e-09	0.0001135	CONE13_5_remove_sp_DE_vs_CONE13_5_remove_sp_Non	false	0.623986208455731	0.455366551676852
Mycbp2	0.153807198082642	0.607	0.414	6.389e-09	0.000115	CONE13_5_remove_sp_DE_vs_CONE13_5_remove_sp_Non	false	1.55711824978666	1.29902237271489
Hdac9	0.169298629157746	0.204	0.093	6.428e-09	0.0001157	CONE13_5_remove_sp_DE_vs_CONE13_5_remove_sp_Non	false	0.455141347347989	0.294522376727254
Peli2	0.117518241636775	0.216	0.102	6.432e-09	0.0001158	CONE13_5_remove_sp_DE_vs_CONE13_5_remove_sp_Non	false	0.404597710393019	0.295187897170302
S100a14	-0.471585572865094	0.144	0.244	6.491e-09	0.0001169	CONE13_5_remove_sp_DE_vs_CONE13_5_remove_sp_Non	down	0.352425416782666	0.875320503653707
Sms	0.186625941922425	0.54	0.348	6.553e-09	0.000118	CONE13_5_remove_sp_DE_vs_CONE13_5_remove_sp_Non	false	1.26946884715973	0.994599875245972
Mcc	0.201473015679785	0.595	0.414	6.582e-09	0.0001185	CONE13_5_remove_sp_DE_vs_CONE13_5_remove_sp_Non	false	2.09445190787177	1.69164911468257
Hells	0.112709805855692	0.435	0.267	6.629e-09	0.0001193	CONE13_5_remove_sp_DE_vs_CONE13_5_remove_sp_Non	false	1.04480802810319	0.89160530855398
Rictor	0.168605599296381	0.322	0.181	6.766e-09	0.0001218	CONE13_5_remove_sp_DE_vs_CONE13_5_remove_sp_Non	false	0.628635889300897	0.44950218188885
Ogt	0.124318961881636	0.603	0.384	6.798e-09	0.0001224	CONE13_5_remove_sp_DE_vs_CONE13_5_remove_sp_Non	false	1.41249750892841	1.21378802191305
Rgs6	0.218357802482225	0.137	0.05	6.858e-09	0.0001235	CONE13_5_remove_sp_DE_vs_CONE13_5_remove_sp_Non	false	0.35998695235796	0.169499143973305
Fign	0.188273775459857	0.208	0.099	6.945e-09	0.000125	CONE13_5_remove_sp_DE_vs_CONE13_5_remove_sp_Non	false	0.441333105759567	0.265506885038575
Meis2	-0.314364439444949	0.843	0.886	6.953e-09	0.0001252	CONE13_5_remove_sp_DE_vs_CONE13_5_remove_sp_Non	down	12.4755838448774	15.7565466995603
Kars	0.116326423508608	0.298	0.157	6.983e-09	0.0001257	CONE13_5_remove_sp_DE_vs_CONE13_5_remove_sp_Non	false	0.531145328769169	0.413001597173457
Mtmr3	0.168719614890162	0.379	0.227	7.058e-09	0.0001271	CONE13_5_remove_sp_DE_vs_CONE13_5_remove_sp_Non	false	0.754174822387676	0.561071179353868
Stim1	0.190195559487407	0.235	0.117	7.107e-09	0.0001279	CONE13_5_remove_sp_DE_vs_CONE13_5_remove_sp_Non	false	0.446006784037561	0.267920523779065
Atp2b4	0.118374039129516	0.205	0.093	7.145e-09	0.0001286	CONE13_5_remove_sp_DE_vs_CONE13_5_remove_sp_Non	false	0.345343515598336	0.239834189497063
Mthfd1l	0.175596357007444	0.155	0.061	7.222e-09	0.00013	CONE13_5_remove_sp_DE_vs_CONE13_5_remove_sp_Non	false	0.291269967978731	0.143797885254966
Smg6	0.147739654594595	0.69	0.472	7.365e-09	0.0001326	CONE13_5_remove_sp_DE_vs_CONE13_5_remove_sp_Non	false	2.03276579697319	1.73805559358501
Gnai2	0.176757935647744	0.781	0.613	7.412e-09	0.0001334	CONE13_5_remove_sp_DE_vs_CONE13_5_remove_sp_Non	false	2.69122563396178	2.26609249945833
Pip5k1a	0.178167377546287	0.351	0.203	7.508e-09	0.0001352	CONE13_5_remove_sp_DE_vs_CONE13_5_remove_sp_Non	false	0.657475680415742	0.465425581768148
Pom121	0.106744845875966	0.338	0.185	7.522e-09	0.0001354	CONE13_5_remove_sp_DE_vs_CONE13_5_remove_sp_Non	false	0.600326751512649	0.48665539740425
Atad5	0.115990445734817	0.246	0.124	7.716e-09	0.0001389	CONE13_5_remove_sp_DE_vs_CONE13_5_remove_sp_Non	false	0.43187483578611	0.321728665037087
Map2k5	0.148998531939501	0.402	0.234	7.828e-09	0.0001409	CONE13_5_remove_sp_DE_vs_CONE13_5_remove_sp_Non	false	0.767387485207094	0.594453952955063
Csnk1g1	0.190723698933715	0.489	0.305	8.094e-09	0.0001457	CONE13_5_remove_sp_DE_vs_CONE13_5_remove_sp_Non	false	1.06796838915404	0.812398634102705
Ccny	0.108254797389744	0.495	0.299	8.141e-09	0.0001466	CONE13_5_remove_sp_DE_vs_CONE13_5_remove_sp_Non	false	1.02216044856849	0.876440884696059
Vps35	0.148823948605386	0.431	0.255	8.344e-09	0.0001502	CONE13_5_remove_sp_DE_vs_CONE13_5_remove_sp_Non	false	0.801716544432742	0.625611055663309
Xpo7	0.158167150111147	0.54	0.352	8.437e-09	0.0001519	CONE13_5_remove_sp_DE_vs_CONE13_5_remove_sp_Non	false	1.28347023035708	1.04685602141957
Dcaf7	0.166827734706772	0.32	0.18	8.628e-09	0.0001553	CONE13_5_remove_sp_DE_vs_CONE13_5_remove_sp_Non	false	0.564986199306771	0.394588721988377
Jak2	0.135035490112877	0.149	0.057	8.715e-09	0.0001569	CONE13_5_remove_sp_DE_vs_CONE13_5_remove_sp_Non	false	0.235430137444439	0.125521566753379
Purg	0.122809112460022	0.244	0.121	9.045e-09	0.0001628	CONE13_5_remove_sp_DE_vs_CONE13_5_remove_sp_Non	false	0.398161698110545	0.284540965845126
Stk39	0.148377272366715	0.259	0.132	9.078e-09	0.0001634	CONE13_5_remove_sp_DE_vs_CONE13_5_remove_sp_Non	false	0.458343064613158	0.316300224811467
Sema6d	0.179955127948949	0.149	0.058	9.094e-09	0.0001637	CONE13_5_remove_sp_DE_vs_CONE13_5_remove_sp_Non	false	0.305433487370594	0.152854149752834
Map1s	0.135717126223841	0.138	0.05	9.114e-09	0.0001641	CONE13_5_remove_sp_DE_vs_CONE13_5_remove_sp_Non	false	0.218620505704917	0.109690153193886
Ubac2	0.110170332444201	0.403	0.238	9.17e-09	0.0001651	CONE13_5_remove_sp_DE_vs_CONE13_5_remove_sp_Non	false	0.802387997270171	0.670338457410022
Itsn1	0.16031406952054	0.409	0.244	9.248e-09	0.0001665	CONE13_5_remove_sp_DE_vs_CONE13_5_remove_sp_Non	false	0.812852113360007	0.622691041068999
Ftl1	-0.215171323134454	0.991	0.986	9.432e-09	0.0001698	CONE13_5_remove_sp_DE_vs_CONE13_5_remove_sp_Non	false	15.9145629548325	18.6353605968625
Ppp4r1	0.154090038909481	0.307	0.167	9.562e-09	0.0001722	CONE13_5_remove_sp_DE_vs_CONE13_5_remove_sp_Non	false	0.560635480011839	0.403033860398683
Ttc28	0.199203738255377	0.657	0.483	9.57e-09	0.0001723	CONE13_5_remove_sp_DE_vs_CONE13_5_remove_sp_Non	false	2.1057623163546	1.70573578345245
Zfp532	0.149806843562232	0.429	0.262	9.679e-09	0.0001742	CONE13_5_remove_sp_DE_vs_CONE13_5_remove_sp_Non	false	0.882806171231192	0.697596716403382
Camkmt	0.170935901395947	0.349	0.202	9.806e-09	0.0001765	CONE13_5_remove_sp_DE_vs_CONE13_5_remove_sp_Non	false	0.721787681231213	0.52990861616596
Fam171a1	0.139974708840829	0.201	0.093	9.848e-09	0.0001773	CONE13_5_remove_sp_DE_vs_CONE13_5_remove_sp_Non	false	0.33837997479297	0.215110160927895
Sipa1l1	0.159384337564649	0.502	0.32	9.879e-09	0.0001778	CONE13_5_remove_sp_DE_vs_CONE13_5_remove_sp_Non	false	1.19935212901172	0.96981106705027
Nucb1	0.121402350973042	0.218	0.104	9.983e-09	0.0001797	CONE13_5_remove_sp_DE_vs_CONE13_5_remove_sp_Non	false	0.346662845494454	0.238450197417898
Rbm4b	0.166488485678386	0.345	0.198	1.002e-08	0.0001804	CONE13_5_remove_sp_DE_vs_CONE13_5_remove_sp_Non	false	0.67337181373118	0.491488901327179
Srek1	0.164667990540557	0.626	0.436	1.004e-08	0.0001808	CONE13_5_remove_sp_DE_vs_CONE13_5_remove_sp_Non	false	1.71373373110794	1.42151243209491
Nbea	0.212290714996904	0.581	0.407	1.012e-08	0.0001822	CONE13_5_remove_sp_DE_vs_CONE13_5_remove_sp_Non	false	1.86081022805657	1.46988085650504
Ncoa1	0.154228302194645	0.421	0.262	1.039e-08	0.000187	CONE13_5_remove_sp_DE_vs_CONE13_5_remove_sp_Non	false	0.994936261528493	0.793167828225979
Dna2	0.120230636444464	0.12	0.039	1.054e-08	0.0001897	CONE13_5_remove_sp_DE_vs_CONE13_5_remove_sp_Non	false	0.179998103438238	0.0861169851890149
Spindoc	0.125851504214943	0.231	0.113	1.054e-08	0.0001898	CONE13_5_remove_sp_DE_vs_CONE13_5_remove_sp_Non	false	0.377614553086654	0.263007184079369
Mgat4b	0.121719836311305	0.178	0.077	1.11e-08	0.0001999	CONE13_5_remove_sp_DE_vs_CONE13_5_remove_sp_Non	false	0.274412111530745	0.1717729709486
Ephb2	0.148980843984846	0.316	0.174	1.146e-08	0.0002063	CONE13_5_remove_sp_DE_vs_CONE13_5_remove_sp_Non	false	0.611042499388021	0.453467919077563
Snap23	0.129687215683731	0.295	0.157	1.171e-08	0.0002108	CONE13_5_remove_sp_DE_vs_CONE13_5_remove_sp_Non	false	0.545337115128354	0.412960754522555
Tsc22d1	0.203952365417132	0.726	0.535	1.176e-08	0.0002117	CONE13_5_remove_sp_DE_vs_CONE13_5_remove_sp_Non	false	2.42723961380472	1.97594566754705
Dennd2a	0.163322063868073	0.201	0.093	1.219e-08	0.0002195	CONE13_5_remove_sp_DE_vs_CONE13_5_remove_sp_Non	false	0.340452867113052	0.197477488525316
Mmp14	0.116210155411508	0.376	0.217	1.244e-08	0.000224	CONE13_5_remove_sp_DE_vs_CONE13_5_remove_sp_Non	false	0.721281677921916	0.588536698104293
Mib1	0.178902791221733	0.446	0.279	1.249e-08	0.0002248	CONE13_5_remove_sp_DE_vs_CONE13_5_remove_sp_Non	false	0.943239958808959	0.717116378241153
Arl15	0.127464415509577	0.628	0.43	1.25e-08	0.0002251	CONE13_5_remove_sp_DE_vs_CONE13_5_remove_sp_Non	false	1.92552588273597	1.67861583108595
Sema4d	0.113277886535473	0.137	0.05	1.251e-08	0.0002252	CONE13_5_remove_sp_DE_vs_CONE13_5_remove_sp_Non	false	0.218356779075731	0.126819218277662
Iqcb1	0.136010407809949	0.359	0.203	1.32e-08	0.0002377	CONE13_5_remove_sp_DE_vs_CONE13_5_remove_sp_Non	false	0.681679535685236	0.530863528384523
Arhgap10	0.0864016257861924	0.451	0.272	1.349e-08	0.0002429	CONE13_5_remove_sp_DE_vs_CONE13_5_remove_sp_Non	false	0.943068853361849	0.830565385913095
Triobp	0.146506554326076	0.183	0.081	1.357e-08	0.0002443	CONE13_5_remove_sp_DE_vs_CONE13_5_remove_sp_Non	false	0.280167454550159	0.157036184599694
Sbf2	0.223753330350745	0.558	0.379	1.358e-08	0.0002445	CONE13_5_remove_sp_DE_vs_CONE13_5_remove_sp_Non	false	1.51138784873048	1.15112323359923
Klhl29	0.273400689161846	0.411	0.259	1.372e-08	0.000247	CONE13_5_remove_sp_DE_vs_CONE13_5_remove_sp_Non	up	1.15016971519085	0.779543186677364
Prrc2a	0.149195294235622	0.441	0.269	1.386e-08	0.0002494	CONE13_5_remove_sp_DE_vs_CONE13_5_remove_sp_Non	false	0.863111238556143	0.680555908404147
Ccm2	0.092802267158034	0.236	0.117	1.386e-08	0.0002496	CONE13_5_remove_sp_DE_vs_CONE13_5_remove_sp_Non	false	0.401140067755838	0.314301669568332
Rspry1	0.152605389720192	0.309	0.17	1.39e-08	0.0002502	CONE13_5_remove_sp_DE_vs_CONE13_5_remove_sp_Non	false	0.555220142990484	0.399605235184393
D16Ertd472e	0.111137027953599	0.231	0.113	1.462e-08	0.0002632	CONE13_5_remove_sp_DE_vs_CONE13_5_remove_sp_Non	false	0.388428732481041	0.285953004417967
Spred1	0.122581618641443	0.369	0.219	1.484e-08	0.0002671	CONE13_5_remove_sp_DE_vs_CONE13_5_remove_sp_Non	false	0.708727135888708	0.570010871106309
Srsf10	0.162946981661079	0.692	0.485	1.489e-08	0.000268	CONE13_5_remove_sp_DE_vs_CONE13_5_remove_sp_Non	false	1.96197533005261	1.64613021323594
Zfp160	0.11707991686054	0.181	0.079	1.503e-08	0.0002705	CONE13_5_remove_sp_DE_vs_CONE13_5_remove_sp_Non	false	0.297607241972931	0.196930262675396
Exosc10	0.11855509221029	0.227	0.11	1.507e-08	0.0002714	CONE13_5_remove_sp_DE_vs_CONE13_5_remove_sp_Non	false	0.360139484966294	0.253307490340142
Ddx50	0.17926379886175	0.546	0.361	1.526e-08	0.0002747	CONE13_5_remove_sp_DE_vs_CONE13_5_remove_sp_Non	false	1.29804095835585	1.0300308665655
Gmfb	0.0643714196885473	0.276	0.141	1.539e-08	0.0002771	CONE13_5_remove_sp_DE_vs_CONE13_5_remove_sp_Non	false	0.430181414896177	0.368205512285821
Igf2bp2	0.109540010171162	0.656	0.443	1.548e-08	0.0002788	CONE13_5_remove_sp_DE_vs_CONE13_5_remove_sp_Non	false	1.76626133894607	1.564466127165
Fryl	0.255510422310639	0.61	0.439	1.558e-08	0.0002805	CONE13_5_remove_sp_DE_vs_CONE13_5_remove_sp_Non	up	1.91150080901712	1.43949056550909
Pcdh18	0.129932929541928	0.234	0.117	1.568e-08	0.0002823	CONE13_5_remove_sp_DE_vs_CONE13_5_remove_sp_Non	false	0.418466089987505	0.296776239587115
Usp47	0.150948500191309	0.503	0.316	1.576e-08	0.0002837	CONE13_5_remove_sp_DE_vs_CONE13_5_remove_sp_Non	false	1.10667864205986	0.897887540914324
Nktr	0.15425094059494	0.604	0.418	1.58e-08	0.0002844	CONE13_5_remove_sp_DE_vs_CONE13_5_remove_sp_Non	false	1.6159642067595	1.35119468608134
Mbtd1	0.173865238635851	0.68	0.475	1.584e-08	0.0002852	CONE13_5_remove_sp_DE_vs_CONE13_5_remove_sp_Non	false	1.9745103730964	1.63730236581574
Kpna3	0.13799386190756	0.453	0.283	1.635e-08	0.0002943	CONE13_5_remove_sp_DE_vs_CONE13_5_remove_sp_Non	false	0.928431222647764	0.753005704962605
Nsmce2	0.204061427305844	0.593	0.403	1.641e-08	0.0002955	CONE13_5_remove_sp_DE_vs_CONE13_5_remove_sp_Non	false	1.54675185105789	1.21136651066553
Lypd6b	-0.444838110636545	0.206	0.304	1.67e-08	0.0003007	CONE13_5_remove_sp_DE_vs_CONE13_5_remove_sp_Non	down	0.494573068202702	1.03438399018156
Rhobtb1	0.103925442534346	0.157	0.064	1.674e-08	0.0003013	CONE13_5_remove_sp_DE_vs_CONE13_5_remove_sp_Non	false	0.250194298487971	0.163763369408306
Ash1l	0.121725821423707	0.637	0.443	1.685e-08	0.0003034	CONE13_5_remove_sp_DE_vs_CONE13_5_remove_sp_Non	false	1.78986779071387	1.56460454149387
Rnf122	0.116413696568863	0.135	0.05	1.686e-08	0.0003035	CONE13_5_remove_sp_DE_vs_CONE13_5_remove_sp_Non	false	0.219987968155234	0.12588040872208
2610037D02Rik	0.120469164456442	0.317	0.174	1.696e-08	0.0003052	CONE13_5_remove_sp_DE_vs_CONE13_5_remove_sp_Non	false	0.585272828127254	0.458745197147675
S100a16	-0.652677350199722	0.273	0.351	1.727e-08	0.0003109	CONE13_5_remove_sp_DE_vs_CONE13_5_remove_sp_Non	down	0.58858988135888	1.49721260453749
Tshz3	0.148882172484923	0.215	0.104	1.776e-08	0.0003198	CONE13_5_remove_sp_DE_vs_CONE13_5_remove_sp_Non	false	0.437893607208681	0.297395758579486
Cep85l	0.192477527925558	0.157	0.065	1.854e-08	0.0003337	CONE13_5_remove_sp_DE_vs_CONE13_5_remove_sp_Non	false	0.285080277531011	0.125091742243689
Pde3b	0.179443163311658	0.156	0.065	1.854e-08	0.0003338	CONE13_5_remove_sp_DE_vs_CONE13_5_remove_sp_Non	false	0.279417475869196	0.130289561151307
Hook3	0.17136373373175	0.325	0.184	1.858e-08	0.0003344	CONE13_5_remove_sp_DE_vs_CONE13_5_remove_sp_Non	false	0.610849246583433	0.430941750953254
Tnrc18	0.175170909979017	0.509	0.322	1.876e-08	0.0003377	CONE13_5_remove_sp_DE_vs_CONE13_5_remove_sp_Non	false	1.1672023299391	0.919915353519187
Xpo4	0.141202087242491	0.3	0.164	1.896e-08	0.0003414	CONE13_5_remove_sp_DE_vs_CONE13_5_remove_sp_Non	false	0.547529771023362	0.403727385525358
Nectin3	0.103042047085154	0.257	0.132	1.926e-08	0.0003468	CONE13_5_remove_sp_DE_vs_CONE13_5_remove_sp_Non	false	0.565539548687246	0.458083105346396
Eva1b	0.115970158641035	0.176	0.077	1.932e-08	0.0003477	CONE13_5_remove_sp_DE_vs_CONE13_5_remove_sp_Non	false	0.314884379254754	0.213792933225331
Lgals1	0.313693104260438	0.762	0.617	2.024e-08	0.0003643	CONE13_5_remove_sp_DE_vs_CONE13_5_remove_sp_Non	up	4.00356375133615	3.02635141727379
Atf7	0.10273614952691	0.39	0.228	2.025e-08	0.0003646	CONE13_5_remove_sp_DE_vs_CONE13_5_remove_sp_Non	false	0.800632457719226	0.677325829419202
Dtl	0.149227539356544	0.288	0.155	2.114e-08	0.0003805	CONE13_5_remove_sp_DE_vs_CONE13_5_remove_sp_Non	false	0.573661518282958	0.419511971224769
Matr3	0.126535430304441	0.738	0.511	2.127e-08	0.000383	CONE13_5_remove_sp_DE_vs_CONE13_5_remove_sp_Non	false	2.27137870660575	1.99715139594297
Etv4	0.0742642878716444	0.111	0.035	2.159e-08	0.0003887	CONE13_5_remove_sp_DE_vs_CONE13_5_remove_sp_Non	false	0.179088951466733	0.120370804000807
Cox7a2l	-0.282390876938519	0.902	0.847	2.16e-08	0.0003889	CONE13_5_remove_sp_DE_vs_CONE13_5_remove_sp_Non	down	4.33451244525294	5.48805483715087
Vim	0.267780143380385	0.686	0.522	2.179e-08	0.0003922	CONE13_5_remove_sp_DE_vs_CONE13_5_remove_sp_Non	up	2.65128942810995	2.03330905029603
Lrp6	0.130254061612809	0.478	0.302	2.193e-08	0.0003947	CONE13_5_remove_sp_DE_vs_CONE13_5_remove_sp_Non	false	1.04119194805256	0.865454198947222
Casz1	0.188890048352435	0.102	0.031	2.209e-08	0.0003977	CONE13_5_remove_sp_DE_vs_CONE13_5_remove_sp_Non	false	0.222459230150456	0.0729532490089367
Krtcap2	0.169525397194237	0.68	0.476	2.221e-08	0.0003999	CONE13_5_remove_sp_DE_vs_CONE13_5_remove_sp_Non	false	1.9305707786694	1.60617527531576
Cxcl12	0.171538901156476	0.225	0.113	2.248e-08	0.0004047	CONE13_5_remove_sp_DE_vs_CONE13_5_remove_sp_Non	false	0.505309363882587	0.337059848519311
Nrf1	0.186887526725826	0.523	0.35	2.251e-08	0.0004052	CONE13_5_remove_sp_DE_vs_CONE13_5_remove_sp_Non	false	1.30227197621811	1.02305602069334
P3h1	0.0804604299880367	0.138	0.052	2.268e-08	0.0004083	CONE13_5_remove_sp_DE_vs_CONE13_5_remove_sp_Non	false	0.205810475434809	0.140847314781076
Pten	0.174577246427199	0.486	0.308	2.274e-08	0.0004093	CONE13_5_remove_sp_DE_vs_CONE13_5_remove_sp_Non	false	1.09513562385575	0.85685192515746
Rprd1b	0.132023120057469	0.318	0.177	2.29e-08	0.0004123	CONE13_5_remove_sp_DE_vs_CONE13_5_remove_sp_Non	false	0.534304974028536	0.400609708107527
Rin2	0.15134583415815	0.382	0.227	2.296e-08	0.0004133	CONE13_5_remove_sp_DE_vs_CONE13_5_remove_sp_Non	false	0.848536101889669	0.664931143674169
Cadm1	0.144161576944452	0.74	0.536	2.317e-08	0.0004171	CONE13_5_remove_sp_DE_vs_CONE13_5_remove_sp_Non	false	3.01103464529535	2.63009178967127
Api5	0.15370334815618	0.421	0.255	2.34e-08	0.0004212	CONE13_5_remove_sp_DE_vs_CONE13_5_remove_sp_Non	false	0.844497337203642	0.658584361575875
Dsc3	0.241931843295014	0.203	0.102	2.344e-08	0.0004219	CONE13_5_remove_sp_DE_vs_CONE13_5_remove_sp_Non	false	0.551744456230153	0.312719549179392
Glcci1	0.127615355449701	0.212	0.102	2.351e-08	0.0004232	CONE13_5_remove_sp_DE_vs_CONE13_5_remove_sp_Non	false	0.382722550292141	0.266141236479363
Cacna1d	0.171672067527805	0.131	0.049	2.356e-08	0.0004242	CONE13_5_remove_sp_DE_vs_CONE13_5_remove_sp_Non	false	0.254273200960081	0.114063368120118
Itgb8	0.156941438084239	0.14	0.054	2.357e-08	0.0004244	CONE13_5_remove_sp_DE_vs_CONE13_5_remove_sp_Non	false	0.240805986400242	0.113403407619546
Map4k4	0.15982727928927	0.743	0.535	2.363e-08	0.0004254	CONE13_5_remove_sp_DE_vs_CONE13_5_remove_sp_Non	false	2.39061562843107	2.03554516191099
Map2k6	0.172362415769926	0.395	0.245	2.407e-08	0.0004333	CONE13_5_remove_sp_DE_vs_CONE13_5_remove_sp_Non	false	0.85824775785991	0.649491078260637
Kdelr2	0.130839419554365	0.449	0.28	2.471e-08	0.0004448	CONE13_5_remove_sp_DE_vs_CONE13_5_remove_sp_Non	false	0.929081788179249	0.762307831748717
Atm	0.111797204503855	0.234	0.117	2.476e-08	0.0004457	CONE13_5_remove_sp_DE_vs_CONE13_5_remove_sp_Non	false	0.414533064572351	0.309523174379856
Ttc27	0.153695166174724	0.181	0.082	2.486e-08	0.0004476	CONE13_5_remove_sp_DE_vs_CONE13_5_remove_sp_Non	false	0.318191392200712	0.185473636607771
Hmgxb3	0.0705707862194778	0.161	0.065	2.496e-08	0.0004494	CONE13_5_remove_sp_DE_vs_CONE13_5_remove_sp_Non	false	0.233331406509481	0.174892198754136
Trim33	0.143705987938013	0.523	0.337	2.504e-08	0.0004508	CONE13_5_remove_sp_DE_vs_CONE13_5_remove_sp_Non	false	1.19217507611132	0.984822718418847
Hdac4	0.106649703588264	0.319	0.178	2.549e-08	0.0004589	CONE13_5_remove_sp_DE_vs_CONE13_5_remove_sp_Non	false	0.592884641272391	0.47984154734816
Ppp1r9a	0.176416439243289	0.518	0.343	2.558e-08	0.0004605	CONE13_5_remove_sp_DE_vs_CONE13_5_remove_sp_Non	false	1.38549369301052	1.11142539617439
Gabbr1	0.137361021206227	0.167	0.072	2.609e-08	0.0004697	CONE13_5_remove_sp_DE_vs_CONE13_5_remove_sp_Non	false	0.265255068947321	0.150827255844014
St3gal5	0.0889832862708764	0.144	0.056	2.615e-08	0.0004708	CONE13_5_remove_sp_DE_vs_CONE13_5_remove_sp_Non	false	0.214666765169586	0.142462275897159
Med13l	0.158732195003451	0.458	0.28	2.62e-08	0.0004717	CONE13_5_remove_sp_DE_vs_CONE13_5_remove_sp_Non	false	0.990030228486632	0.783187995488682
Gfpt1	0.144587075348089	0.248	0.128	2.631e-08	0.0004736	CONE13_5_remove_sp_DE_vs_CONE13_5_remove_sp_Non	false	0.397887842169386	0.265069137112642
Tent4b	0.102896931108622	0.291	0.156	2.641e-08	0.0004754	CONE13_5_remove_sp_DE_vs_CONE13_5_remove_sp_Non	false	0.496225226376553	0.393686819093428
Cers5	0.128465035259996	0.351	0.203	2.649e-08	0.000477	CONE13_5_remove_sp_DE_vs_CONE13_5_remove_sp_Non	false	0.6422200017919	0.502785948244654
Kcnh1	0.268001575351673	0.26	0.142	2.664e-08	0.0004797	CONE13_5_remove_sp_DE_vs_CONE13_5_remove_sp_Non	up	0.700301598568146	0.412608591913388
Itga6	0.212689785860068	0.371	0.224	2.669e-08	0.0004805	CONE13_5_remove_sp_DE_vs_CONE13_5_remove_sp_Non	false	0.840275826987629	0.588551569316856
Nebl	-0.671680749643296	0.216	0.315	2.723e-08	0.0004903	CONE13_5_remove_sp_DE_vs_CONE13_5_remove_sp_Non	down	0.769781206684641	1.81893007158169
Snhg4	0.156466915589495	0.271	0.142	2.746e-08	0.0004943	CONE13_5_remove_sp_DE_vs_CONE13_5_remove_sp_Non	false	0.475318944408491	0.324178852143147
Etv6	0.204689816778487	0.612	0.43	2.749e-08	0.0004949	CONE13_5_remove_sp_DE_vs_CONE13_5_remove_sp_Non	false	1.82680919189069	1.45341695055018
Calu	0.140040039618176	0.536	0.355	2.754e-08	0.0004959	CONE13_5_remove_sp_DE_vs_CONE13_5_remove_sp_Non	false	1.28086182055878	1.07035179128005
Ppp6r3	0.214219567595891	0.454	0.292	2.776e-08	0.0004998	CONE13_5_remove_sp_DE_vs_CONE13_5_remove_sp_Non	false	0.983589350676831	0.710407521727647
Pth1r	0.129271308178494	0.131	0.049	2.812e-08	0.0005062	CONE13_5_remove_sp_DE_vs_CONE13_5_remove_sp_Non	false	0.222875509482383	0.118543315023293
Wasf1	0.177902338554829	0.225	0.116	2.834e-08	0.0005102	CONE13_5_remove_sp_DE_vs_CONE13_5_remove_sp_Non	false	0.451930184954648	0.28399494361498
Plac9	0.178577392245172	0.131	0.049	2.843e-08	0.0005119	CONE13_5_remove_sp_DE_vs_CONE13_5_remove_sp_Non	false	0.274162199744875	0.12632379858783
Raver1	0.158556525168343	0.28	0.152	2.853e-08	0.0005135	CONE13_5_remove_sp_DE_vs_CONE13_5_remove_sp_Non	false	0.505636875246087	0.349426778135907
Grip1	0.187812227786798	0.85	0.674	2.888e-08	0.0005199	CONE13_5_remove_sp_DE_vs_CONE13_5_remove_sp_Non	false	4.96451456908556	4.23697546414065
mt-Nd4	0.174259748815286	0.994	0.975	2.893e-08	0.0005209	CONE13_5_remove_sp_DE_vs_CONE13_5_remove_sp_Non	false	29.2494784336688	25.80826183873
Ubqln1	0.126376749751159	0.283	0.15	2.939e-08	0.000529	CONE13_5_remove_sp_DE_vs_CONE13_5_remove_sp_Non	false	0.492652247214723	0.36793735916203
Ttc3	0.184299789310395	0.932	0.788	2.973e-08	0.0005352	CONE13_5_remove_sp_DE_vs_CONE13_5_remove_sp_Non	false	5.30904525969026	4.55295096822118
Taf15	0.139387609985301	0.601	0.4	2.999e-08	0.0005399	CONE13_5_remove_sp_DE_vs_CONE13_5_remove_sp_Non	false	1.48669935286892	1.25816846084149
Itgav	0.144386702643459	0.305	0.174	3.023e-08	0.0005443	CONE13_5_remove_sp_DE_vs_CONE13_5_remove_sp_Non	false	0.579338468843049	0.4294146380135
Foxn3	0.204263030572301	0.676	0.515	3.101e-08	0.0005582	CONE13_5_remove_sp_DE_vs_CONE13_5_remove_sp_Non	false	2.26388505667077	1.83351639689597
Trak1	0.125879307386	0.228	0.114	3.106e-08	0.0005592	CONE13_5_remove_sp_DE_vs_CONE13_5_remove_sp_Non	false	0.383291079208399	0.26818509660891
Spire1	0.106016616972311	0.202	0.096	3.109e-08	0.0005596	CONE13_5_remove_sp_DE_vs_CONE13_5_remove_sp_Non	false	0.378798930835909	0.281572733964914
Nsd3	0.174055872732715	0.501	0.33	3.109e-08	0.0005597	CONE13_5_remove_sp_DE_vs_CONE13_5_remove_sp_Non	false	1.14811724576541	0.904482709669746
Dst	0.225028045995737	0.544	0.379	3.16e-08	0.0005689	CONE13_5_remove_sp_DE_vs_CONE13_5_remove_sp_Non	false	1.74834746712581	1.35196217421505
Tns3	0.250555655920634	0.424	0.272	3.162e-08	0.0005693	CONE13_5_remove_sp_DE_vs_CONE13_5_remove_sp_Non	up	1.01135141826907	0.691237402246135
Nopchap1	0.161241847235426	0.319	0.182	3.164e-08	0.0005696	CONE13_5_remove_sp_DE_vs_CONE13_5_remove_sp_Non	false	0.598395842085772	0.429870152591795
Xylt1	0.167261793957285	0.256	0.135	3.234e-08	0.0005822	CONE13_5_remove_sp_DE_vs_CONE13_5_remove_sp_Non	false	0.517093439002955	0.351519616877018
Mthfd2	0.0883291981863075	0.163	0.068	3.245e-08	0.0005843	CONE13_5_remove_sp_DE_vs_CONE13_5_remove_sp_Non	false	0.243685007647651	0.17027462168497
Yme1l1	0.161409009542145	0.453	0.283	3.278e-08	0.0005902	CONE13_5_remove_sp_DE_vs_CONE13_5_remove_sp_Non	false	0.912752908024347	0.7107874485881
Gria3	0.128910981951492	0.203	0.097	3.278e-08	0.0005902	CONE13_5_remove_sp_DE_vs_CONE13_5_remove_sp_Non	false	0.459497567044303	0.335218331226626
Akap9	0.139531684781377	0.679	0.494	3.33e-08	0.0005995	CONE13_5_remove_sp_DE_vs_CONE13_5_remove_sp_Non	false	1.9601395534191	1.68773864387833
Dgkd	0.18208230538284	0.23	0.118	3.393e-08	0.0006109	CONE13_5_remove_sp_DE_vs_CONE13_5_remove_sp_Non	false	0.446345084920197	0.275361323198852
Bok	0.140255349788891	0.133	0.05	3.417e-08	0.0006151	CONE13_5_remove_sp_DE_vs_CONE13_5_remove_sp_Non	false	0.232497784185018	0.118800974707381
Adgra3	0.108066375366291	0.411	0.248	3.476e-08	0.0006257	CONE13_5_remove_sp_DE_vs_CONE13_5_remove_sp_Non	false	0.859774835311104	0.726019418338925
Mtss1	0.164397399951882	0.354	0.21	3.613e-08	0.0006504	CONE13_5_remove_sp_DE_vs_CONE13_5_remove_sp_Non	false	0.751277002039488	0.563165146541788
Stxbp5	0.157380215564269	0.222	0.114	3.656e-08	0.0006582	CONE13_5_remove_sp_DE_vs_CONE13_5_remove_sp_Non	false	0.38982735121223	0.246685533039864
Heatr5a	0.121904250414405	0.195	0.093	3.665e-08	0.0006598	CONE13_5_remove_sp_DE_vs_CONE13_5_remove_sp_Non	false	0.343139239805559	0.2347818105647
Fbxo11	0.171897423653834	0.617	0.414	3.717e-08	0.0006692	CONE13_5_remove_sp_DE_vs_CONE13_5_remove_sp_Non	false	1.72449281033026	1.41896595886624
Nudcd2	0.0951902251637768	0.464	0.295	3.731e-08	0.0006718	CONE13_5_remove_sp_DE_vs_CONE13_5_remove_sp_Non	false	0.93272381704572	0.809771823172441
Smyd2	0.133454568288967	0.34	0.195	3.734e-08	0.0006722	CONE13_5_remove_sp_DE_vs_CONE13_5_remove_sp_Non	false	0.613554104010818	0.471469230096013
Sfmbt1	0.114353455577106	0.274	0.145	3.793e-08	0.0006829	CONE13_5_remove_sp_DE_vs_CONE13_5_remove_sp_Non	false	0.48784499898338	0.374932692674368
Capza1	0.101781344802276	0.423	0.252	3.828e-08	0.0006892	CONE13_5_remove_sp_DE_vs_CONE13_5_remove_sp_Non	false	0.770009391892098	0.649898289641927
Rbm26	0.117239690769235	0.642	0.453	3.846e-08	0.0006924	CONE13_5_remove_sp_DE_vs_CONE13_5_remove_sp_Non	false	1.69407139633908	1.48426789950311
Abcb7	0.155700437295287	0.279	0.152	3.88e-08	0.0006985	CONE13_5_remove_sp_DE_vs_CONE13_5_remove_sp_Non	false	0.531298905909448	0.375134823246337
Gnasas1	0.154599676425275	0.207	0.1	3.899e-08	0.000702	CONE13_5_remove_sp_DE_vs_CONE13_5_remove_sp_Non	false	0.350960873260767	0.214170999047408
Msantd2	0.16179874384634	0.289	0.157	3.947e-08	0.0007106	CONE13_5_remove_sp_DE_vs_CONE13_5_remove_sp_Non	false	0.524610445415108	0.363361357384022
Nlk	0.178628992682671	0.383	0.234	3.959e-08	0.0007127	CONE13_5_remove_sp_DE_vs_CONE13_5_remove_sp_Non	false	0.805815939282437	0.59602209823596
Yap1	0.0900825220896361	0.496	0.315	3.96e-08	0.000713	CONE13_5_remove_sp_DE_vs_CONE13_5_remove_sp_Non	false	1.06205961461298	0.937692510840157
Cyfip1	0.170590683255441	0.481	0.309	4.001e-08	0.0007204	CONE13_5_remove_sp_DE_vs_CONE13_5_remove_sp_Non	false	1.01018876310462	0.786512671517303
Nt5c3	0.130576459984968	0.233	0.117	4.028e-08	0.0007252	CONE13_5_remove_sp_DE_vs_CONE13_5_remove_sp_Non	false	0.362399666283888	0.244983754768138
Ube2o	0.114537808153883	0.23	0.114	4.038e-08	0.0007269	CONE13_5_remove_sp_DE_vs_CONE13_5_remove_sp_Non	false	0.365248618064844	0.261517586272646
Chl1	0.280629166438557	0.18	0.088	4.125e-08	0.0007427	CONE13_5_remove_sp_DE_vs_CONE13_5_remove_sp_Non	up	0.460155556046755	0.202614542929859
Aco1	0.115698003766227	0.127	0.046	4.163e-08	0.0007494	CONE13_5_remove_sp_DE_vs_CONE13_5_remove_sp_Non	false	0.199575140400603	0.10759865661788
Zfp148	0.156366704543167	0.639	0.43	4.165e-08	0.0007498	CONE13_5_remove_sp_DE_vs_CONE13_5_remove_sp_Non	false	1.74163083452044	1.46050953990281
Fxyd7	0.164622135602365	0.146	0.06	4.184e-08	0.0007532	CONE13_5_remove_sp_DE_vs_CONE13_5_remove_sp_Non	false	0.329340861416971	0.186486421959809
Prkar2a	0.136418939202452	0.309	0.17	4.214e-08	0.0007586	CONE13_5_remove_sp_DE_vs_CONE13_5_remove_sp_Non	false	0.52535367895079	0.388209192125992
Ppa1	0.119378339163992	0.574	0.387	4.271e-08	0.000769	CONE13_5_remove_sp_DE_vs_CONE13_5_remove_sp_Non	false	1.47816974036682	1.2818343533854
Pias1	0.0929415117589193	0.345	0.202	4.314e-08	0.0007767	CONE13_5_remove_sp_DE_vs_CONE13_5_remove_sp_Non	false	0.635448956159885	0.533865105330061
Mcmbp	0.187446877580122	0.378	0.224	4.317e-08	0.0007771	CONE13_5_remove_sp_DE_vs_CONE13_5_remove_sp_Non	false	0.726590855465649	0.51673312811836
Mcm7	0.129521239557865	0.485	0.318	4.384e-08	0.0007893	CONE13_5_remove_sp_DE_vs_CONE13_5_remove_sp_Non	false	1.12931669164876	0.946959187137082
Serinc1	0.112573910974529	0.334	0.188	4.384e-08	0.0007893	CONE13_5_remove_sp_DE_vs_CONE13_5_remove_sp_Non	false	0.581099946838358	0.462882877493179
Rbm10	0.123678593970229	0.279	0.15	4.422e-08	0.0007961	CONE13_5_remove_sp_DE_vs_CONE13_5_remove_sp_Non	false	0.469040069720222	0.348823184892563
Arnt2	0.141932460597002	0.223	0.113	4.441e-08	0.0007995	CONE13_5_remove_sp_DE_vs_CONE13_5_remove_sp_Non	false	0.381130194059123	0.252208961506468
Wnt5a	0.132831546323701	0.177	0.079	4.458e-08	0.0008025	CONE13_5_remove_sp_DE_vs_CONE13_5_remove_sp_Non	false	0.326197654991124	0.210023737965261
Ascc3	0.133492888751595	0.497	0.312	4.489e-08	0.0008081	CONE13_5_remove_sp_DE_vs_CONE13_5_remove_sp_Non	false	1.14487723919595	0.955795862320838
Nap1l1	0.17638355578798	0.924	0.808	4.515e-08	0.0008129	CONE13_5_remove_sp_DE_vs_CONE13_5_remove_sp_Non	false	6.02100156671492	5.21352001841338
Ephb4	0.121022338429084	0.204	0.097	4.54e-08	0.0008173	CONE13_5_remove_sp_DE_vs_CONE13_5_remove_sp_Non	false	0.33529352220096	0.228321587103087
Tmem47	0.117736963697165	0.143	0.057	4.543e-08	0.0008178	CONE13_5_remove_sp_DE_vs_CONE13_5_remove_sp_Non	false	0.227503919759006	0.131776423338092
Man1a2	0.129043315224602	0.549	0.354	4.556e-08	0.0008201	CONE13_5_remove_sp_DE_vs_CONE13_5_remove_sp_Non	false	1.25309557804452	1.06079187743495
Fto	0.126269640195992	0.625	0.437	4.609e-08	0.0008297	CONE13_5_remove_sp_DE_vs_CONE13_5_remove_sp_Non	false	1.66762729070545	1.44454788828509
Nkain3	-0.811331140121048	0.428	0.511	4.665e-08	0.0008398	CONE13_5_remove_sp_DE_vs_CONE13_5_remove_sp_Non	down	2.17887982696679	4.5780275743348
Taok1	0.157887876329444	0.496	0.319	4.714e-08	0.0008486	CONE13_5_remove_sp_DE_vs_CONE13_5_remove_sp_Non	false	1.13678808075505	0.915775472261522
Pcdh19	0.138869674973369	0.105	0.033	4.767e-08	0.0008583	CONE13_5_remove_sp_DE_vs_CONE13_5_remove_sp_Non	false	0.189734706169128	0.0810360047682974
Tpd52l1	0.121742286063666	0.147	0.06	4.821e-08	0.0008679	CONE13_5_remove_sp_DE_vs_CONE13_5_remove_sp_Non	false	0.236822445706424	0.137206959762985
Lum	0.0946626156322191	0.183	0.085	4.868e-08	0.0008764	CONE13_5_remove_sp_DE_vs_CONE13_5_remove_sp_Non	false	0.37806512877061	0.291000292859209
Golm2	0.115921653094759	0.366	0.214	4.88e-08	0.0008785	CONE13_5_remove_sp_DE_vs_CONE13_5_remove_sp_Non	false	0.666492878733305	0.538295419568433
H3f3a	-0.164097528626657	0.987	0.982	4.902e-08	0.0008825	CONE13_5_remove_sp_DE_vs_CONE13_5_remove_sp_Non	false	18.1257691658274	20.4300241725279
Cdc73	0.149165941762921	0.372	0.223	4.91e-08	0.000884	CONE13_5_remove_sp_DE_vs_CONE13_5_remove_sp_Non	false	0.723147300605507	0.554374561210698
Uspl1	0.134338218490562	0.177	0.081	4.968e-08	0.0008944	CONE13_5_remove_sp_DE_vs_CONE13_5_remove_sp_Non	false	0.288975780812374	0.174849778016781
Arf4	0.171082891036296	0.717	0.529	4.973e-08	0.0008953	CONE13_5_remove_sp_DE_vs_CONE13_5_remove_sp_Non	false	2.15217823265624	1.80019111086217
Pcdh10	0.102723127399437	0.105	0.033	5.005e-08	0.000901	CONE13_5_remove_sp_DE_vs_CONE13_5_remove_sp_Non	false	0.19323126159534	0.111684302899403
Katnbl1	0.164123322832175	0.333	0.191	5.216e-08	0.000939	CONE13_5_remove_sp_DE_vs_CONE13_5_remove_sp_Non	false	0.655461030346984	0.477948928339281
Ptprj	0.179795210133003	0.257	0.138	5.246e-08	0.0009445	CONE13_5_remove_sp_DE_vs_CONE13_5_remove_sp_Non	false	0.530071355593387	0.351298460706481
Trim35	0.135372318290739	0.327	0.188	5.25e-08	0.0009452	CONE13_5_remove_sp_DE_vs_CONE13_5_remove_sp_Non	false	0.593381844461809	0.451150852636933
Sh3pxd2b	0.145770582029747	0.227	0.117	5.263e-08	0.0009475	CONE13_5_remove_sp_DE_vs_CONE13_5_remove_sp_Non	false	0.392689105957324	0.259333793237796
Kidins220	0.112407412511702	0.314	0.173	5.46e-08	0.0009829	CONE13_5_remove_sp_DE_vs_CONE13_5_remove_sp_Non	false	0.555990601545141	0.439824326627509
Galnt7	0.15679447270826	0.245	0.13	5.467e-08	0.0009842	CONE13_5_remove_sp_DE_vs_CONE13_5_remove_sp_Non	false	0.460166701350864	0.310286750328104
Pbx3	0.187093431380969	0.663	0.481	5.553e-08	0.0009996	CONE13_5_remove_sp_DE_vs_CONE13_5_remove_sp_Non	false	2.23618286341048	1.84309015571205
Fam13b	0.113446406410527	0.335	0.192	5.563e-08	0.001001	CONE13_5_remove_sp_DE_vs_CONE13_5_remove_sp_Non	false	0.596750275411587	0.476466089644021
St3gal1	0.121054259397157	0.111	0.038	5.731e-08	0.001032	CONE13_5_remove_sp_DE_vs_CONE13_5_remove_sp_Non	false	0.175941936376636	0.0817681932830062
Rsrc1	0.162112987775536	0.669	0.496	5.833e-08	0.00105	CONE13_5_remove_sp_DE_vs_CONE13_5_remove_sp_Non	false	1.97122552925541	1.65592656972414
Sfrp1	0.124981454363404	0.245	0.13	6.065e-08	0.001092	CONE13_5_remove_sp_DE_vs_CONE13_5_remove_sp_Non	false	0.497219202809561	0.373447615927427
Dcp2	0.0650094086953379	0.255	0.132	6.158e-08	0.001109	CONE13_5_remove_sp_DE_vs_CONE13_5_remove_sp_Non	false	0.416358582292809	0.354387427663799
Fmnl2	0.148128314691496	0.703	0.504	6.207e-08	0.001117	CONE13_5_remove_sp_DE_vs_CONE13_5_remove_sp_Non	false	2.39685948592084	2.06588403450764
Dusp11	0.125975269040879	0.336	0.198	6.214e-08	0.001119	CONE13_5_remove_sp_DE_vs_CONE13_5_remove_sp_Non	false	0.634585372296105	0.498382996300537
Dennd5b	0.06537930189709	0.226	0.111	6.232e-08	0.001122	CONE13_5_remove_sp_DE_vs_CONE13_5_remove_sp_Non	false	0.385110357997687	0.324176836116464
Sos2	0.128084181192538	0.299	0.169	6.272e-08	0.001129	CONE13_5_remove_sp_DE_vs_CONE13_5_remove_sp_Non	false	0.540737391157176	0.410321116270845
Mboat2	0.155183805087312	0.465	0.295	6.291e-08	0.001133	CONE13_5_remove_sp_DE_vs_CONE13_5_remove_sp_Non	false	1.05757925406953	0.848236053104963
Gria4	0.148750892080649	0.106	0.035	6.294e-08	0.001133	CONE13_5_remove_sp_DE_vs_CONE13_5_remove_sp_Non	false	0.210816752675869	0.0926833070700646
Nck1	0.0618546905303041	0.317	0.175	6.295e-08	0.001133	CONE13_5_remove_sp_DE_vs_CONE13_5_remove_sp_Non	false	0.524437213965518	0.460891992558499
Itm2c	0.138405085063305	0.311	0.177	6.399e-08	0.001152	CONE13_5_remove_sp_DE_vs_CONE13_5_remove_sp_Non	false	0.61012284378406	0.463316021903428
Ankfy1	0.127640160771901	0.254	0.134	6.417e-08	0.001155	CONE13_5_remove_sp_DE_vs_CONE13_5_remove_sp_Non	false	0.429669903794211	0.30909169190269
Cnn2	0.0882253553994077	0.432	0.27	6.422e-08	0.001156	CONE13_5_remove_sp_DE_vs_CONE13_5_remove_sp_Non	false	0.999913374999041	0.881727022555639
Simc1	0.101625912232905	0.192	0.091	6.437e-08	0.001159	CONE13_5_remove_sp_DE_vs_CONE13_5_remove_sp_Non	false	0.331128932307493	0.241047190960819
Wdr6	0.126928969901368	0.346	0.199	6.459e-08	0.001163	CONE13_5_remove_sp_DE_vs_CONE13_5_remove_sp_Non	false	0.660012072128581	0.520678962315572
Tspan5	0.12013631528893	0.446	0.28	6.498e-08	0.00117	CONE13_5_remove_sp_DE_vs_CONE13_5_remove_sp_Non	false	1.10584986648643	0.938064769038979
Agpat4	0.0734391696480053	0.232	0.118	6.522e-08	0.001174	CONE13_5_remove_sp_DE_vs_CONE13_5_remove_sp_Non	false	0.386294373280177	0.317932728484577
Pde4b	0.38390449207799	0.26	0.146	6.587e-08	0.001186	CONE13_5_remove_sp_DE_vs_CONE13_5_remove_sp_Non	up	0.98284737507383	0.520201187910592
Adamts10	0.145153870859462	0.183	0.086	6.617e-08	0.001191	CONE13_5_remove_sp_DE_vs_CONE13_5_remove_sp_Non	false	0.315249528372693	0.189844354460361
Lgi2	-0.544892569864382	0.324	0.397	6.673e-08	0.001201	CONE13_5_remove_sp_DE_vs_CONE13_5_remove_sp_Non	down	0.758892308763273	1.5659994949571
Rbpms	0.10776091332536	0.275	0.149	6.695e-08	0.001205	CONE13_5_remove_sp_DE_vs_CONE13_5_remove_sp_Non	false	0.542455474229099	0.431903595731413
Zbtb20	0.163220779044945	0.587	0.4	6.79e-08	0.001222	CONE13_5_remove_sp_DE_vs_CONE13_5_remove_sp_Non	false	1.73852388651501	1.44607967831689
Uchl1	0.109945941364455	0.168	0.075	6.793e-08	0.001223	CONE13_5_remove_sp_DE_vs_CONE13_5_remove_sp_Non	false	0.286955574048324	0.192986632694811
Mapk8	0.116428344125883	0.306	0.17	6.799e-08	0.001224	CONE13_5_remove_sp_DE_vs_CONE13_5_remove_sp_Non	false	0.565874545336724	0.44493848679872
Cop1	0.115173498601655	0.522	0.337	6.972e-08	0.001255	CONE13_5_remove_sp_DE_vs_CONE13_5_remove_sp_Non	false	1.15472561263514	0.989863892016057
Zfp804b	0.368349091406407	0.151	0.067	7.049e-08	0.001269	CONE13_5_remove_sp_DE_vs_CONE13_5_remove_sp_Non	up	0.520635733968511	0.178605079644615
Tnks	0.0954616256306657	0.416	0.251	7.1e-08	0.001278	CONE13_5_remove_sp_DE_vs_CONE13_5_remove_sp_Non	false	0.801926177473141	0.687008640603776
9930021J03Rik	0.155056639387926	0.491	0.312	7.115e-08	0.001281	CONE13_5_remove_sp_DE_vs_CONE13_5_remove_sp_Non	false	1.09296155315764	0.880175590120274
Alms1	0.130432499628275	0.283	0.155	7.135e-08	0.001284	CONE13_5_remove_sp_DE_vs_CONE13_5_remove_sp_Non	false	0.523480304250045	0.39226428453738
Nf2	0.0895176160745512	0.266	0.143	7.391e-08	0.001331	CONE13_5_remove_sp_DE_vs_CONE13_5_remove_sp_Non	false	0.482975496789445	0.394206195371888
Itch	0.171568083397239	0.462	0.298	7.469e-08	0.001345	CONE13_5_remove_sp_DE_vs_CONE13_5_remove_sp_Non	false	1.01348951892142	0.788234359753069
Dennd6a	0.0904956581392752	0.335	0.192	7.546e-08	0.001359	CONE13_5_remove_sp_DE_vs_CONE13_5_remove_sp_Non	false	0.607109750057156	0.509849182339627
Vps50	0.0930672157186392	0.165	0.072	7.615e-08	0.001371	CONE13_5_remove_sp_DE_vs_CONE13_5_remove_sp_Non	false	0.269785274517631	0.190911858313369
Ifrd2	0.114356269612048	0.155	0.067	7.685e-08	0.001384	CONE13_5_remove_sp_DE_vs_CONE13_5_remove_sp_Non	false	0.254048208152447	0.158949843739392
Pik3ca	0.100606968355001	0.392	0.234	7.687e-08	0.001384	CONE13_5_remove_sp_DE_vs_CONE13_5_remove_sp_Non	false	0.779100673510044	0.659719643086975
Myc	0.11385196513567	0.106	0.035	7.702e-08	0.001387	CONE13_5_remove_sp_DE_vs_CONE13_5_remove_sp_Non	false	0.160553730454979	0.0729546740893248
Mb21d2	0.061874154130431	0.23	0.121	7.709e-08	0.001388	CONE13_5_remove_sp_DE_vs_CONE13_5_remove_sp_Non	false	0.400115609595441	0.341769870353968
Ttyh3	0.111670879061905	0.301	0.17	7.762e-08	0.001397	CONE13_5_remove_sp_DE_vs_CONE13_5_remove_sp_Non	false	0.533397534451163	0.419648636232635
Trim8	0.105679335026023	0.136	0.053	7.823e-08	0.001408	CONE13_5_remove_sp_DE_vs_CONE13_5_remove_sp_Non	false	0.200404710026969	0.116078316105616
Abr	0.107408608423939	0.18	0.082	7.903e-08	0.001423	CONE13_5_remove_sp_DE_vs_CONE13_5_remove_sp_Non	false	0.294040850426565	0.201661122161477
Rpa2	0.114792156420815	0.266	0.143	7.913e-08	0.001425	CONE13_5_remove_sp_DE_vs_CONE13_5_remove_sp_Non	false	0.462673057666521	0.351268410149375
Cd47	0.0953229785848124	0.288	0.159	7.946e-08	0.00143	CONE13_5_remove_sp_DE_vs_CONE13_5_remove_sp_Non	false	0.50518016397238	0.409397776274962
Zfp266	0.142105088386931	0.534	0.345	8.02e-08	0.001444	CONE13_5_remove_sp_DE_vs_CONE13_5_remove_sp_Non	false	1.20582618273942	0.999395448164466
Kmt5b	0.122440923862321	0.357	0.209	8.1e-08	0.001458	CONE13_5_remove_sp_DE_vs_CONE13_5_remove_sp_Non	false	0.674212673273102	0.538457760934511
Tox	0.249637727265306	0.398	0.26	8.111e-08	0.00146	CONE13_5_remove_sp_DE_vs_CONE13_5_remove_sp_Non	false	1.16032368578324	0.81761463041973
Herc2	0.0979428752924976	0.314	0.177	8.117e-08	0.001461	CONE13_5_remove_sp_DE_vs_CONE13_5_remove_sp_Non	false	0.590513179962435	0.486575323402894
Zbtb11	0.155912611486282	0.308	0.177	8.139e-08	0.001465	CONE13_5_remove_sp_DE_vs_CONE13_5_remove_sp_Non	false	0.598434759372117	0.435191557875047
Pcca	0.113129865007571	0.191	0.092	8.201e-08	0.001477	CONE13_5_remove_sp_DE_vs_CONE13_5_remove_sp_Non	false	0.313188317573743	0.21461404214439
Brca1	0.0926982203994575	0.191	0.092	8.289e-08	0.001492	CONE13_5_remove_sp_DE_vs_CONE13_5_remove_sp_Non	false	0.325697166028456	0.243648478180032
Utp20	0.110857426870391	0.234	0.118	8.371e-08	0.001507	CONE13_5_remove_sp_DE_vs_CONE13_5_remove_sp_Non	false	0.38184579766376	0.280105937642844
Rhoq	0.060802377820455	0.262	0.139	8.402e-08	0.001513	CONE13_5_remove_sp_DE_vs_CONE13_5_remove_sp_Non	false	0.444799896369757	0.38560620488683
Ttc7b	0.132106990390664	0.191	0.092	8.608e-08	0.00155	CONE13_5_remove_sp_DE_vs_CONE13_5_remove_sp_Non	false	0.326210654638449	0.210642755933542
Eps8	0.164417729101297	0.225	0.118	8.658e-08	0.001559	CONE13_5_remove_sp_DE_vs_CONE13_5_remove_sp_Non	false	0.499915863186551	0.338856467492069
Igf2bp1	0.13480446727598	0.571	0.375	8.665e-08	0.00156	CONE13_5_remove_sp_DE_vs_CONE13_5_remove_sp_Non	false	1.30891129396962	1.10342100149173
Vwa2	0.133331743986336	0.143	0.058	8.694e-08	0.001565	CONE13_5_remove_sp_DE_vs_CONE13_5_remove_sp_Non	false	0.247588642435251	0.13793508192321
Dnajc18	0.105866316073429	0.145	0.06	8.751e-08	0.001575	CONE13_5_remove_sp_DE_vs_CONE13_5_remove_sp_Non	false	0.244173807356399	0.156606148828565
Smad1	0.125287670193	0.366	0.219	8.824e-08	0.001589	CONE13_5_remove_sp_DE_vs_CONE13_5_remove_sp_Non	false	0.731669603815432	0.58810552557285
Rbpj	0.122290019275797	0.424	0.262	8.876e-08	0.001598	CONE13_5_remove_sp_DE_vs_CONE13_5_remove_sp_Non	false	0.859955002958781	0.709265256815898
A230057D06Rik	0.179684545436126	0.307	0.182	8.897e-08	0.001602	CONE13_5_remove_sp_DE_vs_CONE13_5_remove_sp_Non	false	0.753302358526667	0.54849177718008
Dctn4	0.0500143985677627	0.39	0.228	8.901e-08	0.001602	CONE13_5_remove_sp_DE_vs_CONE13_5_remove_sp_Non	false	0.75122097427132	0.691975971954024
Krt5	0.343300507955592	0.598	0.448	8.924e-08	0.001607	CONE13_5_remove_sp_DE_vs_CONE13_5_remove_sp_Non	up	4.23624510178325	3.12799968093069
Arfgef1	0.135657592507315	0.446	0.292	9.053e-08	0.00163	CONE13_5_remove_sp_DE_vs_CONE13_5_remove_sp_Non	false	0.983913990818682	0.806347985447435
Lix1l	0.0857660976113497	0.102	0.032	9.187e-08	0.001654	CONE13_5_remove_sp_DE_vs_CONE13_5_remove_sp_Non	false	0.140688439238929	0.0753010880715729
Plcl1	0.161406966767942	0.123	0.046	9.297e-08	0.001674	CONE13_5_remove_sp_DE_vs_CONE13_5_remove_sp_Non	false	0.303361307524416	0.165900762690879
Cldn4	-0.350787222194584	0.093	0.173	9.346e-08	0.001683	CONE13_5_remove_sp_DE_vs_CONE13_5_remove_sp_Non	down	0.166101311023296	0.487192983149692
Gns	0.0677736347354787	0.201	0.096	9.359e-08	0.001685	CONE13_5_remove_sp_DE_vs_CONE13_5_remove_sp_Non	false	0.314225350092827	0.254351290000278
Atic	0.130072422365281	0.37	0.224	9.452e-08	0.001702	CONE13_5_remove_sp_DE_vs_CONE13_5_remove_sp_Non	false	0.713382522787356	0.566141379132562
Morc4	0.118042513657977	0.18	0.084	9.497e-08	0.00171	CONE13_5_remove_sp_DE_vs_CONE13_5_remove_sp_Non	false	0.292530536733855	0.191454976486221
Relb	0.124049275175547	0.105	0.035	9.555e-08	0.00172	CONE13_5_remove_sp_DE_vs_CONE13_5_remove_sp_Non	false	0.176712758380924	0.0802349875045124
Ino80	0.142925814656407	0.329	0.191	9.625e-08	0.001733	CONE13_5_remove_sp_DE_vs_CONE13_5_remove_sp_Non	false	0.618208379862096	0.466065122697866
Fez1	0.0203315572504	0.104	0.033	9.691e-08	0.001745	CONE13_5_remove_sp_DE_vs_CONE13_5_remove_sp_Non	false	0.143091826562358	0.127500262647058
Fads1	0.127266406486627	0.177	0.082	9.941e-08	0.00179	CONE13_5_remove_sp_DE_vs_CONE13_5_remove_sp_Non	false	0.272735361725109	0.165746805266951
Mettl1	0.175373219024447	0.359	0.219	1.01e-07	0.001817	CONE13_5_remove_sp_DE_vs_CONE13_5_remove_sp_Non	false	0.703730080815416	0.509223862055856
Rnf20	0.101091953157501	0.38	0.228	1.011e-07	0.001821	CONE13_5_remove_sp_DE_vs_CONE13_5_remove_sp_Non	false	0.699205159769996	0.584673514421604
Tapt1	0.122941729590954	0.143	0.06	1.011e-07	0.001821	CONE13_5_remove_sp_DE_vs_CONE13_5_remove_sp_Non	false	0.220990145920422	0.121724035900739
Rgma	0.137368238654183	0.204	0.102	1.034e-07	0.001862	CONE13_5_remove_sp_DE_vs_CONE13_5_remove_sp_Non	false	0.359182519786848	0.236218104668673
Btaf1	0.159702810694836	0.356	0.21	1.036e-07	0.001865	CONE13_5_remove_sp_DE_vs_CONE13_5_remove_sp_Non	false	0.678957601696945	0.503514484587678
Rc3h1	0.113791838945824	0.416	0.259	1.046e-07	0.001882	CONE13_5_remove_sp_DE_vs_CONE13_5_remove_sp_Non	false	0.842277448459625	0.70301833388326
Zdhhc15	0.0865827385675846	0.151	0.064	1.067e-07	0.001921	CONE13_5_remove_sp_DE_vs_CONE13_5_remove_sp_Non	false	0.240099264106672	0.16831359574185
Glyr1	0.166830148727301	0.433	0.277	1.08e-07	0.001945	CONE13_5_remove_sp_DE_vs_CONE13_5_remove_sp_Non	false	0.913623463638298	0.705151688322074
Yaf2	0.00683953521147829	0.32	0.177	1.088e-07	0.001959	CONE13_5_remove_sp_DE_vs_CONE13_5_remove_sp_Non	false	0.544126529329694	0.537218944880342
Plce1	0.107658253631718	0.105	0.035	1.089e-07	0.001961	CONE13_5_remove_sp_DE_vs_CONE13_5_remove_sp_Non	false	0.204011253793358	0.117897579418959
Clip1	0.121710113384808	0.261	0.142	1.101e-07	0.001981	CONE13_5_remove_sp_DE_vs_CONE13_5_remove_sp_Non	false	0.445206251976753	0.328757333492907
E2f3	0.174040166912323	0.399	0.247	1.153e-07	0.002076	CONE13_5_remove_sp_DE_vs_CONE13_5_remove_sp_Non	false	0.858346212025948	0.647662837351319
Ntm	0.497764321669959	0.313	0.185	1.154e-07	0.002077	CONE13_5_remove_sp_DE_vs_CONE13_5_remove_sp_Non	up	1.58720781814375	0.832952512476219
Dapl1	-0.493910329389326	0.264	0.351	1.154e-07	0.002078	CONE13_5_remove_sp_DE_vs_CONE13_5_remove_sp_Non	down	0.628873972573919	1.29385435452141
Dennd2b	0.133572875681958	0.295	0.166	1.169e-07	0.002104	CONE13_5_remove_sp_DE_vs_CONE13_5_remove_sp_Non	false	0.58972767383216	0.44962919659264
Clasp2	0.112239529923894	0.322	0.187	1.172e-07	0.002109	CONE13_5_remove_sp_DE_vs_CONE13_5_remove_sp_Non	false	0.612949352365528	0.492687157453018
Prr14l	0.112551871225037	0.329	0.189	1.194e-07	0.00215	CONE13_5_remove_sp_DE_vs_CONE13_5_remove_sp_Non	false	0.609173945550777	0.488872264835714
Kantr	0.121136519125674	0.194	0.095	1.195e-07	0.002151	CONE13_5_remove_sp_DE_vs_CONE13_5_remove_sp_Non	false	0.321255505569323	0.215317049475364
Fkbp7	0.123961382271985	0.129	0.05	1.228e-07	0.002211	CONE13_5_remove_sp_DE_vs_CONE13_5_remove_sp_Non	false	0.213097544429335	0.113689740033042
Tulp3	0.123395688481473	0.245	0.13	1.229e-07	0.002213	CONE13_5_remove_sp_DE_vs_CONE13_5_remove_sp_Non	false	0.451046401178713	0.332568809658342
Reck	0.093762926112014	0.117	0.042	1.232e-07	0.002218	CONE13_5_remove_sp_DE_vs_CONE13_5_remove_sp_Non	false	0.188547284215438	0.114212251191399
1110038B12Rik	0.127799529307709	0.62	0.433	1.247e-07	0.002245	CONE13_5_remove_sp_DE_vs_CONE13_5_remove_sp_Non	false	1.63980051139404	1.41649064491701
6720427I07Rik	0.104772470105607	0.284	0.157	1.257e-07	0.002263	CONE13_5_remove_sp_DE_vs_CONE13_5_remove_sp_Non	false	0.47624763669311	0.373299787234886
Cct4	0.184097921488381	0.699	0.521	1.261e-07	0.00227	CONE13_5_remove_sp_DE_vs_CONE13_5_remove_sp_Non	false	2.03426086746621	1.67126499162195
Clspn	0.079860991465556	0.265	0.143	1.262e-07	0.002273	CONE13_5_remove_sp_DE_vs_CONE13_5_remove_sp_Non	false	0.523606000209028	0.442002712143342
Traf3	0.186652395013068	0.359	0.216	1.285e-07	0.002314	CONE13_5_remove_sp_DE_vs_CONE13_5_remove_sp_Non	false	0.77386354258455	0.559103620964774
Gcn1	0.156422675359244	0.271	0.149	1.286e-07	0.002314	CONE13_5_remove_sp_DE_vs_CONE13_5_remove_sp_Non	false	0.465186241351064	0.315127877149157
Cdk7	0.111200391567913	0.325	0.188	1.291e-07	0.002324	CONE13_5_remove_sp_DE_vs_CONE13_5_remove_sp_Non	false	0.582131283116026	0.46522978242239
Specc1	0.0921496796418237	0.15	0.064	1.293e-07	0.002328	CONE13_5_remove_sp_DE_vs_CONE13_5_remove_sp_Non	false	0.251162375011396	0.174198031875716
Asap2	0.101639690622096	0.367	0.22	1.308e-07	0.002355	CONE13_5_remove_sp_DE_vs_CONE13_5_remove_sp_Non	false	0.735830664346667	0.618206503071905
Larp4	0.115065789761211	0.373	0.228	1.314e-07	0.002366	CONE13_5_remove_sp_DE_vs_CONE13_5_remove_sp_Non	false	0.721026457831724	0.589560487086678
Usp48	0.0786884370957165	0.294	0.164	1.316e-07	0.002369	CONE13_5_remove_sp_DE_vs_CONE13_5_remove_sp_Non	false	0.492223572877579	0.413457459185823
Igsf10	0.095513972442769	0.112	0.039	1.318e-07	0.002374	CONE13_5_remove_sp_DE_vs_CONE13_5_remove_sp_Non	false	0.169387778874397	0.0949302814684316
Focad	0.0925453053925353	0.173	0.079	1.352e-07	0.002434	CONE13_5_remove_sp_DE_vs_CONE13_5_remove_sp_Non	false	0.28479335262445	0.205417833138017
Kctd12	0.0937988730843525	0.171	0.078	1.36e-07	0.002448	CONE13_5_remove_sp_DE_vs_CONE13_5_remove_sp_Non	false	0.296334481340641	0.215186740401016
Lamc1	0.141857279803633	0.337	0.199	1.37e-07	0.002467	CONE13_5_remove_sp_DE_vs_CONE13_5_remove_sp_Non	false	0.652912395125989	0.498604376541704
Pitpnc1	0.183558520532124	0.61	0.426	1.374e-07	0.002473	CONE13_5_remove_sp_DE_vs_CONE13_5_remove_sp_Non	false	1.72203092511577	1.39733606266794
Eif4ebp2	0.110292194365586	0.394	0.237	1.376e-07	0.002477	CONE13_5_remove_sp_DE_vs_CONE13_5_remove_sp_Non	false	0.744788100961753	0.616836922568025
Rcn1	0.111389236125049	0.544	0.354	1.386e-07	0.002495	CONE13_5_remove_sp_DE_vs_CONE13_5_remove_sp_Non	false	1.25125286199866	1.08444151125846
Rrm1	0.160033356186526	0.355	0.216	1.388e-07	0.002499	CONE13_5_remove_sp_DE_vs_CONE13_5_remove_sp_Non	false	0.68838620766245	0.511609006487789
Dkc1	0.111900830209431	0.453	0.292	1.395e-07	0.002512	CONE13_5_remove_sp_DE_vs_CONE13_5_remove_sp_Non	false	0.939264565793987	0.794998975708812
Sdcbp	0.0769547514296044	0.343	0.199	1.416e-07	0.00255	CONE13_5_remove_sp_DE_vs_CONE13_5_remove_sp_Non	false	0.587739404555451	0.505709780494626
S1pr3	0.0662759008134667	0.102	0.033	1.424e-07	0.002563	CONE13_5_remove_sp_DE_vs_CONE13_5_remove_sp_Non	false	0.15302370683	0.101688992076672
Cdh4	0.274039053754816	0.176	0.085	1.429e-07	0.002572	CONE13_5_remove_sp_DE_vs_CONE13_5_remove_sp_Non	up	0.541413886513094	0.275314895980452
Galnt13	0.23470220344176	0.126	0.05	1.434e-07	0.002583	CONE13_5_remove_sp_DE_vs_CONE13_5_remove_sp_Non	false	0.465313174749531	0.245852844524804
Wasl	0.121017744227842	0.364	0.213	1.472e-07	0.00265	CONE13_5_remove_sp_DE_vs_CONE13_5_remove_sp_Non	false	0.687568467932386	0.552255952655285
Col4a1	0.148736603391161	0.451	0.295	1.474e-07	0.002654	CONE13_5_remove_sp_DE_vs_CONE13_5_remove_sp_Non	false	0.999176789159302	0.803826443088668
Rnf144a	0.11650607521427	0.269	0.146	1.486e-07	0.002675	CONE13_5_remove_sp_DE_vs_CONE13_5_remove_sp_Non	false	0.481021381322198	0.366590552682206
Ecpas	0.136030695913832	0.413	0.253	1.489e-07	0.002681	CONE13_5_remove_sp_DE_vs_CONE13_5_remove_sp_Non	false	0.802441179312027	0.640737466049275
Lpgat1	0.0850272707369127	0.322	0.185	1.497e-07	0.002695	CONE13_5_remove_sp_DE_vs_CONE13_5_remove_sp_Non	false	0.583011519821568	0.492858671943324
Fbxw8	0.127171422488862	0.244	0.13	1.498e-07	0.002697	CONE13_5_remove_sp_DE_vs_CONE13_5_remove_sp_Non	false	0.403877456865542	0.285900432117463
Casp8ap2	0.0765062326036224	0.372	0.22	1.502e-07	0.002705	CONE13_5_remove_sp_DE_vs_CONE13_5_remove_sp_Non	false	0.734232536693465	0.645104509236022
Map3k3	0.107879564296479	0.277	0.152	1.557e-07	0.002804	CONE13_5_remove_sp_DE_vs_CONE13_5_remove_sp_Non	false	0.515932281377917	0.407173729966095
Ptpra	0.155675350109018	0.422	0.265	1.567e-07	0.002821	CONE13_5_remove_sp_DE_vs_CONE13_5_remove_sp_Non	false	0.858290865841618	0.668703331095683
Crtap	0.0875937877542649	0.16	0.071	1.57e-07	0.002827	CONE13_5_remove_sp_DE_vs_CONE13_5_remove_sp_Non	false	0.240351048804946	0.167733049554692
Rngtt	0.130776786245079	0.395	0.244	1.602e-07	0.002885	CONE13_5_remove_sp_DE_vs_CONE13_5_remove_sp_Non	false	0.770684041271859	0.617713354920578
Dbn1	0.132422418308609	0.506	0.329	1.619e-07	0.002916	CONE13_5_remove_sp_DE_vs_CONE13_5_remove_sp_Non	false	1.10375192100618	0.919727995876689
Zfas1	0.0881896389334089	0.548	0.361	1.661e-07	0.002991	CONE13_5_remove_sp_DE_vs_CONE13_5_remove_sp_Non	false	1.25211917231693	1.11902418461854
Lrrfip2	0.112409804299481	0.297	0.169	1.664e-07	0.002996	CONE13_5_remove_sp_DE_vs_CONE13_5_remove_sp_Non	false	0.5822432711896	0.464106754185017
Rgs2	0.114896441447382	0.113	0.04	1.674e-07	0.003014	CONE13_5_remove_sp_DE_vs_CONE13_5_remove_sp_Non	false	0.178985533177826	0.0891999922615928
Fndc1	0.167172407210279	0.266	0.149	1.684e-07	0.003032	CONE13_5_remove_sp_DE_vs_CONE13_5_remove_sp_Non	false	0.687815705236917	0.503646210610237
Tnik	0.102711798885236	0.157	0.07	1.701e-07	0.003062	CONE13_5_remove_sp_DE_vs_CONE13_5_remove_sp_Non	false	0.313982052777249	0.224145919464951
Tnks1bp1	0.116845939016006	0.11	0.039	1.706e-07	0.003072	CONE13_5_remove_sp_DE_vs_CONE13_5_remove_sp_Non	false	0.177490207374563	0.0863520514653891
Myo1b	0.169997683554212	0.411	0.265	1.71e-07	0.003078	CONE13_5_remove_sp_DE_vs_CONE13_5_remove_sp_Non	false	0.932358262082288	0.718067388730318
Tcf3	0.167618450686187	0.536	0.352	1.713e-07	0.003083	CONE13_5_remove_sp_DE_vs_CONE13_5_remove_sp_Non	false	1.18732660060568	0.94790195099482
Tanc1	0.133886372744557	0.356	0.213	1.721e-07	0.003099	CONE13_5_remove_sp_DE_vs_CONE13_5_remove_sp_Non	false	0.717422304051892	0.565691975200499
Sec63	0.135584993146555	0.526	0.341	1.727e-07	0.00311	CONE13_5_remove_sp_DE_vs_CONE13_5_remove_sp_Non	false	1.13223369814985	0.941454341906114
Ikbkb	0.0997492544481056	0.198	0.097	1.738e-07	0.003129	CONE13_5_remove_sp_DE_vs_CONE13_5_remove_sp_Non	false	0.324113065013532	0.236113609292484
Trp63	0.100651800441829	0.63	0.429	1.745e-07	0.003141	CONE13_5_remove_sp_DE_vs_CONE13_5_remove_sp_Non	false	2.12239881146407	1.91244346735928
Clk4	0.0998721978839457	0.281	0.155	1.76e-07	0.003168	CONE13_5_remove_sp_DE_vs_CONE13_5_remove_sp_Non	false	0.472459318817198	0.374432604291599
Bbx	0.173255827191105	0.533	0.365	1.789e-07	0.003221	CONE13_5_remove_sp_DE_vs_CONE13_5_remove_sp_Non	false	1.30174827676349	1.04178435433691
Ankhd1	0.134393664909327	0.503	0.329	1.795e-07	0.003231	CONE13_5_remove_sp_DE_vs_CONE13_5_remove_sp_Non	false	1.18260401099625	0.988947047057642
Dlx5	0.106301803072782	0.126	0.049	1.827e-07	0.003289	CONE13_5_remove_sp_DE_vs_CONE13_5_remove_sp_Non	false	0.207766676609421	0.122436494419067
Ric8b	0.0586118157753387	0.204	0.1	1.827e-07	0.00329	CONE13_5_remove_sp_DE_vs_CONE13_5_remove_sp_Non	false	0.316810261469608	0.264815507827984
Gemin5	0.104462153427475	0.171	0.079	1.836e-07	0.003305	CONE13_5_remove_sp_DE_vs_CONE13_5_remove_sp_Non	false	0.262939964768558	0.175186427590214
Zfp462	0.202120490197601	0.666	0.485	1.839e-07	0.00331	CONE13_5_remove_sp_DE_vs_CONE13_5_remove_sp_Non	false	2.0890245179356	1.68572413372988
Hspa13	0.116916678625309	0.205	0.103	1.853e-07	0.003336	CONE13_5_remove_sp_DE_vs_CONE13_5_remove_sp_Non	false	0.313730704278609	0.21193389669805
Ssbp3	0.170911755684124	0.727	0.531	1.858e-07	0.003345	CONE13_5_remove_sp_DE_vs_CONE13_5_remove_sp_Non	false	2.26893268197266	1.90423390340243
Virma	0.0797672816885568	0.33	0.191	1.871e-07	0.003368	CONE13_5_remove_sp_DE_vs_CONE13_5_remove_sp_Non	false	0.60251912916343	0.516764702241731
Msx1	0.205987508207898	0.138	0.058	1.877e-07	0.003379	CONE13_5_remove_sp_DE_vs_CONE13_5_remove_sp_Non	false	0.306710700297095	0.133370474837925
Snapc3	0.100709448377571	0.244	0.131	1.882e-07	0.003388	CONE13_5_remove_sp_DE_vs_CONE13_5_remove_sp_Non	false	0.418396173394852	0.323218109412824
Adamtsl1	0.376201979547547	0.419	0.281	1.884e-07	0.003392	CONE13_5_remove_sp_DE_vs_CONE13_5_remove_sp_Non	up	2.0768156011214	1.37119405120248
Ppm1g	0.0828418623088965	0.411	0.255	1.885e-07	0.003394	CONE13_5_remove_sp_DE_vs_CONE13_5_remove_sp_Non	false	0.818584093695235	0.717546331625584
Got2	0.121563763356543	0.474	0.299	1.885e-07	0.003394	CONE13_5_remove_sp_DE_vs_CONE13_5_remove_sp_Non	false	0.968464309364935	0.809865974402898
Pdxdc1	0.0947397479208968	0.389	0.235	1.929e-07	0.003472	CONE13_5_remove_sp_DE_vs_CONE13_5_remove_sp_Non	false	0.762340108188326	0.650782254428795
Fkbp10	0.102064197902878	0.125	0.049	1.935e-07	0.003483	CONE13_5_remove_sp_DE_vs_CONE13_5_remove_sp_Non	false	0.217652242325005	0.134944530439412
Tpm1	0.253371802987179	0.877	0.726	1.958e-07	0.003526	CONE13_5_remove_sp_DE_vs_CONE13_5_remove_sp_Non	up	5.73412901012202	4.65003791781
Pcbp3	0.132279334640487	0.165	0.075	2.05e-07	0.003691	CONE13_5_remove_sp_DE_vs_CONE13_5_remove_sp_Non	false	0.273270713797167	0.162196497765911
Fnbp1	0.110302403155083	0.294	0.169	2.052e-07	0.003695	CONE13_5_remove_sp_DE_vs_CONE13_5_remove_sp_Non	false	0.538126773484852	0.425375706493485
Comt	0.163159291882502	0.312	0.185	2.098e-07	0.003778	CONE13_5_remove_sp_DE_vs_CONE13_5_remove_sp_Non	false	0.64581376826061	0.470320261804426
Nfatc4	0.0763160432875185	0.154	0.068	2.105e-07	0.003789	CONE13_5_remove_sp_DE_vs_CONE13_5_remove_sp_Non	false	0.237095903730389	0.1737987916764
Fcho2	0.131597958891806	0.434	0.277	2.107e-07	0.003792	CONE13_5_remove_sp_DE_vs_CONE13_5_remove_sp_Non	false	0.921058934539359	0.754058802315407
Fmc1	0.110878932802603	0.28	0.157	2.119e-07	0.003815	CONE13_5_remove_sp_DE_vs_CONE13_5_remove_sp_Non	false	0.490722032931687	0.380908853649559
Unk	0.089461350835297	0.192	0.093	2.123e-07	0.003822	CONE13_5_remove_sp_DE_vs_CONE13_5_remove_sp_Non	false	0.292805860548873	0.215525096062348
Pibf1	0.13834206446738	0.293	0.169	2.125e-07	0.003826	CONE13_5_remove_sp_DE_vs_CONE13_5_remove_sp_Non	false	0.517757380048078	0.379460071505324
Itfg1	0.135568417617046	0.321	0.189	2.129e-07	0.003832	CONE13_5_remove_sp_DE_vs_CONE13_5_remove_sp_Non	false	0.637694825957773	0.491292405715942
Brd4	0.15244260168002	0.629	0.447	2.133e-07	0.00384	CONE13_5_remove_sp_DE_vs_CONE13_5_remove_sp_Non	false	1.67517253950979	1.40741314853089
Tgfbr2	0.0728132790607806	0.168	0.077	2.134e-07	0.003841	CONE13_5_remove_sp_DE_vs_CONE13_5_remove_sp_Non	false	0.253842016193767	0.192570675965579
Gbf1	0.11680747553805	0.409	0.259	2.147e-07	0.003865	CONE13_5_remove_sp_DE_vs_CONE13_5_remove_sp_Non	false	0.878690226888329	0.733045992321437
Rhobtb3	0.111775952364913	0.505	0.327	2.163e-07	0.003894	CONE13_5_remove_sp_DE_vs_CONE13_5_remove_sp_Non	false	1.19058291009069	1.02773632824834
Atp7a	0.0867303726644488	0.24	0.128	2.17e-07	0.003907	CONE13_5_remove_sp_DE_vs_CONE13_5_remove_sp_Non	false	0.416036753233149	0.333866505284673
Fkbp5	0.106497522977017	0.242	0.13	2.175e-07	0.003916	CONE13_5_remove_sp_DE_vs_CONE13_5_remove_sp_Non	false	0.416493672877573	0.316158467218049
Eif1b	0.117966111809553	0.472	0.308	2.184e-07	0.003931	CONE13_5_remove_sp_DE_vs_CONE13_5_remove_sp_Non	false	0.989452304197651	0.833721535309015
Nin	0.107951342699304	0.163	0.074	2.187e-07	0.003937	CONE13_5_remove_sp_DE_vs_CONE13_5_remove_sp_Non	false	0.25274111711997	0.162887452867061
Rab1b	0.0849783683815775	0.272	0.15	2.198e-07	0.003956	CONE13_5_remove_sp_DE_vs_CONE13_5_remove_sp_Non	false	0.449045711093394	0.366606441751591
Nek6	0.0920796490904905	0.255	0.135	2.229e-07	0.004012	CONE13_5_remove_sp_DE_vs_CONE13_5_remove_sp_Non	false	0.410988441203821	0.324198887601297
Msh3	0.139392575953155	0.278	0.159	2.233e-07	0.004021	CONE13_5_remove_sp_DE_vs_CONE13_5_remove_sp_Non	false	0.505983859076255	0.367767789155543
Dctd	0.142121703844015	0.211	0.109	2.247e-07	0.004045	CONE13_5_remove_sp_DE_vs_CONE13_5_remove_sp_Non	false	0.362672959368434	0.23531922015368
Commd10	0.0896557186740886	0.276	0.152	2.283e-07	0.00411	CONE13_5_remove_sp_DE_vs_CONE13_5_remove_sp_Non	false	0.512133888400243	0.421474384591562
Gorasp2	0.0778764936562403	0.327	0.192	2.32e-07	0.004176	CONE13_5_remove_sp_DE_vs_CONE13_5_remove_sp_Non	false	0.620483221522874	0.535772142672904
Ogdh	0.118234123292249	0.344	0.206	2.324e-07	0.004185	CONE13_5_remove_sp_DE_vs_CONE13_5_remove_sp_Non	false	0.625596428502473	0.498155419731365
Rilpl1	0.0902007811635024	0.119	0.045	2.33e-07	0.004195	CONE13_5_remove_sp_DE_vs_CONE13_5_remove_sp_Non	false	0.16542947883712	0.0952466168550702
Tcaf1	0.0412013460896029	0.317	0.181	2.347e-07	0.004225	CONE13_5_remove_sp_DE_vs_CONE13_5_remove_sp_Non	false	0.566658328397543	0.522968568975376
Mtcl1	0.142756608040215	0.168	0.079	2.366e-07	0.004259	CONE13_5_remove_sp_DE_vs_CONE13_5_remove_sp_Non	false	0.316321856350458	0.192792094279139
Ebna1bp2	0.0634760174251715	0.404	0.245	2.383e-07	0.00429	CONE13_5_remove_sp_DE_vs_CONE13_5_remove_sp_Non	false	0.753227876770847	0.678195221481784
Cpd	0.117339414999063	0.277	0.157	2.428e-07	0.004371	CONE13_5_remove_sp_DE_vs_CONE13_5_remove_sp_Non	false	0.530204665648256	0.411143596465233
Prkd1	0.146481179548545	0.176	0.084	2.449e-07	0.00441	CONE13_5_remove_sp_DE_vs_CONE13_5_remove_sp_Non	false	0.356430000196596	0.22595601057631
Cdk12	0.132613839733372	0.556	0.384	2.481e-07	0.004466	CONE13_5_remove_sp_DE_vs_CONE13_5_remove_sp_Non	false	1.353207602837	1.14702129009097
Ppp6c	0.117728840163881	0.301	0.169	2.486e-07	0.004475	CONE13_5_remove_sp_DE_vs_CONE13_5_remove_sp_Non	false	0.513827305614879	0.395669127809147
Cdk6	0.0725055108885586	0.509	0.326	2.507e-07	0.004514	CONE13_5_remove_sp_DE_vs_CONE13_5_remove_sp_Non	false	1.21566653728034	1.10750550669505
Ahdc1	0.175636615089219	0.268	0.153	2.51e-07	0.004518	CONE13_5_remove_sp_DE_vs_CONE13_5_remove_sp_Non	false	0.486423777604647	0.316550651785197
Mvb12b	0.0955965875652174	0.273	0.15	2.52e-07	0.004537	CONE13_5_remove_sp_DE_vs_CONE13_5_remove_sp_Non	false	0.481136189146579	0.386628372458018
Phf3	0.151305544274233	0.504	0.331	2.544e-07	0.00458	CONE13_5_remove_sp_DE_vs_CONE13_5_remove_sp_Non	false	1.19217977316712	0.974406479820873
AW554918	0.134224718796803	0.448	0.291	2.558e-07	0.004606	CONE13_5_remove_sp_DE_vs_CONE13_5_remove_sp_Non	false	1.00529420287259	0.82762232373927
Cntn4	0.281869977587732	0.143	0.063	2.565e-07	0.004617	CONE13_5_remove_sp_DE_vs_CONE13_5_remove_sp_Non	up	0.51473128522862	0.246471716284093
Rps26	-0.141442130644636	0.998	0.99	2.571e-07	0.004628	CONE13_5_remove_sp_DE_vs_CONE13_5_remove_sp_Non	false	35.4948108480013	39.2543245010643
Lyst	0.135410597649382	0.157	0.071	2.595e-07	0.004672	CONE13_5_remove_sp_DE_vs_CONE13_5_remove_sp_Non	false	0.267716811251669	0.15462345890518
Bach1	0.110658503624018	0.262	0.143	2.595e-07	0.004672	CONE13_5_remove_sp_DE_vs_CONE13_5_remove_sp_Non	false	0.458870139052199	0.351619529316063
Pdss2	0.0894475257590271	0.375	0.231	2.633e-07	0.004741	CONE13_5_remove_sp_DE_vs_CONE13_5_remove_sp_Non	false	0.771666079826646	0.66560912103369
Ppp2r5e	0.120495701258894	0.492	0.329	2.679e-07	0.004823	CONE13_5_remove_sp_DE_vs_CONE13_5_remove_sp_Non	false	1.15051915486869	0.978672396677627
Ankrd12	0.150707462888256	0.354	0.217	2.687e-07	0.004837	CONE13_5_remove_sp_DE_vs_CONE13_5_remove_sp_Non	false	0.767599550406574	0.592759054540829
Cyp51	0.10750361747802	0.301	0.174	2.693e-07	0.004847	CONE13_5_remove_sp_DE_vs_CONE13_5_remove_sp_Non	false	0.548287198214799	0.437571705457535
Atp9b	0.154267481171896	0.38	0.235	2.695e-07	0.004852	CONE13_5_remove_sp_DE_vs_CONE13_5_remove_sp_Non	false	0.76994927937262	0.590948453078601
Cox10	0.114686977069295	0.226	0.118	2.698e-07	0.004857	CONE13_5_remove_sp_DE_vs_CONE13_5_remove_sp_Non	false	0.382303890368378	0.277139255220543
Foxn2	0.0573755219992851	0.18	0.085	2.706e-07	0.004871	CONE13_5_remove_sp_DE_vs_CONE13_5_remove_sp_Non	false	0.271501561359042	0.222356493200991
Kpna4	0.098114877869568	0.522	0.348	2.707e-07	0.004873	CONE13_5_remove_sp_DE_vs_CONE13_5_remove_sp_Non	false	1.26509534397249	1.11662864391705
Chic1	0.122381493864039	0.127	0.052	2.71e-07	0.004879	CONE13_5_remove_sp_DE_vs_CONE13_5_remove_sp_Non	false	0.201418110941453	0.104178934009691
Timp2	0.10076450764514	0.375	0.227	2.724e-07	0.004904	CONE13_5_remove_sp_DE_vs_CONE13_5_remove_sp_Non	false	0.730077270345785	0.613822346817252
Tk1	0.0927721225041275	0.255	0.138	2.728e-07	0.004911	CONE13_5_remove_sp_DE_vs_CONE13_5_remove_sp_Non	false	0.454245249025061	0.3641268507639
Ankrd13c	0.105832616881609	0.29	0.164	2.752e-07	0.004954	CONE13_5_remove_sp_DE_vs_CONE13_5_remove_sp_Non	false	0.49871117374042	0.393166685466573
Atp2a2	0.130012704639147	0.489	0.325	2.752e-07	0.004955	CONE13_5_remove_sp_DE_vs_CONE13_5_remove_sp_Non	false	1.12369033992669	0.941155036077444
Gtdc1	0.151752001811253	0.432	0.286	2.77e-07	0.004987	CONE13_5_remove_sp_DE_vs_CONE13_5_remove_sp_Non	false	1.05073590495563	0.846474364953118
Shb	0.142059962961104	0.202	0.103	2.798e-07	0.005037	CONE13_5_remove_sp_DE_vs_CONE13_5_remove_sp_Non	false	0.367875342589344	0.240086553753638
Stard7	0.0913752292916287	0.249	0.135	2.807e-07	0.005054	CONE13_5_remove_sp_DE_vs_CONE13_5_remove_sp_Non	false	0.398249043215646	0.312887376940916
Zbtb44	0.091613562049585	0.233	0.123	2.832e-07	0.005098	CONE13_5_remove_sp_DE_vs_CONE13_5_remove_sp_Non	false	0.38218229894562	0.297592538031757
Trappc10	0.0716960218221101	0.191	0.093	2.834e-07	0.005103	CONE13_5_remove_sp_DE_vs_CONE13_5_remove_sp_Non	false	0.297462954572113	0.234999650068037
Tkt	0.170994782464087	0.646	0.46	2.85e-07	0.005131	CONE13_5_remove_sp_DE_vs_CONE13_5_remove_sp_Non	false	1.7819516217433	1.47151565925382
Gpr107	0.133734485745332	0.188	0.093	2.855e-07	0.00514	CONE13_5_remove_sp_DE_vs_CONE13_5_remove_sp_Non	false	0.30336290115753	0.188454358341575
Bcas3	0.126048526025979	0.378	0.242	2.874e-07	0.005174	CONE13_5_remove_sp_DE_vs_CONE13_5_remove_sp_Non	false	0.86118131951773	0.705945421118008
Galk1	0.0809088866211287	0.513	0.333	2.884e-07	0.005193	CONE13_5_remove_sp_DE_vs_CONE13_5_remove_sp_Non	false	1.10728988420372	0.992807541876481
Rnf130	0.0988709382684121	0.376	0.23	2.893e-07	0.005209	CONE13_5_remove_sp_DE_vs_CONE13_5_remove_sp_Non	false	0.739423602069004	0.624667349239154
Spidr	0.127414348346951	0.307	0.177	2.896e-07	0.005214	CONE13_5_remove_sp_DE_vs_CONE13_5_remove_sp_Non	false	0.555007531033056	0.42403931862133
Slc38a6	0.126175522467304	0.167	0.078	2.954e-07	0.005318	CONE13_5_remove_sp_DE_vs_CONE13_5_remove_sp_Non	false	0.300278755864581	0.191864388771224
Aldh2	0.13769297728943	0.617	0.433	2.966e-07	0.00534	CONE13_5_remove_sp_DE_vs_CONE13_5_remove_sp_Non	false	1.51506131350655	1.28660110943358
Clip2	0.121499081828373	0.14	0.06	2.975e-07	0.005356	CONE13_5_remove_sp_DE_vs_CONE13_5_remove_sp_Non	false	0.241234147388884	0.141453824629709
Gng12	0.100628317452846	0.329	0.195	3.017e-07	0.005432	CONE13_5_remove_sp_DE_vs_CONE13_5_remove_sp_Non	false	0.595149634415666	0.488137447390953
Ssr4	0.122229716252321	0.615	0.423	3.035e-07	0.005464	CONE13_5_remove_sp_DE_vs_CONE13_5_remove_sp_Non	false	1.57164100654636	1.36320996044942
Tusc3	0.127235723633861	0.404	0.251	3.045e-07	0.005482	CONE13_5_remove_sp_DE_vs_CONE13_5_remove_sp_Non	false	0.79255173857299	0.641707165704193
Chaf1a	0.142657233888742	0.261	0.148	3.082e-07	0.005549	CONE13_5_remove_sp_DE_vs_CONE13_5_remove_sp_Non	false	0.494295909561867	0.354091811189639
Map4k5	0.0409728122350853	0.369	0.217	3.121e-07	0.005619	CONE13_5_remove_sp_DE_vs_CONE13_5_remove_sp_Non	false	0.66545338053634	0.61923833927614
Top2b	0.144414935951508	0.669	0.481	3.125e-07	0.005626	CONE13_5_remove_sp_DE_vs_CONE13_5_remove_sp_Non	false	1.92892307777792	1.65041825197238
Ptch2	0.0995671771922788	0.101	0.035	3.143e-07	0.005658	CONE13_5_remove_sp_DE_vs_CONE13_5_remove_sp_Non	false	0.210768768911302	0.130483749057732
Ttll5	0.131704967753637	0.179	0.088	3.146e-07	0.005664	CONE13_5_remove_sp_DE_vs_CONE13_5_remove_sp_Non	false	0.309270437823781	0.19551755458358
Ppp1r12b	0.105775616604758	0.331	0.199	3.167e-07	0.005702	CONE13_5_remove_sp_DE_vs_CONE13_5_remove_sp_Non	false	0.634188041726354	0.519121032655891
Homer2	0.0739742256811421	0.127	0.05	3.171e-07	0.005708	CONE13_5_remove_sp_DE_vs_CONE13_5_remove_sp_Non	false	0.182680292237575	0.124007639693961
1110038F14Rik	0.0336879270325354	0.408	0.251	3.18e-07	0.005725	CONE13_5_remove_sp_DE_vs_CONE13_5_remove_sp_Non	false	0.784399158403631	0.743628795556341
Rrp9	0.0496259444284924	0.164	0.074	3.186e-07	0.005735	CONE13_5_remove_sp_DE_vs_CONE13_5_remove_sp_Non	false	0.245511122286642	0.20382104654499
Ptpn12	0.127987638964512	0.32	0.189	3.197e-07	0.005756	CONE13_5_remove_sp_DE_vs_CONE13_5_remove_sp_Non	false	0.583656226427978	0.449690729019158
Sox9	0.162119009270042	0.287	0.17	3.253e-07	0.005857	CONE13_5_remove_sp_DE_vs_CONE13_5_remove_sp_Non	false	0.713623729302457	0.53198237947379
Eif2ak3	0.112550474545167	0.107	0.039	3.278e-07	0.005901	CONE13_5_remove_sp_DE_vs_CONE13_5_remove_sp_Non	false	0.191447847010858	0.102497350031001
Rad54b	0.160494034373826	0.141	0.063	3.318e-07	0.005974	CONE13_5_remove_sp_DE_vs_CONE13_5_remove_sp_Non	false	0.235872739125279	0.106254612884414
Ctdspl	0.164773335669791	0.613	0.435	3.371e-07	0.00607	CONE13_5_remove_sp_DE_vs_CONE13_5_remove_sp_Non	false	1.74243449676473	1.44693877582696
Dlk1	0.334068606847676	0.411	0.28	3.38e-07	0.006085	CONE13_5_remove_sp_DE_vs_CONE13_5_remove_sp_Non	up	1.60210017845772	1.06483384037649
Wdr7	0.114567344552743	0.161	0.074	3.413e-07	0.006144	CONE13_5_remove_sp_DE_vs_CONE13_5_remove_sp_Non	false	0.244853109273142	0.150287360271655
Pja1	0.0992486508788672	0.196	0.099	3.415e-07	0.006148	CONE13_5_remove_sp_DE_vs_CONE13_5_remove_sp_Non	false	0.336381586392503	0.247995020101822
Tbc1d16	0.131948016579937	0.312	0.185	3.419e-07	0.006156	CONE13_5_remove_sp_DE_vs_CONE13_5_remove_sp_Non	false	0.591919868859871	0.453261809268219
Rint1	0.0624085071880937	0.178	0.085	3.427e-07	0.00617	CONE13_5_remove_sp_DE_vs_CONE13_5_remove_sp_Non	false	0.283536607924886	0.229629991840593
Mbd2	0.126219848150861	0.513	0.345	3.432e-07	0.006178	CONE13_5_remove_sp_DE_vs_CONE13_5_remove_sp_Non	false	1.20758594211945	1.02312898034199
Runx2	0.579242894399281	0.328	0.212	3.455e-07	0.00622	CONE13_5_remove_sp_DE_vs_CONE13_5_remove_sp_Non	up	1.60619271670228	0.745085802611595
Fat1	0.18707792796129	0.56	0.389	3.484e-07	0.006272	CONE13_5_remove_sp_DE_vs_CONE13_5_remove_sp_Non	false	1.43024959051255	1.13520259052273
Nck2	0.166068752727855	0.392	0.244	3.496e-07	0.006294	CONE13_5_remove_sp_DE_vs_CONE13_5_remove_sp_Non	false	0.790835747688195	0.596614336005583
Rad51b	0.20004929138692	0.535	0.377	3.508e-07	0.006315	CONE13_5_remove_sp_DE_vs_CONE13_5_remove_sp_Non	false	1.63748108097674	1.29650268674172
Syce2	0.109295807096095	0.289	0.163	3.519e-07	0.006335	CONE13_5_remove_sp_DE_vs_CONE13_5_remove_sp_Non	false	0.508451055070301	0.398859002142445
Ubr3	0.108938928426036	0.39	0.242	3.529e-07	0.006354	CONE13_5_remove_sp_DE_vs_CONE13_5_remove_sp_Non	false	0.796591961872391	0.666389095914181
Fam120c	0.0884169055373485	0.223	0.117	3.532e-07	0.006358	CONE13_5_remove_sp_DE_vs_CONE13_5_remove_sp_Non	false	0.390131658082733	0.307944585082599
Luc7l2	0.160082751408565	0.783	0.6	3.533e-07	0.00636	CONE13_5_remove_sp_DE_vs_CONE13_5_remove_sp_Non	false	2.77470499764817	2.37875781968455
Fbxw2	0.086622656012514	0.357	0.212	3.626e-07	0.006527	CONE13_5_remove_sp_DE_vs_CONE13_5_remove_sp_Non	false	0.636647438166915	0.541720537173578
Trpm7	0.0998447790817054	0.451	0.288	3.627e-07	0.006529	CONE13_5_remove_sp_DE_vs_CONE13_5_remove_sp_Non	false	0.954788612982869	0.824536265431908
Hk2	0.0833850113242975	0.33	0.198	3.634e-07	0.006542	CONE13_5_remove_sp_DE_vs_CONE13_5_remove_sp_Non	false	0.655527412469473	0.563000851873768
Asns	0.126921474483653	0.176	0.085	3.641e-07	0.006555	CONE13_5_remove_sp_DE_vs_CONE13_5_remove_sp_Non	false	0.285725324802198	0.177921216634031
Atrn	0.139638864822372	0.252	0.138	3.663e-07	0.006594	CONE13_5_remove_sp_DE_vs_CONE13_5_remove_sp_Non	false	0.438211020474117	0.30601400199563
Axin1	0.0686279609762288	0.298	0.171	3.663e-07	0.006595	CONE13_5_remove_sp_DE_vs_CONE13_5_remove_sp_Non	false	0.522032372147342	0.451762764952371
Pmm1	0.109579910445752	0.19	0.093	3.673e-07	0.006612	CONE13_5_remove_sp_DE_vs_CONE13_5_remove_sp_Non	false	0.308880158760628	0.213609968998616
Rhob	0.0410745930638603	0.183	0.086	3.674e-07	0.006614	CONE13_5_remove_sp_DE_vs_CONE13_5_remove_sp_Non	false	0.274669190013449	0.239309040629753
Oxr1	0.149087592278098	0.365	0.23	3.726e-07	0.006708	CONE13_5_remove_sp_DE_vs_CONE13_5_remove_sp_Non	false	0.797082105802867	0.621134834513653
Farsb	0.101800830822609	0.342	0.202	3.74e-07	0.006733	CONE13_5_remove_sp_DE_vs_CONE13_5_remove_sp_Non	false	0.607309006232041	0.498260567164676
E2f8	0.108478632043629	0.114	0.043	3.759e-07	0.006767	CONE13_5_remove_sp_DE_vs_CONE13_5_remove_sp_Non	false	0.175907764760696	0.0911950349587552
Gpc1	0.126058440585393	0.164	0.077	3.776e-07	0.006799	CONE13_5_remove_sp_DE_vs_CONE13_5_remove_sp_Non	false	0.27743879844896	0.171032032373775
Cbfa2t2	0.12575470942113	0.396	0.253	3.801e-07	0.006843	CONE13_5_remove_sp_DE_vs_CONE13_5_remove_sp_Non	false	0.848029749696808	0.694238867070271
Cyrib	0.14609212260532	0.482	0.316	3.855e-07	0.00694	CONE13_5_remove_sp_DE_vs_CONE13_5_remove_sp_Non	false	1.02104523553192	0.82689576595732
Npdc1	0.103626493815402	0.112	0.042	3.871e-07	0.006969	CONE13_5_remove_sp_DE_vs_CONE13_5_remove_sp_Non	false	0.177671572378941	0.0965080376890008
Acer3	0.111194282623345	0.247	0.135	3.915e-07	0.007047	CONE13_5_remove_sp_DE_vs_CONE13_5_remove_sp_Non	false	0.452732207166739	0.345435555394362
Arhgef9	0.104919279885397	0.103	0.036	3.923e-07	0.007063	CONE13_5_remove_sp_DE_vs_CONE13_5_remove_sp_Non	false	0.158877271853921	0.0780511429746415
Zdhhc20	0.0593501052051912	0.472	0.301	3.924e-07	0.007064	CONE13_5_remove_sp_DE_vs_CONE13_5_remove_sp_Non	false	0.999997355468384	0.919821278155204
Nup98	0.143405443542545	0.378	0.23	3.937e-07	0.007088	CONE13_5_remove_sp_DE_vs_CONE13_5_remove_sp_Non	false	0.756605507178047	0.590880191152805
Uba5	0.138575526172314	0.345	0.209	3.944e-07	0.007101	CONE13_5_remove_sp_DE_vs_CONE13_5_remove_sp_Non	false	0.646369519795914	0.496070367291255
Bag3	0.100031094034863	0.129	0.053	3.975e-07	0.007156	CONE13_5_remove_sp_DE_vs_CONE13_5_remove_sp_Non	false	0.220783711217277	0.139464804121293
Klhdc3	0.109293938155798	0.202	0.102	3.994e-07	0.007191	CONE13_5_remove_sp_DE_vs_CONE13_5_remove_sp_Non	false	0.351078248463026	0.252969666268786
Ssr1	0.0983447558835323	0.456	0.291	3.998e-07	0.007198	CONE13_5_remove_sp_DE_vs_CONE13_5_remove_sp_Non	false	0.92766754273837	0.801098937792682
Rai1	0.11805300086909	0.324	0.191	4.077e-07	0.007339	CONE13_5_remove_sp_DE_vs_CONE13_5_remove_sp_Non	false	0.610246677273038	0.484199615431212
Pdlim7	0.0436761747408744	0.238	0.125	4.086e-07	0.007356	CONE13_5_remove_sp_DE_vs_CONE13_5_remove_sp_Non	false	0.373308044657682	0.332776153293008
Pole2	0.100277704021388	0.157	0.071	4.088e-07	0.00736	CONE13_5_remove_sp_DE_vs_CONE13_5_remove_sp_Non	false	0.237638830395963	0.15499363750047
Kdm2b	0.0728220383538485	0.294	0.167	4.092e-07	0.007367	CONE13_5_remove_sp_DE_vs_CONE13_5_remove_sp_Non	false	0.496764892060606	0.423528775266257
Furin	0.138002113585733	0.126	0.052	4.163e-07	0.007494	CONE13_5_remove_sp_DE_vs_CONE13_5_remove_sp_Non	false	0.220235448662647	0.109403807738267
B4galt1	-0.005410504700265	0.209	0.106	4.168e-07	0.007504	CONE13_5_remove_sp_DE_vs_CONE13_5_remove_sp_Non	false	0.340564789285144	0.345988705181305
Eya3	0.135911291147002	0.261	0.145	4.222e-07	0.007601	CONE13_5_remove_sp_DE_vs_CONE13_5_remove_sp_Non	false	0.461020565459448	0.330148032839368
Usp28	0.134318176826252	0.139	0.06	4.252e-07	0.007655	CONE13_5_remove_sp_DE_vs_CONE13_5_remove_sp_Non	false	0.237801038213245	0.128240755160678
Vps26b	0.0367892169299644	0.141	0.06	4.258e-07	0.007665	CONE13_5_remove_sp_DE_vs_CONE13_5_remove_sp_Non	false	0.19776384232643	0.168022580969321
Nme7	0.0904514324843461	0.285	0.163	4.299e-07	0.00774	CONE13_5_remove_sp_DE_vs_CONE13_5_remove_sp_Non	false	0.513153452748416	0.421648963303886
Auts2	0.218543189873202	0.94	0.866	4.32e-07	0.007778	CONE13_5_remove_sp_DE_vs_CONE13_5_remove_sp_Non	false	12.7812691650687	10.844606897168
Tacc1	0.118675262472995	0.182	0.089	4.351e-07	0.007834	CONE13_5_remove_sp_DE_vs_CONE13_5_remove_sp_Non	false	0.331276092639538	0.226619079058748
Slf1	0.106697884919469	0.372	0.228	4.381e-07	0.007887	CONE13_5_remove_sp_DE_vs_CONE13_5_remove_sp_Non	false	0.771232926677314	0.645426243195783
Arhgef40	0.0998292040138771	0.193	0.096	4.391e-07	0.007906	CONE13_5_remove_sp_DE_vs_CONE13_5_remove_sp_Non	false	0.301481096895193	0.21492631392531
Mbd5	0.127056902830839	0.6	0.414	4.399e-07	0.007919	CONE13_5_remove_sp_DE_vs_CONE13_5_remove_sp_Non	false	1.61528998390721	1.39528990481048
Mcm3	0.0975638673902723	0.367	0.223	4.417e-07	0.007952	CONE13_5_remove_sp_DE_vs_CONE13_5_remove_sp_Non	false	0.761537713372777	0.646806756285792
Ube4b	0.182326540322102	0.426	0.277	4.421e-07	0.00796	CONE13_5_remove_sp_DE_vs_CONE13_5_remove_sp_Non	false	0.938565169471316	0.70892971419133
Helz	0.111984505420448	0.415	0.263	4.479e-07	0.008064	CONE13_5_remove_sp_DE_vs_CONE13_5_remove_sp_Non	false	0.83747061980462	0.700703550350222
Papola	0.134332635865411	0.689	0.514	4.481e-07	0.008068	CONE13_5_remove_sp_DE_vs_CONE13_5_remove_sp_Non	false	1.99176430183502	1.72624993895391
Zmym4	0.123584821383164	0.594	0.409	4.487e-07	0.008077	CONE13_5_remove_sp_DE_vs_CONE13_5_remove_sp_Non	false	1.50949846045049	1.30395168554151
Airn	0.175415518187087	0.799	0.649	4.512e-07	0.008123	CONE13_5_remove_sp_DE_vs_CONE13_5_remove_sp_Non	false	4.48540952852511	3.8579038536428
Cox8a	-0.194391966240764	0.957	0.915	4.548e-07	0.008188	CONE13_5_remove_sp_DE_vs_CONE13_5_remove_sp_Non	false	6.98666911221853	8.13892694657748
Grik4	0.148813251703245	0.111	0.042	4.633e-07	0.00834	CONE13_5_remove_sp_DE_vs_CONE13_5_remove_sp_Non	false	0.20611973829905	0.0883994677193964
Armcx4	0.0869102873742072	0.144	0.063	4.721e-07	0.008499	CONE13_5_remove_sp_DE_vs_CONE13_5_remove_sp_Non	false	0.244416162254135	0.172113208034333
Yars	0.0998218735057307	0.194	0.097	4.724e-07	0.008504	CONE13_5_remove_sp_DE_vs_CONE13_5_remove_sp_Non	false	0.309623888937997	0.222530911775359
Epc1	0.125135935657079	0.469	0.308	4.734e-07	0.008522	CONE13_5_remove_sp_DE_vs_CONE13_5_remove_sp_Non	false	1.00740762127902	0.841101469197573
Srgap2	0.100768634344469	0.393	0.245	4.749e-07	0.008549	CONE13_5_remove_sp_DE_vs_CONE13_5_remove_sp_Non	false	0.832767846731032	0.709580396590122
Spop	0.176768086624608	0.496	0.331	4.809e-07	0.008657	CONE13_5_remove_sp_DE_vs_CONE13_5_remove_sp_Non	false	1.12783129162476	0.882961699695316
Impa2	0.137009878892813	0.195	0.1	4.809e-07	0.008658	CONE13_5_remove_sp_DE_vs_CONE13_5_remove_sp_Non	false	0.337513996502051	0.216819469569525
Ly6h	0.125463325942075	0.327	0.196	4.925e-07	0.008867	CONE13_5_remove_sp_DE_vs_CONE13_5_remove_sp_Non	false	0.686612422574176	0.54660799644011
Mcph1	0.128978128248755	0.327	0.196	4.925e-07	0.008867	CONE13_5_remove_sp_DE_vs_CONE13_5_remove_sp_Non	false	0.630332085963004	0.491380825438532
Rbfox2	0.212064636381125	0.761	0.597	4.929e-07	0.008874	CONE13_5_remove_sp_DE_vs_CONE13_5_remove_sp_Non	false	2.78876203037073	2.27136932031625
Atad3a	0.0939669335370477	0.259	0.142	4.93e-07	0.008875	CONE13_5_remove_sp_DE_vs_CONE13_5_remove_sp_Non	false	0.430204235167417	0.340473671234476
Dlgap1	0.187032944551193	0.112	0.043	4.963e-07	0.008936	CONE13_5_remove_sp_DE_vs_CONE13_5_remove_sp_Non	false	0.309792680053517	0.151048110879033
Cog5	0.128450571053188	0.421	0.27	4.97e-07	0.008948	CONE13_5_remove_sp_DE_vs_CONE13_5_remove_sp_Non	false	0.88990701083479	0.729388399927582
Galnt1	0.122659143594935	0.424	0.27	5.059e-07	0.009108	CONE13_5_remove_sp_DE_vs_CONE13_5_remove_sp_Non	false	0.817411244521182	0.669752190345191
Ube2z	0.111428033579931	0.243	0.135	5.069e-07	0.009125	CONE13_5_remove_sp_DE_vs_CONE13_5_remove_sp_Non	false	0.387053583996194	0.284420986702438
Zc2hc1a	0.0874034755307974	0.33	0.195	5.123e-07	0.009223	CONE13_5_remove_sp_DE_vs_CONE13_5_remove_sp_Non	false	0.603679982920254	0.509857632159521
Zzef1	0.110724398471588	0.205	0.106	5.126e-07	0.009228	CONE13_5_remove_sp_DE_vs_CONE13_5_remove_sp_Non	false	0.33384837824515	0.235772340524942
Smo	0.103571356885612	0.529	0.345	5.192e-07	0.009348	CONE13_5_remove_sp_DE_vs_CONE13_5_remove_sp_Non	false	1.13695742241199	0.989382314922402
Fut8	0.142302295010407	0.166	0.079	5.218e-07	0.009394	CONE13_5_remove_sp_DE_vs_CONE13_5_remove_sp_Non	false	0.317867937151355	0.194568192537735
Ubr2	0.150552665947622	0.342	0.213	5.373e-07	0.009672	CONE13_5_remove_sp_DE_vs_CONE13_5_remove_sp_Non	false	0.679578883225297	0.513631528928928
Stat3	0.107857013546059	0.278	0.159	5.473e-07	0.009854	CONE13_5_remove_sp_DE_vs_CONE13_5_remove_sp_Non	false	0.660721034739007	0.541554663564892
Limd2	0.109012836381949	0.408	0.259	5.501e-07	0.009904	CONE13_5_remove_sp_DE_vs_CONE13_5_remove_sp_Non	false	0.836247345586326	0.703073157802913
Setd2	0.122441836393845	0.455	0.298	5.543e-07	0.009979	CONE13_5_remove_sp_DE_vs_CONE13_5_remove_sp_Non	false	0.964374779377492	0.805008840202469
Phactr2	0.203052373537273	0.367	0.235	5.56e-07	0.01001	CONE13_5_remove_sp_DE_vs_CONE13_5_remove_sp_Non	false	0.952699897025135	0.696853499294768
Pmepa1	0.0804113738796502	0.263	0.146	5.594e-07	0.01007	CONE13_5_remove_sp_DE_vs_CONE13_5_remove_sp_Non	false	0.478715951178591	0.398996763728804
Ubb	-0.246074779627622	0.957	0.94	5.608e-07	0.0101	CONE13_5_remove_sp_DE_vs_CONE13_5_remove_sp_Non	false	9.02804062673712	10.893219623021
Bbip1	0.11733371310325	0.329	0.196	5.629e-07	0.01013	CONE13_5_remove_sp_DE_vs_CONE13_5_remove_sp_Non	false	0.576994047515145	0.454283824342457
Btbd9	0.16747340625424	0.543	0.372	5.66e-07	0.01019	CONE13_5_remove_sp_DE_vs_CONE13_5_remove_sp_Non	false	1.42815162321218	1.16252842032056
Arhgef17	0.114143152660789	0.28	0.159	5.686e-07	0.01024	CONE13_5_remove_sp_DE_vs_CONE13_5_remove_sp_Non	false	0.506500815869956	0.392369614885255
Fasn	0.10009916106937	0.259	0.145	5.712e-07	0.01028	CONE13_5_remove_sp_DE_vs_CONE13_5_remove_sp_Non	false	0.461292356179025	0.363798187734137
Dhx40	0.102432594766833	0.188	0.093	5.757e-07	0.01037	CONE13_5_remove_sp_DE_vs_CONE13_5_remove_sp_Non	false	0.321252936341382	0.231155126339652
Shroom4	0.153042421198115	0.316	0.194	5.784e-07	0.01041	CONE13_5_remove_sp_DE_vs_CONE13_5_remove_sp_Non	false	0.697098472474343	0.526780283350733
Tpp2	0.111561877723755	0.348	0.212	5.791e-07	0.01043	CONE13_5_remove_sp_DE_vs_CONE13_5_remove_sp_Non	false	0.660426953592345	0.537332379780312
Gmcl1	0.092359036944124	0.297	0.171	5.811e-07	0.01046	CONE13_5_remove_sp_DE_vs_CONE13_5_remove_sp_Non	false	0.534517135642047	0.439811142134407
Ybx1	0.156603432917816	0.982	0.933	5.87e-07	0.01057	CONE13_5_remove_sp_DE_vs_CONE13_5_remove_sp_Non	false	12.3099463141817	10.9413089124658
Ncapd3	0.0293062087397866	0.268	0.15	5.901e-07	0.01062	CONE13_5_remove_sp_DE_vs_CONE13_5_remove_sp_Non	false	0.476968493671384	0.447679647562596
Arfgap1	0.112078832438576	0.189	0.095	5.935e-07	0.01069	CONE13_5_remove_sp_DE_vs_CONE13_5_remove_sp_Non	false	0.311557013279968	0.213988849855584
Thbs1	0.108977914249149	0.104	0.038	6e-07	0.0108	CONE13_5_remove_sp_DE_vs_CONE13_5_remove_sp_Non	false	0.156082145108	0.072434744178237
Zfp354c	0.101561745219745	0.231	0.125	6.034e-07	0.01086	CONE13_5_remove_sp_DE_vs_CONE13_5_remove_sp_Non	false	0.410869203055707	0.315422135700992
Nme4	0.10515507088618	0.452	0.292	6.041e-07	0.01088	CONE13_5_remove_sp_DE_vs_CONE13_5_remove_sp_Non	false	0.975249136318032	0.836860199825843
Arhgef25	0.0848594093060121	0.198	0.102	6.054e-07	0.0109	CONE13_5_remove_sp_DE_vs_CONE13_5_remove_sp_Non	false	0.332009502441704	0.256368335840164
Mllt10	0.152436629350604	0.652	0.462	6.093e-07	0.01097	CONE13_5_remove_sp_DE_vs_CONE13_5_remove_sp_Non	false	1.84407981962855	1.55939398612105
Cnn3	0.127049088437992	0.587	0.405	6.199e-07	0.01116	CONE13_5_remove_sp_DE_vs_CONE13_5_remove_sp_Non	false	1.56023345981015	1.34488747311401
Mfsd14b	0.108210302139635	0.167	0.079	6.208e-07	0.01118	CONE13_5_remove_sp_DE_vs_CONE13_5_remove_sp_Non	false	0.249257432336733	0.159447039202598
Zfp609	0.136415195236963	0.541	0.37	6.224e-07	0.0112	CONE13_5_remove_sp_DE_vs_CONE13_5_remove_sp_Non	false	1.31993677513036	1.11110618511941
Atp13a3	0.0430834391102759	0.294	0.169	6.282e-07	0.01131	CONE13_5_remove_sp_DE_vs_CONE13_5_remove_sp_Non	false	0.502157373159168	0.458381635198408
Yipf5	0.057737089416093	0.376	0.233	6.287e-07	0.01132	CONE13_5_remove_sp_DE_vs_CONE13_5_remove_sp_Non	false	0.667306273763816	0.602327801955975
Man2a1	0.112940360388007	0.324	0.192	6.3e-07	0.01134	CONE13_5_remove_sp_DE_vs_CONE13_5_remove_sp_Non	false	0.633109179641964	0.510604716982012
Degs1	0.106310178734638	0.198	0.1	6.378e-07	0.01148	CONE13_5_remove_sp_DE_vs_CONE13_5_remove_sp_Non	false	0.308837204059512	0.216320556979109
Ppm1d	0.119077937489874	0.191	0.096	6.388e-07	0.0115	CONE13_5_remove_sp_DE_vs_CONE13_5_remove_sp_Non	false	0.300494377120734	0.197934086661506
Tubb2b	0.0809506735501977	0.622	0.44	6.406e-07	0.01153	CONE13_5_remove_sp_DE_vs_CONE13_5_remove_sp_Non	false	1.86855996603018	1.71248081670488
Synj2bp	0.13042921237172	0.374	0.23	6.493e-07	0.01169	CONE13_5_remove_sp_DE_vs_CONE13_5_remove_sp_Non	false	0.747326241050457	0.596764062475064
Flvcr1	0.0876648792611333	0.118	0.046	6.524e-07	0.01175	CONE13_5_remove_sp_DE_vs_CONE13_5_remove_sp_Non	false	0.181813533242991	0.112589160025906
Cdc42bpa	0.118666819716373	0.409	0.265	6.526e-07	0.01175	CONE13_5_remove_sp_DE_vs_CONE13_5_remove_sp_Non	false	0.899351946546793	0.749845913386656
Eid2	0.104094593373008	0.257	0.143	6.541e-07	0.01178	CONE13_5_remove_sp_DE_vs_CONE13_5_remove_sp_Non	false	0.443007725879958	0.343018518547378
Atxn7l1	0.145288533089536	0.287	0.169	6.571e-07	0.01183	CONE13_5_remove_sp_DE_vs_CONE13_5_remove_sp_Non	false	0.590254296396743	0.438392333877521
Ydjc	0.0850840896602939	0.129	0.054	6.672e-07	0.01201	CONE13_5_remove_sp_DE_vs_CONE13_5_remove_sp_Non	false	0.208980888986554	0.140190191670121
Phf6	0.0902183189368345	0.381	0.234	6.724e-07	0.01211	CONE13_5_remove_sp_DE_vs_CONE13_5_remove_sp_Non	false	0.734049680469596	0.629384097228296
Cbl	0.0873585825951649	0.353	0.212	6.741e-07	0.01214	CONE13_5_remove_sp_DE_vs_CONE13_5_remove_sp_Non	false	0.637122947133762	0.541382578162982
Ttll4	0.0130921138852002	0.211	0.11	6.768e-07	0.01219	CONE13_5_remove_sp_DE_vs_CONE13_5_remove_sp_Non	false	0.339146845610429	0.327449186227394
Pcnp	0.12452768419808	0.584	0.398	6.795e-07	0.01223	CONE13_5_remove_sp_DE_vs_CONE13_5_remove_sp_Non	false	1.41247260715133	1.21344512364262
Gorab	0.0932774798096838	0.126	0.052	6.847e-07	0.01233	CONE13_5_remove_sp_DE_vs_CONE13_5_remove_sp_Non	false	0.189297873720407	0.115290357769247
Pdss1	0.0705307967913837	0.147	0.065	6.894e-07	0.01241	CONE13_5_remove_sp_DE_vs_CONE13_5_remove_sp_Non	false	0.213732578126748	0.156261006309345
Ep300	0.111178544627405	0.332	0.199	6.949e-07	0.01251	CONE13_5_remove_sp_DE_vs_CONE13_5_remove_sp_Non	false	0.586419278149906	0.469221910289492
Hdac8	0.0988324800192433	0.443	0.29	7.075e-07	0.01274	CONE13_5_remove_sp_DE_vs_CONE13_5_remove_sp_Non	false	1.12071762261031	0.980758542371687
Dennd5a	0.134723831773797	0.323	0.196	7.191e-07	0.01295	CONE13_5_remove_sp_DE_vs_CONE13_5_remove_sp_Non	false	0.616254013055801	0.472635641998337
Usp32	0.135401938373836	0.321	0.192	7.216e-07	0.01299	CONE13_5_remove_sp_DE_vs_CONE13_5_remove_sp_Non	false	0.595863726863939	0.453380633678718
Zmynd8	0.14646284500719	0.485	0.329	7.23e-07	0.01302	CONE13_5_remove_sp_DE_vs_CONE13_5_remove_sp_Non	false	1.12849875721582	0.92350699846142
Sec23a	0.137947468419439	0.269	0.155	7.275e-07	0.0131	CONE13_5_remove_sp_DE_vs_CONE13_5_remove_sp_Non	false	0.499628515892022	0.363361327645924
Gtf2ird1	0.130746583211282	0.558	0.387	7.308e-07	0.01316	CONE13_5_remove_sp_DE_vs_CONE13_5_remove_sp_Non	false	1.39366095578812	1.18674856055233
Ogn	0.110751955182502	0.101	0.036	7.43e-07	0.01338	CONE13_5_remove_sp_DE_vs_CONE13_5_remove_sp_Non	false	0.196533963039215	0.108581164202327
Rad18	0.105835574378725	0.203	0.104	7.453e-07	0.01342	CONE13_5_remove_sp_DE_vs_CONE13_5_remove_sp_Non	false	0.329052139338947	0.23550536206828
Rab13	0.10512746360226	0.162	0.075	7.471e-07	0.01345	CONE13_5_remove_sp_DE_vs_CONE13_5_remove_sp_Non	false	0.261616529484921	0.173414820239992
Rnf216	0.0496639966589006	0.401	0.256	7.495e-07	0.01349	CONE13_5_remove_sp_DE_vs_CONE13_5_remove_sp_Non	false	0.811654682757745	0.750775342487129
Fam222b	0.138736379462651	0.218	0.118	7.645e-07	0.01376	CONE13_5_remove_sp_DE_vs_CONE13_5_remove_sp_Non	false	0.398639081061763	0.270886608402215
Igdcc4	0.0715659296878181	0.127	0.053	7.771e-07	0.01399	CONE13_5_remove_sp_DE_vs_CONE13_5_remove_sp_Non	false	0.196319307905789	0.138862139053909
Ubap2	0.0779181339589425	0.577	0.389	7.845e-07	0.01412	CONE13_5_remove_sp_DE_vs_CONE13_5_remove_sp_Non	false	1.32542849869133	1.20360981176699
Krr1	0.0953102357924521	0.193	0.097	7.915e-07	0.01425	CONE13_5_remove_sp_DE_vs_CONE13_5_remove_sp_Non	false	0.289609638985277	0.207620910056611
Eya1	0.124531871514954	0.176	0.088	7.916e-07	0.01425	CONE13_5_remove_sp_DE_vs_CONE13_5_remove_sp_Non	false	0.340153542741451	0.229798664011999
Ftx	0.126426044064148	0.18	0.092	7.949e-07	0.01431	CONE13_5_remove_sp_DE_vs_CONE13_5_remove_sp_Non	false	0.300954520783112	0.192276750236065
Baz1b	0.0573318012849926	0.537	0.361	8.046e-07	0.01449	CONE13_5_remove_sp_DE_vs_CONE13_5_remove_sp_Non	false	1.21267557706228	1.12689925444075
Kdm4c	0.075535982797913	0.272	0.156	8.117e-07	0.01461	CONE13_5_remove_sp_DE_vs_CONE13_5_remove_sp_Non	false	0.501218625161054	0.425082566337684
Metap1d	0.100674484935574	0.254	0.142	8.119e-07	0.01462	CONE13_5_remove_sp_DE_vs_CONE13_5_remove_sp_Non	false	0.428242570045378	0.332432862827684
Znrf3	0.0147539823076956	0.569	0.39	8.257e-07	0.01487	CONE13_5_remove_sp_DE_vs_CONE13_5_remove_sp_Non	false	1.69148672213272	1.66450295999868
Ppp2r3c	0.124285397497389	0.197	0.102	8.285e-07	0.01492	CONE13_5_remove_sp_DE_vs_CONE13_5_remove_sp_Non	false	0.330218700847486	0.220893742353098
Bsdc1	0.0796820050367905	0.15	0.068	8.304e-07	0.01495	CONE13_5_remove_sp_DE_vs_CONE13_5_remove_sp_Non	false	0.247070746361169	0.180505487927099
Slc22a23	0.118662207471166	0.127	0.054	8.494e-07	0.01529	CONE13_5_remove_sp_DE_vs_CONE13_5_remove_sp_Non	false	0.215124810498521	0.119650035480228
Gins1	0.0952256791824262	0.185	0.093	8.539e-07	0.01537	CONE13_5_remove_sp_DE_vs_CONE13_5_remove_sp_Non	false	0.265219833683727	0.184859683400557
Ubn1	0.106125833743466	0.44	0.283	8.617e-07	0.01551	CONE13_5_remove_sp_DE_vs_CONE13_5_remove_sp_Non	false	0.908183141658736	0.773315913249026
Smarcad1	0.0470354500784202	0.466	0.299	8.653e-07	0.01558	CONE13_5_remove_sp_DE_vs_CONE13_5_remove_sp_Non	false	0.931005525871643	0.869488024913893
Kdm5c	0.116542318111339	0.312	0.185	8.658e-07	0.01559	CONE13_5_remove_sp_DE_vs_CONE13_5_remove_sp_Non	false	0.610473575645872	0.485962403588699
Mfhas1	0.112358428611996	0.237	0.134	8.731e-07	0.01572	CONE13_5_remove_sp_DE_vs_CONE13_5_remove_sp_Non	false	0.435031140807398	0.327976645413306
Hmgcll1	0.0878781159815705	0.105	0.039	8.75e-07	0.01575	CONE13_5_remove_sp_DE_vs_CONE13_5_remove_sp_Non	false	0.202098909534551	0.131511556464131
Ctdspl2	0.117040995612302	0.448	0.29	9.04e-07	0.01627	CONE13_5_remove_sp_DE_vs_CONE13_5_remove_sp_Non	false	0.889524677423334	0.742755919798506
Mrpl35	0.0718610147748968	0.343	0.206	9.209e-07	0.01658	CONE13_5_remove_sp_DE_vs_CONE13_5_remove_sp_Non	false	0.625450364449535	0.546909055472616
Fscn1	0.0620124087332723	0.418	0.26	9.22e-07	0.0166	CONE13_5_remove_sp_DE_vs_CONE13_5_remove_sp_Non	false	0.82287338292344	0.74661250375864
Prpf8	0.107231259193017	0.37	0.234	9.352e-07	0.01684	CONE13_5_remove_sp_DE_vs_CONE13_5_remove_sp_Non	false	0.687462397041192	0.567048663814711
Ccne2	0.102195360754552	0.155	0.072	9.367e-07	0.01686	CONE13_5_remove_sp_DE_vs_CONE13_5_remove_sp_Non	false	0.266902719903834	0.180723925669762
Faf1	0.117013298958406	0.507	0.337	9.394e-07	0.01691	CONE13_5_remove_sp_DE_vs_CONE13_5_remove_sp_Non	false	1.11108093023507	0.947085178836782
Sec61a1	0.115228761594768	0.323	0.195	9.444e-07	0.017	CONE13_5_remove_sp_DE_vs_CONE13_5_remove_sp_Non	false	0.60618070061613	0.483351365596216
Cbll1	0.0989597936172606	0.236	0.13	9.462e-07	0.01704	CONE13_5_remove_sp_DE_vs_CONE13_5_remove_sp_Non	false	0.390474129045356	0.298751170327429
Rras	0.0768627686100408	0.11	0.042	9.548e-07	0.01719	CONE13_5_remove_sp_DE_vs_CONE13_5_remove_sp_Non	false	0.177438233418193	0.116792119366625
St3gal4	0.112169301938222	0.182	0.092	9.573e-07	0.01723	CONE13_5_remove_sp_DE_vs_CONE13_5_remove_sp_Non	false	0.32017698748994	0.221887976297448
Rsu1	0.105867897859603	0.323	0.194	9.602e-07	0.01729	CONE13_5_remove_sp_DE_vs_CONE13_5_remove_sp_Non	false	0.584010389571235	0.472396584637509
Dip2c	0.174998578086373	0.697	0.54	9.605e-07	0.01729	CONE13_5_remove_sp_DE_vs_CONE13_5_remove_sp_Non	false	2.54078589919178	2.13682144691822
Ss18l2	0.0678573467379418	0.214	0.113	9.606e-07	0.01729	CONE13_5_remove_sp_DE_vs_CONE13_5_remove_sp_Non	false	0.344600348503999	0.283257974681975
Zdbf2	0.0340723715822684	0.262	0.145	9.673e-07	0.01741	CONE13_5_remove_sp_DE_vs_CONE13_5_remove_sp_Non	false	0.443095353797258	0.409826977269867
Fbxw11	0.13571085481469	0.359	0.223	9.738e-07	0.01753	CONE13_5_remove_sp_DE_vs_CONE13_5_remove_sp_Non	false	0.768059417579422	0.609805934531006
Chd7	0.16059211220503	0.31	0.188	9.816e-07	0.01767	CONE13_5_remove_sp_DE_vs_CONE13_5_remove_sp_Non	false	0.659723736322112	0.485381108928947
Yrdc	0.0863310316646934	0.188	0.096	9.866e-07	0.01776	CONE13_5_remove_sp_DE_vs_CONE13_5_remove_sp_Non	false	0.292363708519687	0.217745876700136
Irx5	0.107684845016969	0.183	0.093	9.888e-07	0.0178	CONE13_5_remove_sp_DE_vs_CONE13_5_remove_sp_Non	false	0.337646183653756	0.241900397227165
Ubr5	0.125508966066709	0.569	0.403	9.898e-07	0.01782	CONE13_5_remove_sp_DE_vs_CONE13_5_remove_sp_Non	false	1.36298433291188	1.16657611692784
Serpinh1	0.121173901603005	0.83	0.669	1.003e-06	0.01805	CONE13_5_remove_sp_DE_vs_CONE13_5_remove_sp_Non	false	3.44208837649597	3.08470170714451
Gna13	0.139009893950407	0.251	0.141	1.004e-06	0.01807	CONE13_5_remove_sp_DE_vs_CONE13_5_remove_sp_Non	false	0.425482553730874	0.295023643261804
Cep120	0.0637877952060705	0.176	0.085	1.008e-06	0.01814	CONE13_5_remove_sp_DE_vs_CONE13_5_remove_sp_Non	false	0.25805365916666	0.204075514708308
Dhx30	0.103473147151108	0.316	0.188	1.013e-06	0.01825	CONE13_5_remove_sp_DE_vs_CONE13_5_remove_sp_Non	false	0.568213496310945	0.460136770681477
Il1rapl1	0.24401013919947	0.199	0.107	1.022e-06	0.01839	CONE13_5_remove_sp_DE_vs_CONE13_5_remove_sp_Non	false	0.698036268243812	0.434359925501658
Tbl1xr1	0.0440183960592391	0.507	0.343	1.033e-06	0.01859	CONE13_5_remove_sp_DE_vs_CONE13_5_remove_sp_Non	false	1.12025640195275	1.05696259088971
Peli1	0.1397252802919	0.48	0.32	1.033e-06	0.01859	CONE13_5_remove_sp_DE_vs_CONE13_5_remove_sp_Non	false	1.04545863950891	0.857129654580216
Mcm6	0.0609633046142359	0.418	0.263	1.037e-06	0.01866	CONE13_5_remove_sp_DE_vs_CONE13_5_remove_sp_Non	false	0.894549918833795	0.816592895150367
Fam193b	0.110381540223923	0.244	0.136	1.052e-06	0.01895	CONE13_5_remove_sp_DE_vs_CONE13_5_remove_sp_Non	false	0.432036785276158	0.327021875214614
Zfp516	0.171356367939552	0.363	0.235	1.053e-06	0.01895	CONE13_5_remove_sp_DE_vs_CONE13_5_remove_sp_Non	false	0.749651689678118	0.55420664864118
Snx9	0.100616033957475	0.262	0.149	1.062e-06	0.01911	CONE13_5_remove_sp_DE_vs_CONE13_5_remove_sp_Non	false	0.44093588862406	0.344325020160703
Tmcc1	0.0984319886185037	0.623	0.44	1.069e-06	0.01925	CONE13_5_remove_sp_DE_vs_CONE13_5_remove_sp_Non	false	1.85670886397526	1.66875895804328
Ergic1	0.105490028790528	0.366	0.231	1.085e-06	0.01953	CONE13_5_remove_sp_DE_vs_CONE13_5_remove_sp_Non	false	0.712346758073561	0.592069184281599
Mecr	0.101897224642631	0.29	0.171	1.085e-06	0.01953	CONE13_5_remove_sp_DE_vs_CONE13_5_remove_sp_Non	false	0.507474143820555	0.405133752714487
Phf8	0.0485443486207192	0.157	0.072	1.132e-06	0.02037	CONE13_5_remove_sp_DE_vs_CONE13_5_remove_sp_Non	false	0.241617892638476	0.200958442895043
Agtpbp1	0.0751166440307669	0.129	0.054	1.135e-06	0.02043	CONE13_5_remove_sp_DE_vs_CONE13_5_remove_sp_Non	false	0.201278264069196	0.140773443773102
Hsp90b1	0.165086194354121	0.88	0.734	1.151e-06	0.02072	CONE13_5_remove_sp_DE_vs_CONE13_5_remove_sp_Non	false	5.0575253519181	4.40305592617026
Trappc8	0.0855068821257333	0.217	0.116	1.17e-06	0.02107	CONE13_5_remove_sp_DE_vs_CONE13_5_remove_sp_Non	false	0.364286565435636	0.286224862975738
Pdlim1	-0.390443839898874	0.416	0.467	1.177e-06	0.02118	CONE13_5_remove_sp_DE_vs_CONE13_5_remove_sp_Non	down	0.915633400035333	1.51108508882699
Phka1	0.101957817089138	0.133	0.058	1.177e-06	0.02119	CONE13_5_remove_sp_DE_vs_CONE13_5_remove_sp_Non	false	0.219391844182963	0.136649023639134
Kdm2a	0.0786069092211084	0.482	0.315	1.18e-06	0.02123	CONE13_5_remove_sp_DE_vs_CONE13_5_remove_sp_Non	false	1.08939553858859	0.979042160498994
4930517O19Rik	0.155390302504222	0.12	0.05	1.184e-06	0.02132	CONE13_5_remove_sp_DE_vs_CONE13_5_remove_sp_Non	false	0.222515744379653	0.0981770308548018
Ppp1r12a	0.167735864699409	0.624	0.446	1.186e-06	0.02135	CONE13_5_remove_sp_DE_vs_CONE13_5_remove_sp_Non	false	1.69178896090235	1.39683545996113
Plekho1	0.0900084049970627	0.141	0.063	1.188e-06	0.02139	CONE13_5_remove_sp_DE_vs_CONE13_5_remove_sp_Non	false	0.231092914272639	0.157084418491474
Slc2a1	0.0992147741846743	0.48	0.32	1.2e-06	0.0216	CONE13_5_remove_sp_DE_vs_CONE13_5_remove_sp_Non	false	1.15838970794622	1.01540254203608
Zfr	0.152827640177222	0.612	0.444	1.208e-06	0.02176	CONE13_5_remove_sp_DE_vs_CONE13_5_remove_sp_Non	false	1.60749801195059	1.34589882101184
Six2	0.108992318904257	0.104	0.039	1.229e-06	0.02212	CONE13_5_remove_sp_DE_vs_CONE13_5_remove_sp_Non	false	0.175102548641111	0.0900604434231874
Ghitm	0.0592528169809787	0.367	0.224	1.241e-06	0.02234	CONE13_5_remove_sp_DE_vs_CONE13_5_remove_sp_Non	false	0.637597719713777	0.572133593891364
Erbin	0.068207081438973	0.593	0.415	1.241e-06	0.02234	CONE13_5_remove_sp_DE_vs_CONE13_5_remove_sp_Non	false	1.4952931974287	1.38050414627112
Snx27	0.050334062526583	0.323	0.195	1.241e-06	0.02234	CONE13_5_remove_sp_DE_vs_CONE13_5_remove_sp_Non	false	0.594783970476712	0.540528224451058
Cdc42se2	0.0982655297328129	0.391	0.251	1.282e-06	0.02308	CONE13_5_remove_sp_DE_vs_CONE13_5_remove_sp_Non	false	0.762708413002737	0.647100310461218
Anapc1	0.149105146529596	0.314	0.192	1.284e-06	0.02312	CONE13_5_remove_sp_DE_vs_CONE13_5_remove_sp_Non	false	0.572219257320477	0.418331639380056
Mfap2	0.173471877460549	0.543	0.38	1.286e-06	0.02315	CONE13_5_remove_sp_DE_vs_CONE13_5_remove_sp_Non	false	1.37514314474385	1.10655850605165
Hivep1	0.0860793746818795	0.214	0.116	1.287e-06	0.02318	CONE13_5_remove_sp_DE_vs_CONE13_5_remove_sp_Non	false	0.362873989939183	0.284384356654813
Asap1	0.137696026946158	0.701	0.517	1.302e-06	0.02344	CONE13_5_remove_sp_DE_vs_CONE13_5_remove_sp_Non	false	2.35871191690554	2.05344904249667
Chaf1b	0.0627281769351234	0.232	0.127	1.316e-06	0.02369	CONE13_5_remove_sp_DE_vs_CONE13_5_remove_sp_Non	false	0.396296139316855	0.337319691991522
Znrf1	0.153607715933107	0.483	0.329	1.322e-06	0.02379	CONE13_5_remove_sp_DE_vs_CONE13_5_remove_sp_Non	false	1.03464499313723	0.829636871201419
Cstf3	0.157639817630117	0.481	0.334	1.327e-06	0.02389	CONE13_5_remove_sp_DE_vs_CONE13_5_remove_sp_Non	false	1.11399008695483	0.895666477191658
Aasdhppt	0.106577978070129	0.277	0.159	1.332e-06	0.02399	CONE13_5_remove_sp_DE_vs_CONE13_5_remove_sp_Non	false	0.475227105922917	0.370636085896171
Snhg17	0.0339128864387766	0.175	0.086	1.338e-06	0.02408	CONE13_5_remove_sp_DE_vs_CONE13_5_remove_sp_Non	false	0.273412751006016	0.24424223071297
Sap130	0.0397014350645657	0.263	0.15	1.341e-06	0.02414	CONE13_5_remove_sp_DE_vs_CONE13_5_remove_sp_Non	false	0.463044920361945	0.423750359238279
Lap3	0.0895644314544907	0.307	0.185	1.354e-06	0.02438	CONE13_5_remove_sp_DE_vs_CONE13_5_remove_sp_Non	false	0.543468051427218	0.45101229218077
Eif2ak4	0.0834611435278903	0.198	0.103	1.354e-06	0.02438	CONE13_5_remove_sp_DE_vs_CONE13_5_remove_sp_Non	false	0.345484932197917	0.270303238039475
Kat7	0.130726030084535	0.239	0.135	1.365e-06	0.02458	CONE13_5_remove_sp_DE_vs_CONE13_5_remove_sp_Non	false	0.410414611188155	0.288710324375409
Mgat2	0.0617147459065505	0.223	0.121	1.371e-06	0.02468	CONE13_5_remove_sp_DE_vs_CONE13_5_remove_sp_Non	false	0.351618507175469	0.295451712373572
Cdk17	0.0649416843372507	0.306	0.182	1.38e-06	0.02485	CONE13_5_remove_sp_DE_vs_CONE13_5_remove_sp_Non	false	0.58271940282573	0.513489218542186
Zfp638	0.119208787522451	0.534	0.373	1.383e-06	0.0249	CONE13_5_remove_sp_DE_vs_CONE13_5_remove_sp_Non	false	1.26616370699711	1.08691002319167
Bicd1	0.151765162736927	0.112	0.046	1.385e-06	0.02493	CONE13_5_remove_sp_DE_vs_CONE13_5_remove_sp_Non	false	0.223104288460303	0.101466223923218
Sfpq	0.129881973000183	0.842	0.687	1.4e-06	0.0252	CONE13_5_remove_sp_DE_vs_CONE13_5_remove_sp_Non	false	3.59494962086113	3.19983003109575
Ruvbl1	0.100594865824603	0.51	0.341	1.403e-06	0.02525	CONE13_5_remove_sp_DE_vs_CONE13_5_remove_sp_Non	false	1.09189801583611	0.951463480953318
Pkp4	0.165444878378229	0.618	0.448	1.424e-06	0.02563	CONE13_5_remove_sp_DE_vs_CONE13_5_remove_sp_Non	false	1.96783070055268	1.64677601179042
Ccnt1	0.0886556323331993	0.364	0.227	1.427e-06	0.02569	CONE13_5_remove_sp_DE_vs_CONE13_5_remove_sp_Non	false	0.667330494659836	0.56840581490277
Lamb1	0.104816177688954	0.367	0.233	1.428e-06	0.0257	CONE13_5_remove_sp_DE_vs_CONE13_5_remove_sp_Non	false	0.760817164334941	0.637886093832675
Srpk1	0.144098006761028	0.565	0.39	1.429e-06	0.02572	CONE13_5_remove_sp_DE_vs_CONE13_5_remove_sp_Non	false	1.34781977120754	1.12513372695457
Atf7ip	0.109548709333546	0.418	0.272	1.43e-06	0.02574	CONE13_5_remove_sp_DE_vs_CONE13_5_remove_sp_Non	false	0.852867482628965	0.717846043624604
Cep350	0.114464152237826	0.324	0.196	1.435e-06	0.02584	CONE13_5_remove_sp_DE_vs_CONE13_5_remove_sp_Non	false	0.584316841546079	0.463940791676629
Plekhm2	0.131600374181346	0.199	0.106	1.449e-06	0.02608	CONE13_5_remove_sp_DE_vs_CONE13_5_remove_sp_Non	false	0.351946505451712	0.234559625927545
Morc3	0.0924755230251677	0.253	0.142	1.453e-06	0.02616	CONE13_5_remove_sp_DE_vs_CONE13_5_remove_sp_Non	false	0.42377970455403	0.335833040274477
Prim1	0.0764623643079617	0.251	0.142	1.465e-06	0.02637	CONE13_5_remove_sp_DE_vs_CONE13_5_remove_sp_Non	false	0.439248643695136	0.365397570826755
Tmeff1	0.0528552090875429	0.405	0.255	1.488e-06	0.0268	CONE13_5_remove_sp_DE_vs_CONE13_5_remove_sp_Non	false	0.782899554621611	0.719189312874845
Frmd6	0.102472998714431	0.31	0.187	1.49e-06	0.02683	CONE13_5_remove_sp_DE_vs_CONE13_5_remove_sp_Non	false	0.591134534684534	0.482497853085448
Zfp703	0.102762148854478	0.187	0.097	1.493e-06	0.02689	CONE13_5_remove_sp_DE_vs_CONE13_5_remove_sp_Non	false	0.343555316988832	0.251643299351487
Mmd	0.0586683200085126	0.142	0.064	1.497e-06	0.02695	CONE13_5_remove_sp_DE_vs_CONE13_5_remove_sp_Non	false	0.222995457672744	0.174689744182629
Rcl1	0.101877470277707	0.224	0.123	1.498e-06	0.02697	CONE13_5_remove_sp_DE_vs_CONE13_5_remove_sp_Non	false	0.370501596379515	0.277519274055718
Mns1	0.103275824215613	0.218	0.118	1.505e-06	0.0271	CONE13_5_remove_sp_DE_vs_CONE13_5_remove_sp_Non	false	0.359633459177932	0.26616563665972
Setd5	0.146674997471655	0.643	0.461	1.508e-06	0.02714	CONE13_5_remove_sp_DE_vs_CONE13_5_remove_sp_Non	false	1.75537683387345	1.4895021300865
Kat14	0.0772341344056249	0.171	0.084	1.516e-06	0.02729	CONE13_5_remove_sp_DE_vs_CONE13_5_remove_sp_Non	false	0.272615548332027	0.206721058776732
Gpatch4	0.0440999347940623	0.321	0.191	1.519e-06	0.02736	CONE13_5_remove_sp_DE_vs_CONE13_5_remove_sp_Non	false	0.575020045127046	0.52802455102098
Ipo11	0.120543389348369	0.276	0.159	1.521e-06	0.02737	CONE13_5_remove_sp_DE_vs_CONE13_5_remove_sp_Non	false	0.471524051901621	0.354039417411129
Slc9a9	0.102515739318844	0.169	0.084	1.523e-06	0.02742	CONE13_5_remove_sp_DE_vs_CONE13_5_remove_sp_Non	false	0.303202250995442	0.214271713403552
Rab34	0.0537167231971228	0.394	0.247	1.529e-06	0.02752	CONE13_5_remove_sp_DE_vs_CONE13_5_remove_sp_Non	false	0.730523107178592	0.667701683080471
Ehmt2	0.0931942661562311	0.291	0.171	1.532e-06	0.02758	CONE13_5_remove_sp_DE_vs_CONE13_5_remove_sp_Non	false	0.517653988351052	0.423170359156494
Mapk8ip3	0.103463558401112	0.147	0.068	1.534e-06	0.02762	CONE13_5_remove_sp_DE_vs_CONE13_5_remove_sp_Non	false	0.225801615327697	0.141430961771215
Entrep2	0.0886400196958357	0.106	0.04	1.542e-06	0.02776	CONE13_5_remove_sp_DE_vs_CONE13_5_remove_sp_Non	false	0.187896299874016	0.117558625958168
Pi4ka	0.0984470920495603	0.191	0.1	1.547e-06	0.02784	CONE13_5_remove_sp_DE_vs_CONE13_5_remove_sp_Non	false	0.339818544997012	0.251898071972068
Iqce	0.106845557577684	0.118	0.049	1.579e-06	0.02844	CONE13_5_remove_sp_DE_vs_CONE13_5_remove_sp_Non	false	0.188548385519268	0.104167632987212
Herc1	0.114143633490492	0.368	0.231	1.587e-06	0.02857	CONE13_5_remove_sp_DE_vs_CONE13_5_remove_sp_Non	false	0.716546211119621	0.586436515598303
Sash1	0.0645771915394996	0.319	0.188	1.593e-06	0.02869	CONE13_5_remove_sp_DE_vs_CONE13_5_remove_sp_Non	false	0.611332860494344	0.541232212000996
Bach2	0.162994436107482	0.593	0.423	1.595e-06	0.02872	CONE13_5_remove_sp_DE_vs_CONE13_5_remove_sp_Non	false	1.92487411183506	1.61290555254942
Rangrf	0.0894266771662263	0.233	0.128	1.622e-06	0.0292	CONE13_5_remove_sp_DE_vs_CONE13_5_remove_sp_Non	false	0.391974096013463	0.308762123204017
Golgb1	0.0842580983419372	0.488	0.319	1.647e-06	0.02965	CONE13_5_remove_sp_DE_vs_CONE13_5_remove_sp_Non	false	1.05599939258837	0.939809085566737
Bltp2	0.0761573004280882	0.247	0.139	1.654e-06	0.02978	CONE13_5_remove_sp_DE_vs_CONE13_5_remove_sp_Non	false	0.408103688064182	0.33614251629741
Dipk1b	0.0753461026730691	0.241	0.135	1.685e-06	0.03034	CONE13_5_remove_sp_DE_vs_CONE13_5_remove_sp_Non	false	0.395392627234416	0.324828978789918
Tenm2	0.258701761593423	0.552	0.419	1.69e-06	0.03042	CONE13_5_remove_sp_DE_vs_CONE13_5_remove_sp_Non	up	2.88284091310859	2.24598793733791
Atxn2	0.0581065706462929	0.544	0.362	1.715e-06	0.03088	CONE13_5_remove_sp_DE_vs_CONE13_5_remove_sp_Non	false	1.20100828050452	1.11455138454578
Pigk	0.0952886309643785	0.175	0.088	1.733e-06	0.0312	CONE13_5_remove_sp_DE_vs_CONE13_5_remove_sp_Non	false	0.275659222748349	0.194580199137138
Stard13	0.0702208752439291	0.16	0.078	1.745e-06	0.03141	CONE13_5_remove_sp_DE_vs_CONE13_5_remove_sp_Non	false	0.314956732315632	0.252924336588213
Ctxn1	0.0940283253043938	0.34	0.212	1.753e-06	0.03156	CONE13_5_remove_sp_DE_vs_CONE13_5_remove_sp_Non	false	0.643004379827513	0.539789794804845
Nxpe4	0.10762318326284	0.229	0.13	1.76e-06	0.03169	CONE13_5_remove_sp_DE_vs_CONE13_5_remove_sp_Non	false	0.47531095390796	0.369722274973235
D630045J12Rik	0.112073419127122	0.314	0.189	1.766e-06	0.0318	CONE13_5_remove_sp_DE_vs_CONE13_5_remove_sp_Non	false	0.612124684434755	0.492095843771813
Cep192	0.0924262164052055	0.227	0.125	1.772e-06	0.0319	CONE13_5_remove_sp_DE_vs_CONE13_5_remove_sp_Non	false	0.370337995325582	0.285753314253259
Crim1	0.199404738408162	0.554	0.396	1.778e-06	0.03201	CONE13_5_remove_sp_DE_vs_CONE13_5_remove_sp_Non	false	1.62430834877111	1.28605604031301
Rab3gap2	0.0797749831128271	0.132	0.058	1.78e-06	0.03205	CONE13_5_remove_sp_DE_vs_CONE13_5_remove_sp_Non	false	0.198806540773273	0.13476165650896
Cox16	0.11682041954029	0.548	0.379	1.784e-06	0.03211	CONE13_5_remove_sp_DE_vs_CONE13_5_remove_sp_Non	false	1.34508504392821	1.16314810665729
Traf6	0.0998651163819735	0.178	0.091	1.809e-06	0.03257	CONE13_5_remove_sp_DE_vs_CONE13_5_remove_sp_Non	false	0.283717871093697	0.198320881024539
Arf3	0.0959686077216671	0.266	0.153	1.814e-06	0.03266	CONE13_5_remove_sp_DE_vs_CONE13_5_remove_sp_Non	false	0.463274038291264	0.369558603396008
Xkr6	0.0834521443572984	0.148	0.07	1.817e-06	0.03272	CONE13_5_remove_sp_DE_vs_CONE13_5_remove_sp_Non	false	0.242726439951458	0.173328039199137
Ncapd2	0.0545102103102484	0.226	0.125	1.825e-06	0.03286	CONE13_5_remove_sp_DE_vs_CONE13_5_remove_sp_Non	false	0.365096718241307	0.314908607584607
Nfic	0.0698621202867586	0.216	0.117	1.826e-06	0.03288	CONE13_5_remove_sp_DE_vs_CONE13_5_remove_sp_Non	false	0.358255189371827	0.294487291351626
Ubr1	0.0835651153307199	0.222	0.121	1.829e-06	0.03292	CONE13_5_remove_sp_DE_vs_CONE13_5_remove_sp_Non	false	0.365503244710965	0.28910352938853
Fam168a	0.125879380035172	0.489	0.327	1.832e-06	0.03298	CONE13_5_remove_sp_DE_vs_CONE13_5_remove_sp_Non	false	1.09275750623594	0.918372179172448
Afg3l2	0.104220564385846	0.158	0.075	1.833e-06	0.03299	CONE13_5_remove_sp_DE_vs_CONE13_5_remove_sp_Non	false	0.258051245727429	0.170834992148256
Flna	0.0791259347876723	0.541	0.369	1.834e-06	0.03301	CONE13_5_remove_sp_DE_vs_CONE13_5_remove_sp_Non	false	1.21924584612332	1.10125113293946
Dpm1	0.0585084048984358	0.42	0.265	1.834e-06	0.03302	CONE13_5_remove_sp_DE_vs_CONE13_5_remove_sp_Non	false	0.798861476041397	0.727798840890022
Stk26	0.120501372369466	0.266	0.155	1.851e-06	0.03333	CONE13_5_remove_sp_DE_vs_CONE13_5_remove_sp_Non	false	0.484274292524318	0.365807349696178
Rbm5	0.0904567541558519	0.517	0.351	1.854e-06	0.03338	CONE13_5_remove_sp_DE_vs_CONE13_5_remove_sp_Non	false	1.21511029301009	1.08093938016832
Timm9	0.0962826147863642	0.317	0.195	1.86e-06	0.03349	CONE13_5_remove_sp_DE_vs_CONE13_5_remove_sp_Non	false	0.578305041359796	0.476865478569861
Camsap1	0.12111022028969	0.348	0.214	1.861e-06	0.0335	CONE13_5_remove_sp_DE_vs_CONE13_5_remove_sp_Non	false	0.650998837288784	0.518531509719792
Rab40c	0.0720226778647871	0.182	0.093	1.864e-06	0.03356	CONE13_5_remove_sp_DE_vs_CONE13_5_remove_sp_Non	false	0.299495303686997	0.236653747997944
Oat	0.0130392491811278	0.324	0.192	1.878e-06	0.03382	CONE13_5_remove_sp_DE_vs_CONE13_5_remove_sp_Non	false	0.58207086934443	0.568236117491944
Sdc2	0.106274370236924	0.277	0.164	1.901e-06	0.03422	CONE13_5_remove_sp_DE_vs_CONE13_5_remove_sp_Non	false	0.532773224772695	0.424383689279006
Snai2	0.0523378739818078	0.279	0.164	1.915e-06	0.03448	CONE13_5_remove_sp_DE_vs_CONE13_5_remove_sp_Non	false	0.503980392287972	0.450823491255173
Sox2	-0.496959199759356	0.252	0.33	1.951e-06	0.03513	CONE13_5_remove_sp_DE_vs_CONE13_5_remove_sp_Non	down	0.680496596356287	1.37155587446086
Emp3	0.142746671810404	0.227	0.13	1.952e-06	0.03515	CONE13_5_remove_sp_DE_vs_CONE13_5_remove_sp_Non	false	0.434347814406117	0.299707388854821
Kctd1	0.108019194770724	0.479	0.325	1.961e-06	0.03531	CONE13_5_remove_sp_DE_vs_CONE13_5_remove_sp_Non	false	1.21266380824708	1.05350778157413
Lrch2	0.0917597830928413	0.152	0.072	1.964e-06	0.03536	CONE13_5_remove_sp_DE_vs_CONE13_5_remove_sp_Non	false	0.241673560799993	0.165610942931508
Atg16l1	0.0855572987178451	0.184	0.095	1.981e-06	0.03566	CONE13_5_remove_sp_DE_vs_CONE13_5_remove_sp_Non	false	0.300327559449345	0.225903690709918
Atrx	0.156535094724578	0.818	0.663	1.983e-06	0.0357	CONE13_5_remove_sp_DE_vs_CONE13_5_remove_sp_Non	false	3.45181439033183	2.99456026989032
Wdr70	0.105715843192939	0.41	0.26	1.996e-06	0.03593	CONE13_5_remove_sp_DE_vs_CONE13_5_remove_sp_Non	false	0.826041347658307	0.697481577720321
Slc12a4	0.101367529418298	0.152	0.072	2.009e-06	0.03617	CONE13_5_remove_sp_DE_vs_CONE13_5_remove_sp_Non	false	0.254347666025543	0.169697649861047
Itgb1	0.0738180817760754	0.735	0.554	2.018e-06	0.03634	CONE13_5_remove_sp_DE_vs_CONE13_5_remove_sp_Non	false	2.1883388683125	2.02974583855098
Psme4	0.0967110772681332	0.566	0.403	2.025e-06	0.03645	CONE13_5_remove_sp_DE_vs_CONE13_5_remove_sp_Non	false	1.45904819834223	1.30006528409658
Kdm3b	0.121571545799704	0.27	0.157	2.03e-06	0.03655	CONE13_5_remove_sp_DE_vs_CONE13_5_remove_sp_Non	false	0.498337414644805	0.377722241531146
3110056K07Rik	0.108169809377271	0.129	0.057	2.046e-06	0.03683	CONE13_5_remove_sp_DE_vs_CONE13_5_remove_sp_Non	false	0.210222236444954	0.123264083280896
Mad1l1	0.115845687176425	0.287	0.17	2.048e-06	0.03688	CONE13_5_remove_sp_DE_vs_CONE13_5_remove_sp_Non	false	0.532056227403439	0.414312668093033
Dcbld1	0.152512378513626	0.314	0.194	2.054e-06	0.03697	CONE13_5_remove_sp_DE_vs_CONE13_5_remove_sp_Non	false	0.62791252470248	0.465095434110577
Gtf3c1	0.0631506371056961	0.318	0.189	2.078e-06	0.0374	CONE13_5_remove_sp_DE_vs_CONE13_5_remove_sp_Non	false	0.569072097508026	0.502304778680311
Cecr2	0.102189364574091	0.23	0.128	2.094e-06	0.03769	CONE13_5_remove_sp_DE_vs_CONE13_5_remove_sp_Non	false	0.433137579025186	0.335596237414846
Gprasp1	0.109918935828336	0.358	0.221	2.099e-06	0.03779	CONE13_5_remove_sp_DE_vs_CONE13_5_remove_sp_Non	false	0.668803882258485	0.546844903237678
Mindy4	0.101861494975668	0.115	0.047	2.106e-06	0.03791	CONE13_5_remove_sp_DE_vs_CONE13_5_remove_sp_Non	false	0.196017760706624	0.114944152497854
Uso1	0.0729940098008361	0.291	0.169	2.109e-06	0.03797	CONE13_5_remove_sp_DE_vs_CONE13_5_remove_sp_Non	false	0.485987895489947	0.413113972176231
Nhlrc2	0.136117614248579	0.315	0.194	2.111e-06	0.038	CONE13_5_remove_sp_DE_vs_CONE13_5_remove_sp_Non	false	0.63504602003797	0.488315027734661
Rapgef2	0.101856500944411	0.512	0.355	2.112e-06	0.03803	CONE13_5_remove_sp_DE_vs_CONE13_5_remove_sp_Non	false	1.25205037436249	1.09899416221366
Vps4a	0.0655165408062179	0.198	0.104	2.126e-06	0.03827	CONE13_5_remove_sp_DE_vs_CONE13_5_remove_sp_Non	false	0.317674961056143	0.259609534667127
Norad	0.0337158712837877	0.448	0.29	2.154e-06	0.03877	CONE13_5_remove_sp_DE_vs_CONE13_5_remove_sp_Non	false	0.901198657398712	0.85769658581417
Ywhah	0.0510486010533109	0.515	0.331	2.159e-06	0.03887	CONE13_5_remove_sp_DE_vs_CONE13_5_remove_sp_Non	false	1.08106294101686	1.0091393524084
Sox2ot	-0.688381887845068	0.074	0.141	2.162e-06	0.03892	CONE13_5_remove_sp_DE_vs_CONE13_5_remove_sp_Non	down	0.203624448273061	0.939388869660858
Brwd1	0.156037391819027	0.461	0.313	2.163e-06	0.03895	CONE13_5_remove_sp_DE_vs_CONE13_5_remove_sp_Non	false	0.996568948418374	0.792387727377867
Cisd2	0.102150850561556	0.328	0.202	2.166e-06	0.03899	CONE13_5_remove_sp_DE_vs_CONE13_5_remove_sp_Non	false	0.57838490829759	0.470950514675979
Clic4	0.0721041108328513	0.442	0.286	2.182e-06	0.03929	CONE13_5_remove_sp_DE_vs_CONE13_5_remove_sp_Non	false	0.890731754749951	0.79899747960683
Usp3	0.0660836496015802	0.529	0.362	2.197e-06	0.03956	CONE13_5_remove_sp_DE_vs_CONE13_5_remove_sp_Non	false	1.19880954536394	1.10079906914452
Sfxn1	0.0677802491691358	0.395	0.251	2.205e-06	0.0397	CONE13_5_remove_sp_DE_vs_CONE13_5_remove_sp_Non	false	0.772068698309397	0.69117611298518
Dleu2	0.063549275141896	0.296	0.178	2.205e-06	0.0397	CONE13_5_remove_sp_DE_vs_CONE13_5_remove_sp_Non	false	0.596406227132004	0.528046333529213
Efr3a	0.0976366086971269	0.239	0.134	2.205e-06	0.0397	CONE13_5_remove_sp_DE_vs_CONE13_5_remove_sp_Non	false	0.395422403324075	0.304566076517529
Supt6	0.0905477641017606	0.405	0.266	2.226e-06	0.04007	CONE13_5_remove_sp_DE_vs_CONE13_5_remove_sp_Non	false	0.785581482807103	0.677409303074473
Orc6	0.0880932878597869	0.409	0.266	2.244e-06	0.0404	CONE13_5_remove_sp_DE_vs_CONE13_5_remove_sp_Non	false	0.825707351299592	0.718012182905483
Ammecr1	0.080109086079854	0.285	0.167	2.29e-06	0.04122	CONE13_5_remove_sp_DE_vs_CONE13_5_remove_sp_Non	false	0.513599258687517	0.432288758852829
Ptpn11	0.154213918430805	0.322	0.198	2.302e-06	0.04144	CONE13_5_remove_sp_DE_vs_CONE13_5_remove_sp_Non	false	0.614625096956559	0.451429761849748
Slc38a4	0.0881019740819642	0.218	0.12	2.306e-06	0.04152	CONE13_5_remove_sp_DE_vs_CONE13_5_remove_sp_Non	false	0.390527202036478	0.308601940219446
Ip6k2	0.0799467091731636	0.295	0.173	2.311e-06	0.04161	CONE13_5_remove_sp_DE_vs_CONE13_5_remove_sp_Non	false	0.53206035415519	0.449915722512717
Tceal8	0.145410305876861	0.571	0.397	2.314e-06	0.04165	CONE13_5_remove_sp_DE_vs_CONE13_5_remove_sp_Non	false	1.37032957724018	1.14355443109682
Tmem115	0.126370637859666	0.131	0.06	2.331e-06	0.04196	CONE13_5_remove_sp_DE_vs_CONE13_5_remove_sp_Non	false	0.202068910058218	0.101730090297862
Blm	0.11969558917255	0.2	0.109	2.345e-06	0.04222	CONE13_5_remove_sp_DE_vs_CONE13_5_remove_sp_Non	false	0.33054951847544	0.225084134878058
Usp9x	0.104579727585833	0.546	0.382	2.379e-06	0.04282	CONE13_5_remove_sp_DE_vs_CONE13_5_remove_sp_Non	false	1.3352067498727	1.17238020706918
Megf8	0.0780610916204962	0.126	0.054	2.412e-06	0.04343	CONE13_5_remove_sp_DE_vs_CONE13_5_remove_sp_Non	false	0.205919715903932	0.142847398972076
Pkd1	0.0800051395028474	0.126	0.056	2.42e-06	0.04357	CONE13_5_remove_sp_DE_vs_CONE13_5_remove_sp_Non	false	0.187414731028702	0.123803591711363
Uhrf1	0.0519171603943089	0.456	0.291	2.437e-06	0.04387	CONE13_5_remove_sp_DE_vs_CONE13_5_remove_sp_Non	false	1.04300581605955	0.971219031933445
Tbc1d23	0.100745019525687	0.265	0.155	2.451e-06	0.04413	CONE13_5_remove_sp_DE_vs_CONE13_5_remove_sp_Non	false	0.468360045051679	0.369779391804084
Zfyve9	0.144823621033433	0.466	0.315	2.494e-06	0.04489	CONE13_5_remove_sp_DE_vs_CONE13_5_remove_sp_Non	false	1.00831254076388	0.816984965995486
Snx2	0.0960225386470335	0.328	0.201	2.512e-06	0.04523	CONE13_5_remove_sp_DE_vs_CONE13_5_remove_sp_Non	false	0.609149855940084	0.50599017000829
Mcm10	0.10252786605011	0.118	0.05	2.513e-06	0.04525	CONE13_5_remove_sp_DE_vs_CONE13_5_remove_sp_Non	false	0.184560194881854	0.103758357436329
Ccz1	0.0528762941417487	0.384	0.237	2.514e-06	0.04526	CONE13_5_remove_sp_DE_vs_CONE13_5_remove_sp_Non	false	0.689636535653767	0.62925749459639
Ahctf1	0.0729052709688092	0.358	0.22	2.528e-06	0.04551	CONE13_5_remove_sp_DE_vs_CONE13_5_remove_sp_Non	false	0.608977162224477	0.530129351694141
Mtbp	0.0962017081802538	0.111	0.046	2.531e-06	0.04557	CONE13_5_remove_sp_DE_vs_CONE13_5_remove_sp_Non	false	0.158383632010084	0.0841148150811402
Abcg2	0.0799642011250303	0.113	0.046	2.532e-06	0.04558	CONE13_5_remove_sp_DE_vs_CONE13_5_remove_sp_Non	false	0.160751049874017	0.0986094366597783
Pias4	0.0975741642930762	0.197	0.104	2.548e-06	0.04586	CONE13_5_remove_sp_DE_vs_CONE13_5_remove_sp_Non	false	0.321438153540469	0.235476568821639
Med1	0.0779434461410914	0.316	0.195	2.55e-06	0.04591	CONE13_5_remove_sp_DE_vs_CONE13_5_remove_sp_Non	false	0.583246287914986	0.500422397642195
Usp24	0.133954296104655	0.343	0.214	2.567e-06	0.04622	CONE13_5_remove_sp_DE_vs_CONE13_5_remove_sp_Non	false	0.647842055401648	0.502207749854489
Cnot6l	0.136806149675576	0.469	0.32	2.568e-06	0.04624	CONE13_5_remove_sp_DE_vs_CONE13_5_remove_sp_Non	false	1.03383137820048	0.850312981868606
Wdhd1	0.0642146916533732	0.123	0.053	2.572e-06	0.04631	CONE13_5_remove_sp_DE_vs_CONE13_5_remove_sp_Non	false	0.17915159681495	0.12825256582199
Capn6	0.093251022757046	0.452	0.305	2.607e-06	0.04693	CONE13_5_remove_sp_DE_vs_CONE13_5_remove_sp_Non	false	1.02632830859955	0.899949792207706
Supt5	0.0353657536374506	0.415	0.262	2.626e-06	0.04728	CONE13_5_remove_sp_DE_vs_CONE13_5_remove_sp_Non	false	0.785210129576049	0.742395119256871
Marf1	0.0452169870952965	0.295	0.175	2.649e-06	0.04769	CONE13_5_remove_sp_DE_vs_CONE13_5_remove_sp_Non	false	0.499650770914681	0.453799282415308
Lgalsl	0.0808770454634323	0.181	0.093	2.694e-06	0.04851	CONE13_5_remove_sp_DE_vs_CONE13_5_remove_sp_Non	false	0.304006385882568	0.233360849153752
Lrpprc	0.0952475459223125	0.257	0.149	2.702e-06	0.04864	CONE13_5_remove_sp_DE_vs_CONE13_5_remove_sp_Non	false	0.446511169905284	0.354550670554879
Zswim6	0.0695421378756516	0.554	0.384	2.707e-06	0.04873	CONE13_5_remove_sp_DE_vs_CONE13_5_remove_sp_Non	false	1.59006556135593	1.46861596987169
Trp53	0.0662637080711472	0.539	0.372	2.721e-06	0.04899	CONE13_5_remove_sp_DE_vs_CONE13_5_remove_sp_Non	false	1.23670047466973	1.1367270073476
Brf1	0.0935757930938406	0.168	0.085	2.728e-06	0.04912	CONE13_5_remove_sp_DE_vs_CONE13_5_remove_sp_Non	false	0.261685853349736	0.182901851122826
Armcx3	0.0153871554848785	0.215	0.118	2.736e-06	0.04926	CONE13_5_remove_sp_DE_vs_CONE13_5_remove_sp_Non	false	0.35135391254288	0.337418934049961
Slc30a5	0.0806449867770036	0.206	0.111	2.753e-06	0.04957	CONE13_5_remove_sp_DE_vs_CONE13_5_remove_sp_Non	false	0.330332593186995	0.258454005599618
Sav1	0.0619517166689356	0.161	0.079	2.776e-06	0.04998	CONE13_5_remove_sp_DE_vs_CONE13_5_remove_sp_Non	false	0.243668081820784	0.191826198198364
Copz2	0.0211149418565052	0.149	0.07	2.79e-06	0.05023	CONE13_5_remove_sp_DE_vs_CONE13_5_remove_sp_Non	false	0.231309744470725	0.213825135200242
Huwe1	0.155924791409086	0.646	0.479	2.796e-06	0.05033	CONE13_5_remove_sp_DE_vs_CONE13_5_remove_sp_Non	false	1.86371582018555	1.57084112331564
Igf2r	0.0958960284399702	0.464	0.309	2.802e-06	0.05045	CONE13_5_remove_sp_DE_vs_CONE13_5_remove_sp_Non	false	1.11267826351103	0.977269077384731
Nup160	0.0753317244895827	0.207	0.113	2.82e-06	0.05076	CONE13_5_remove_sp_DE_vs_CONE13_5_remove_sp_Non	false	0.332809114038629	0.265442662858377
Eri3	0.0833396996701834	0.469	0.305	2.829e-06	0.05094	CONE13_5_remove_sp_DE_vs_CONE13_5_remove_sp_Non	false	0.996250967162789	0.88464869092073
Utp4	0.087422294665815	0.174	0.089	2.83e-06	0.05094	CONE13_5_remove_sp_DE_vs_CONE13_5_remove_sp_Non	false	0.285276758640162	0.210155910000145
Rpn2	0.0739382794175182	0.453	0.294	2.853e-06	0.05136	CONE13_5_remove_sp_DE_vs_CONE13_5_remove_sp_Non	false	0.875537401319013	0.782278290049746
Nnat	-0.488019555083352	0.649	0.63	2.862e-06	0.05152	CONE13_5_remove_sp_DE_vs_CONE13_5_remove_sp_Non	false	2.0838893388139	3.32519854138871
Otud4	0.0377506390974945	0.229	0.128	2.878e-06	0.05182	CONE13_5_remove_sp_DE_vs_CONE13_5_remove_sp_Non	false	0.382227785800303	0.34694511524116
Tmem165	0.142841207116779	0.539	0.384	2.918e-06	0.05254	CONE13_5_remove_sp_DE_vs_CONE13_5_remove_sp_Non	false	1.20948006858954	1.00168569750015
Enah	0.124091127797072	0.749	0.539	2.926e-06	0.05268	CONE13_5_remove_sp_DE_vs_CONE13_5_remove_sp_Non	false	2.45757160167464	2.17307853068216
Tnpo3	0.0703421988539368	0.417	0.265	2.928e-06	0.05271	CONE13_5_remove_sp_DE_vs_CONE13_5_remove_sp_Non	false	0.837307018878931	0.750311808218927
Prpf19	0.0464567587897409	0.488	0.325	2.962e-06	0.05333	CONE13_5_remove_sp_DE_vs_CONE13_5_remove_sp_Non	false	1.04778515390615	0.983316567519777
Tmem161a	0.0748041411074386	0.158	0.078	3.006e-06	0.05412	CONE13_5_remove_sp_DE_vs_CONE13_5_remove_sp_Non	false	0.245856651295865	0.183346158758084
Glmn	0.0844620189369976	0.282	0.169	3.013e-06	0.05424	CONE13_5_remove_sp_DE_vs_CONE13_5_remove_sp_Non	false	0.495492765416229	0.410901044321943
Kdelr3	0.0625135279587798	0.131	0.058	3.019e-06	0.05436	CONE13_5_remove_sp_DE_vs_CONE13_5_remove_sp_Non	false	0.209567180112494	0.15870788319557
Got1	0.106154934280087	0.169	0.085	3.023e-06	0.05443	CONE13_5_remove_sp_DE_vs_CONE13_5_remove_sp_Non	false	0.263029590571758	0.173893236677858
Phkb	0.117050847425743	0.381	0.248	3.033e-06	0.0546	CONE13_5_remove_sp_DE_vs_CONE13_5_remove_sp_Non	false	0.779929724902957	0.641689742762983
Tnfrsf1a	0.0528183589790226	0.157	0.077	3.035e-06	0.05464	CONE13_5_remove_sp_DE_vs_CONE13_5_remove_sp_Non	false	0.237412047167989	0.193355316213134
Tnks2	0.114572989500979	0.659	0.476	3.085e-06	0.05553	CONE13_5_remove_sp_DE_vs_CONE13_5_remove_sp_Non	false	1.77528915487412	1.56387877291145
Hacd3	0.0830509064027352	0.252	0.143	3.086e-06	0.05556	CONE13_5_remove_sp_DE_vs_CONE13_5_remove_sp_Non	false	0.440360765492769	0.360232504453582
Tmem135	0.0904886406269771	0.302	0.182	3.089e-06	0.05561	CONE13_5_remove_sp_DE_vs_CONE13_5_remove_sp_Non	false	0.578300856057564	0.482799074357404
Lamp1	0.0690260949238775	0.504	0.333	3.133e-06	0.0564	CONE13_5_remove_sp_DE_vs_CONE13_5_remove_sp_Non	false	1.10801034683685	1.00996441517361
Chchd4	0.114075604095269	0.265	0.156	3.134e-06	0.05642	CONE13_5_remove_sp_DE_vs_CONE13_5_remove_sp_Non	false	0.48954574949402	0.376768700421452
Fzd3	0.0737961317306758	0.464	0.308	3.141e-06	0.05654	CONE13_5_remove_sp_DE_vs_CONE13_5_remove_sp_Non	false	0.992333812712885	0.893426084055095
Rabep1	0.07437509344019	0.429	0.281	3.153e-06	0.05677	CONE13_5_remove_sp_DE_vs_CONE13_5_remove_sp_Non	false	0.890616324479382	0.796060420383054
Gpatch8	0.139317988168706	0.656	0.482	3.155e-06	0.05679	CONE13_5_remove_sp_DE_vs_CONE13_5_remove_sp_Non	false	1.80720083072479	1.54927613445397
Gnl3	0.0922456595939887	0.479	0.325	3.161e-06	0.0569	CONE13_5_remove_sp_DE_vs_CONE13_5_remove_sp_Non	false	1.02517258839355	0.900189153997887
Tra2a	0.119219563550176	0.726	0.552	3.167e-06	0.05701	CONE13_5_remove_sp_DE_vs_CONE13_5_remove_sp_Non	false	2.33106538192148	2.06733404869338
Ndc1	0.0728166878303818	0.18	0.093	3.171e-06	0.05709	CONE13_5_remove_sp_DE_vs_CONE13_5_remove_sp_Non	false	0.27603702607859	0.213670430798519
Stimate	0.0971004046076801	0.215	0.12	3.178e-06	0.05722	CONE13_5_remove_sp_DE_vs_CONE13_5_remove_sp_Non	false	0.383614644113857	0.294011321116713
Arxes2	0.0457647144110584	0.149	0.071	3.266e-06	0.0588	CONE13_5_remove_sp_DE_vs_CONE13_5_remove_sp_Non	false	0.218510852195339	0.180886318580168
Git2	0.117371158606428	0.197	0.109	3.271e-06	0.05889	CONE13_5_remove_sp_DE_vs_CONE13_5_remove_sp_Non	false	0.340931263676766	0.236627878998633
Akr1b3	0.0805945406078746	0.315	0.194	3.276e-06	0.05898	CONE13_5_remove_sp_DE_vs_CONE13_5_remove_sp_Non	false	0.607676040923449	0.520772744251809
Btbd3	0.0901884069377172	0.198	0.106	3.298e-06	0.05938	CONE13_5_remove_sp_DE_vs_CONE13_5_remove_sp_Non	false	0.334266896591843	0.253861879666359
Hmgxb4	0.0753217399069041	0.316	0.192	3.351e-06	0.06033	CONE13_5_remove_sp_DE_vs_CONE13_5_remove_sp_Non	false	0.574720410488145	0.495056783641797
Tm9sf4	0.0595072123785241	0.381	0.247	3.383e-06	0.06091	CONE13_5_remove_sp_DE_vs_CONE13_5_remove_sp_Non	false	0.718709752061006	0.64969108814093
Rpn1	0.0442890924966507	0.431	0.283	3.398e-06	0.06118	CONE13_5_remove_sp_DE_vs_CONE13_5_remove_sp_Non	false	0.859132003961158	0.803346963739009
Itga5	0.0229203794597191	0.123	0.053	3.438e-06	0.06189	CONE13_5_remove_sp_DE_vs_CONE13_5_remove_sp_Non	false	0.169685967653249	0.151656321346946
Septin6	0.0679989777789272	0.206	0.113	3.482e-06	0.06269	CONE13_5_remove_sp_DE_vs_CONE13_5_remove_sp_Non	false	0.340582897012068	0.279299649732575
Ostc	0.122531284753135	0.68	0.511	3.503e-06	0.06307	CONE13_5_remove_sp_DE_vs_CONE13_5_remove_sp_Non	false	2.02257641907562	1.77693411105657
Tet1	0.076419471728983	0.165	0.084	3.533e-06	0.0636	CONE13_5_remove_sp_DE_vs_CONE13_5_remove_sp_Non	false	0.280656579046571	0.215028059175904
Kcmf1	0.118131741991093	0.571	0.403	3.541e-06	0.06376	CONE13_5_remove_sp_DE_vs_CONE13_5_remove_sp_Non	false	1.42160103439191	1.23168440138015
Gar1	0.0565209720794481	0.429	0.28	3.573e-06	0.06432	CONE13_5_remove_sp_DE_vs_CONE13_5_remove_sp_Non	false	0.840844042063825	0.770548350592539
Fem1c	0.0813383531044264	0.207	0.113	3.597e-06	0.06476	CONE13_5_remove_sp_DE_vs_CONE13_5_remove_sp_Non	false	0.326052303634213	0.253804355067922
Srbd1	0.0852477404070964	0.277	0.163	3.625e-06	0.06527	CONE13_5_remove_sp_DE_vs_CONE13_5_remove_sp_Non	false	0.504966874470769	0.419064115867244
Ap2a2	0.0679014866661972	0.43	0.277	3.63e-06	0.06536	CONE13_5_remove_sp_DE_vs_CONE13_5_remove_sp_Non	false	0.854834831024666	0.769995051650862
Macrod2	0.103021373442143	0.441	0.298	3.659e-06	0.06587	CONE13_5_remove_sp_DE_vs_CONE13_5_remove_sp_Non	false	1.1570259181721	1.00882571534699
Cnot2	0.176748615225531	0.615	0.44	3.67e-06	0.06607	CONE13_5_remove_sp_DE_vs_CONE13_5_remove_sp_Non	false	1.67198533932253	1.36439722957963
Chd6	0.158244308461784	0.668	0.486	3.683e-06	0.06631	CONE13_5_remove_sp_DE_vs_CONE13_5_remove_sp_Non	false	1.9489121350932	1.64305905927686
Maco1	0.0605629639628584	0.485	0.319	3.718e-06	0.06694	CONE13_5_remove_sp_DE_vs_CONE13_5_remove_sp_Non	false	1.06388858257692	0.979473803477723
Baz1a	0.124932042278418	0.377	0.247	3.776e-06	0.06798	CONE13_5_remove_sp_DE_vs_CONE13_5_remove_sp_Non	false	0.779219952364548	0.632102618296944
Tuft1	0.147601308618311	0.178	0.095	3.834e-06	0.06902	CONE13_5_remove_sp_DE_vs_CONE13_5_remove_sp_Non	false	0.369001738752056	0.23635475026059
Srpk2	0.085390644156611	0.616	0.44	3.841e-06	0.06915	CONE13_5_remove_sp_DE_vs_CONE13_5_remove_sp_Non	false	1.61497553645943	1.46513937275854
Stt3b	0.112079876168395	0.47	0.32	3.873e-06	0.06972	CONE13_5_remove_sp_DE_vs_CONE13_5_remove_sp_Non	false	1.04402333089557	0.891704776204137
Klc1	0.0419113391333851	0.253	0.143	3.877e-06	0.0698	CONE13_5_remove_sp_DE_vs_CONE13_5_remove_sp_Non	false	0.397342569478289	0.357752167776903
Cnih2	0.103139882542155	0.11	0.046	3.88e-06	0.06986	CONE13_5_remove_sp_DE_vs_CONE13_5_remove_sp_Non	false	0.174170158899073	0.0936176430949355
Inpp5f	0.0698587261893932	0.199	0.107	3.895e-06	0.07013	CONE13_5_remove_sp_DE_vs_CONE13_5_remove_sp_Non	false	0.325075199219637	0.262878718737591
Mapk1	0.0884515960035379	0.507	0.347	3.896e-06	0.07014	CONE13_5_remove_sp_DE_vs_CONE13_5_remove_sp_Non	false	1.10062759283862	0.97615708521915
Mapre2	0.0730240512472664	0.15	0.072	3.902e-06	0.07025	CONE13_5_remove_sp_DE_vs_CONE13_5_remove_sp_Non	false	0.234817017623075	0.174310675646103
Dip2a	0.0791785624698598	0.148	0.071	3.902e-06	0.07025	CONE13_5_remove_sp_DE_vs_CONE13_5_remove_sp_Non	false	0.228296264752365	0.163145164766903
Ctnnd1	0.113369676507851	0.604	0.432	3.915e-06	0.07048	CONE13_5_remove_sp_DE_vs_CONE13_5_remove_sp_Non	false	1.62349805748244	1.42569727136641
Col4a2	0.164749636105789	0.314	0.202	3.946e-06	0.07105	CONE13_5_remove_sp_DE_vs_CONE13_5_remove_sp_Non	false	0.659861229608454	0.481233398499825
Abl2	0.13591658775317	0.356	0.226	3.969e-06	0.07145	CONE13_5_remove_sp_DE_vs_CONE13_5_remove_sp_Non	false	0.731426839846259	0.576237590541198
Vopp1	0.0838940569758717	0.207	0.113	3.978e-06	0.07161	CONE13_5_remove_sp_DE_vs_CONE13_5_remove_sp_Non	false	0.326759193123706	0.252254653826996
Smarcc2	0.0982916578673173	0.413	0.269	3.99e-06	0.07184	CONE13_5_remove_sp_DE_vs_CONE13_5_remove_sp_Non	false	0.787309335545775	0.670051174316461
Colgalt1	0.0748172739381271	0.305	0.184	4.005e-06	0.0721	CONE13_5_remove_sp_DE_vs_CONE13_5_remove_sp_Non	false	0.512388126232947	0.436397004975158
Ppid	0.093533830200706	0.539	0.366	4.013e-06	0.07225	CONE13_5_remove_sp_DE_vs_CONE13_5_remove_sp_Non	false	1.18688980811428	1.05005978890938
Tspan7	0.117742679995875	0.197	0.109	4.014e-06	0.07227	CONE13_5_remove_sp_DE_vs_CONE13_5_remove_sp_Non	false	0.365799809683225	0.259229385526293
Rmnd5a	0.0972205627000122	0.333	0.208	4.04e-06	0.07274	CONE13_5_remove_sp_DE_vs_CONE13_5_remove_sp_Non	false	0.641500278692992	0.534983479470325
Ntng1	0.142470443017544	0.3	0.188	4.043e-06	0.07278	CONE13_5_remove_sp_DE_vs_CONE13_5_remove_sp_Non	false	0.903121975477939	0.724649667806934
Dnajc13	0.0780797650351011	0.317	0.195	4.044e-06	0.07281	CONE13_5_remove_sp_DE_vs_CONE13_5_remove_sp_Non	false	0.567185796204782	0.485066374481446
Fbxo21	0.0988470855203883	0.176	0.091	4.052e-06	0.07295	CONE13_5_remove_sp_DE_vs_CONE13_5_remove_sp_Non	false	0.270447156783132	0.18677387251809
Nmd3	0.0867862798230868	0.262	0.155	4.072e-06	0.0733	CONE13_5_remove_sp_DE_vs_CONE13_5_remove_sp_Non	false	0.455612264881505	0.371079882362786
Ints3	0.0547354976600105	0.221	0.123	4.077e-06	0.0734	CONE13_5_remove_sp_DE_vs_CONE13_5_remove_sp_Non	false	0.345864005055943	0.29618681116113
Clasp1	0.116749882325995	0.47	0.323	4.127e-06	0.0743	CONE13_5_remove_sp_DE_vs_CONE13_5_remove_sp_Non	false	1.02538348354539	0.868404884561337
Tent2	0.0515917175337174	0.352	0.22	4.131e-06	0.07437	CONE13_5_remove_sp_DE_vs_CONE13_5_remove_sp_Non	false	0.638311792396649	0.581185825071601
Eif2s1	0.0709163943922586	0.553	0.377	4.158e-06	0.07485	CONE13_5_remove_sp_DE_vs_CONE13_5_remove_sp_Non	false	1.24640636243787	1.13909198072904
Tafa2	0.0966036164336225	0.131	0.06	4.182e-06	0.07529	CONE13_5_remove_sp_DE_vs_CONE13_5_remove_sp_Non	false	0.3200772812122	0.235034324929173
Clmn	0.051717546397694	0.152	0.074	4.217e-06	0.07592	CONE13_5_remove_sp_DE_vs_CONE13_5_remove_sp_Non	false	0.230397141125268	0.187497270145989
Mtap	0.0783414771890528	0.309	0.187	4.227e-06	0.0761	CONE13_5_remove_sp_DE_vs_CONE13_5_remove_sp_Non	false	0.518791320983977	0.438960626147789
Mprip	0.0946454876509641	0.523	0.366	4.23e-06	0.07616	CONE13_5_remove_sp_DE_vs_CONE13_5_remove_sp_Non	false	1.25037787510865	1.10793853610913
Col4a6	0.121113510368147	0.241	0.143	4.254e-06	0.07659	CONE13_5_remove_sp_DE_vs_CONE13_5_remove_sp_Non	false	0.538351525085003	0.414951358411583
Naa25	0.0833887865614645	0.189	0.1	4.267e-06	0.07683	CONE13_5_remove_sp_DE_vs_CONE13_5_remove_sp_Non	false	0.285075512538983	0.21335017275369
Ric1	0.0695438966481071	0.251	0.143	4.284e-06	0.07713	CONE13_5_remove_sp_DE_vs_CONE13_5_remove_sp_Non	false	0.424148455330432	0.357564825599551
Ncoa2	0.110218379617256	0.639	0.455	4.298e-06	0.07737	CONE13_5_remove_sp_DE_vs_CONE13_5_remove_sp_Non	false	1.87083151242871	1.66014003687132
Prps1	0.0869133442450979	0.126	0.057	4.303e-06	0.07746	CONE13_5_remove_sp_DE_vs_CONE13_5_remove_sp_Non	false	0.205508626849524	0.135477920460217
Mon2	0.101028518457249	0.235	0.135	4.305e-06	0.07751	CONE13_5_remove_sp_DE_vs_CONE13_5_remove_sp_Non	false	0.419757205421797	0.324194786288357
Kirrel3	0.189311450464661	0.272	0.169	4.322e-06	0.07781	CONE13_5_remove_sp_DE_vs_CONE13_5_remove_sp_Non	false	1.11908128806522	0.858999537605268
Gdi2	0.102364985278688	0.664	0.475	4.334e-06	0.07803	CONE13_5_remove_sp_DE_vs_CONE13_5_remove_sp_Non	false	1.85958175245604	1.66417334154999
Bclaf3	0.0991633233429458	0.22	0.123	4.381e-06	0.07888	CONE13_5_remove_sp_DE_vs_CONE13_5_remove_sp_Non	false	0.369322149272385	0.27882121334146
Arnt	0.125420139473369	0.259	0.152	4.406e-06	0.07932	CONE13_5_remove_sp_DE_vs_CONE13_5_remove_sp_Non	false	0.451683168165097	0.331285904718647
Nasp	0.147780218397784	0.835	0.713	4.411e-06	0.07941	CONE13_5_remove_sp_DE_vs_CONE13_5_remove_sp_Non	false	4.28999146278706	3.7754368189911
Lpar4	0.156313865829392	0.197	0.109	4.434e-06	0.07983	CONE13_5_remove_sp_DE_vs_CONE13_5_remove_sp_Non	false	0.373527488503342	0.232980207371813
Gm49267	0.0813238842172301	0.106	0.043	4.466e-06	0.08039	CONE13_5_remove_sp_DE_vs_CONE13_5_remove_sp_Non	false	0.172487043023136	0.108668582587688
Ripk1	0.0924759013470132	0.133	0.061	4.478e-06	0.08062	CONE13_5_remove_sp_DE_vs_CONE13_5_remove_sp_Non	false	0.205153527326263	0.13078062837054
Ptcd3	0.0550989733211341	0.271	0.162	4.492e-06	0.08086	CONE13_5_remove_sp_DE_vs_CONE13_5_remove_sp_Non	false	0.467978668618714	0.41339947184412
Nsd2	0.104734509433979	0.482	0.326	4.494e-06	0.0809	CONE13_5_remove_sp_DE_vs_CONE13_5_remove_sp_Non	false	1.11605397100163	0.968340462809236
Kcnma1	0.189601280808844	0.185	0.102	4.501e-06	0.08103	CONE13_5_remove_sp_DE_vs_CONE13_5_remove_sp_Non	false	0.44609339603748	0.268518288205472
Xrn1	0.145229292361808	0.385	0.255	4.501e-06	0.08103	CONE13_5_remove_sp_DE_vs_CONE13_5_remove_sp_Non	false	0.818187424652348	0.644556603000175
Gnb5	0.0981365071802666	0.156	0.077	4.528e-06	0.08153	CONE13_5_remove_sp_DE_vs_CONE13_5_remove_sp_Non	false	0.25346987073431	0.171497016638446
Gm47071	0.221835195987441	0.397	0.269	4.548e-06	0.08189	CONE13_5_remove_sp_DE_vs_CONE13_5_remove_sp_Non	false	1.44334430998048	1.09563774319702
Dnajb11	0.0596767514519013	0.312	0.191	4.558e-06	0.08205	CONE13_5_remove_sp_DE_vs_CONE13_5_remove_sp_Non	false	0.556481573621705	0.493842856282237
Tnpo1	0.109619218096268	0.586	0.408	4.566e-06	0.0822	CONE13_5_remove_sp_DE_vs_CONE13_5_remove_sp_Non	false	1.42347917350196	1.24662370646544
Agk	0.0845549058071919	0.138	0.065	4.574e-06	0.08235	CONE13_5_remove_sp_DE_vs_CONE13_5_remove_sp_Non	false	0.216192963474076	0.147409512156388
Nop58	0.106214373757848	0.67	0.494	4.584e-06	0.08253	CONE13_5_remove_sp_DE_vs_CONE13_5_remove_sp_Non	false	1.86285869228911	1.66012235094728
Eif2ak2	0.0753617611633571	0.166	0.085	4.593e-06	0.08269	CONE13_5_remove_sp_DE_vs_CONE13_5_remove_sp_Non	false	0.275327818345787	0.210860612421887
Ctsz	0.0935353205046839	0.369	0.235	4.615e-06	0.08309	CONE13_5_remove_sp_DE_vs_CONE13_5_remove_sp_Non	false	0.709631167646474	0.602759769122249
Phlpp2	0.0895783104413451	0.216	0.121	4.656e-06	0.08383	CONE13_5_remove_sp_DE_vs_CONE13_5_remove_sp_Non	false	0.360146797421615	0.27871350781218
Mark1	0.0928325568494314	0.19	0.102	4.677e-06	0.0842	CONE13_5_remove_sp_DE_vs_CONE13_5_remove_sp_Non	false	0.293929365486815	0.213744782343216
Ibtk	0.0736126209185761	0.176	0.092	4.681e-06	0.08426	CONE13_5_remove_sp_DE_vs_CONE13_5_remove_sp_Non	false	0.301707614090316	0.237395420655799
Cdc27	0.111528893282483	0.233	0.135	4.726e-06	0.08508	CONE13_5_remove_sp_DE_vs_CONE13_5_remove_sp_Non	false	0.411441627520404	0.306905027370918
Opcml	0.316921767183613	0.175	0.093	4.749e-06	0.08549	CONE13_5_remove_sp_DE_vs_CONE13_5_remove_sp_Non	false	0.64025538652922	0.317354095900371
Cep83	0.076719387368816	0.359	0.226	4.756e-06	0.08563	CONE13_5_remove_sp_DE_vs_CONE13_5_remove_sp_Non	false	0.666347733048944	0.580492529333912
Ewsr1	0.0522319360232417	0.626	0.439	4.778e-06	0.08602	CONE13_5_remove_sp_DE_vs_CONE13_5_remove_sp_Non	false	1.58818646550302	1.49658501857446
Fancc	0.0977950011898716	0.167	0.086	4.793e-06	0.08629	CONE13_5_remove_sp_DE_vs_CONE13_5_remove_sp_Non	false	0.270226926248891	0.187432829472337
Col9a3	0.121473929182356	0.188	0.102	4.815e-06	0.08668	CONE13_5_remove_sp_DE_vs_CONE13_5_remove_sp_Non	false	0.381964136917799	0.270839465566742
Cdc23	0.0800983346489392	0.251	0.143	4.822e-06	0.0868	CONE13_5_remove_sp_DE_vs_CONE13_5_remove_sp_Non	false	0.40323968600249	0.327900020911052
Emc4	0.10424023276583	0.223	0.128	4.828e-06	0.08691	CONE13_5_remove_sp_DE_vs_CONE13_5_remove_sp_Non	false	0.37990769485567	0.284181462232561
Mbnl3	0.109312209434725	0.26	0.153	4.829e-06	0.08693	CONE13_5_remove_sp_DE_vs_CONE13_5_remove_sp_Non	false	0.506809650431534	0.397321482918223
Man2a2	0.0945937490877159	0.153	0.075	4.856e-06	0.08741	CONE13_5_remove_sp_DE_vs_CONE13_5_remove_sp_Non	false	0.243891318598481	0.165403259065147
Csmd1	0.378111397993449	0.173	0.095	4.878e-06	0.08783	CONE13_5_remove_sp_DE_vs_CONE13_5_remove_sp_Non	false	0.896909743697064	0.460187962210514
Rnf14	0.0398944525424222	0.214	0.118	4.883e-06	0.08791	CONE13_5_remove_sp_DE_vs_CONE13_5_remove_sp_Non	false	0.352065329937803	0.315607330212527
Cemip2	0.0670730494466761	0.234	0.134	4.897e-06	0.08817	CONE13_5_remove_sp_DE_vs_CONE13_5_remove_sp_Non	false	0.409301913261722	0.345717374964613
Cebpz	0.102802819580722	0.446	0.294	4.903e-06	0.08827	CONE13_5_remove_sp_DE_vs_CONE13_5_remove_sp_Non	false	0.941549269442368	0.808473230081349
Gm47283	0.136296267519615	0.898	0.759	4.952e-06	0.08915	CONE13_5_remove_sp_DE_vs_CONE13_5_remove_sp_Non	false	5.34119025925545	4.77002547118824
Nufip2	0.0992000880005363	0.393	0.259	4.967e-06	0.08943	CONE13_5_remove_sp_DE_vs_CONE13_5_remove_sp_Non	false	0.780397246506016	0.662548007339759
Wdr20	0.118105910512151	0.23	0.132	4.977e-06	0.0896	CONE13_5_remove_sp_DE_vs_CONE13_5_remove_sp_Non	false	0.396891140408518	0.287560181717639
Zfp280c	0.110791572799531	0.261	0.155	4.99e-06	0.08983	CONE13_5_remove_sp_DE_vs_CONE13_5_remove_sp_Non	false	0.485357233568864	0.376024158141749
Irs2	0.151726616151519	0.22	0.13	5.003e-06	0.09006	CONE13_5_remove_sp_DE_vs_CONE13_5_remove_sp_Non	false	0.43950581256722	0.296294315817724
Ggta1	0.0752394312771489	0.12	0.053	5.017e-06	0.09033	CONE13_5_remove_sp_DE_vs_CONE13_5_remove_sp_Non	false	0.190043020205732	0.13001215539746
Usp40	0.0449952031622234	0.242	0.139	5.047e-06	0.09086	CONE13_5_remove_sp_DE_vs_CONE13_5_remove_sp_Non	false	0.404980205499044	0.362259056320904
Clpp	0.0572763299005672	0.385	0.247	5.073e-06	0.09133	CONE13_5_remove_sp_DE_vs_CONE13_5_remove_sp_Non	false	0.702465963364234	0.636630343875234
Bmt2	0.0603754883086906	0.321	0.198	5.08e-06	0.09145	CONE13_5_remove_sp_DE_vs_CONE13_5_remove_sp_Non	false	0.620736080238464	0.55474119929888
Tsnax	0.0874481711856601	0.271	0.162	5.112e-06	0.09203	CONE13_5_remove_sp_DE_vs_CONE13_5_remove_sp_Non	false	0.463396270938518	0.377777828137948
Dock11	0.0446011336821688	0.21	0.116	5.155e-06	0.09281	CONE13_5_remove_sp_DE_vs_CONE13_5_remove_sp_Non	false	0.372746346151265	0.331378234271602
Rlf	0.0734080516225475	0.411	0.265	5.156e-06	0.09283	CONE13_5_remove_sp_DE_vs_CONE13_5_remove_sp_Non	false	0.856342393175911	0.764690183217722
Cmss1	-0.346146561248235	0.855	0.813	5.159e-06	0.09288	CONE13_5_remove_sp_DE_vs_CONE13_5_remove_sp_Non	false	4.03797002594786	5.40418914911057
Pitrm1	0.0882073736516877	0.268	0.159	5.219e-06	0.09396	CONE13_5_remove_sp_DE_vs_CONE13_5_remove_sp_Non	false	0.439158659949098	0.354253611443514
Dhcr24	0.0578261034948862	0.168	0.086	5.222e-06	0.09402	CONE13_5_remove_sp_DE_vs_CONE13_5_remove_sp_Non	false	0.272578413010037	0.223009765069415
Luzp1	0.143142754499876	0.699	0.528	5.223e-06	0.09402	CONE13_5_remove_sp_DE_vs_CONE13_5_remove_sp_Non	false	2.17426400985959	1.87492231770815
Cog4	0.0381925894531417	0.226	0.125	5.288e-06	0.0952	CONE13_5_remove_sp_DE_vs_CONE13_5_remove_sp_Non	false	0.364332430794806	0.329105160860017
Ifnar2	0.0900527816557329	0.213	0.118	5.294e-06	0.0953	CONE13_5_remove_sp_DE_vs_CONE13_5_remove_sp_Non	false	0.359391635163774	0.277584027533965
Samd4b	0.0853218636342562	0.301	0.182	5.319e-06	0.09577	CONE13_5_remove_sp_DE_vs_CONE13_5_remove_sp_Non	false	0.529922637180132	0.442513938886013
Mn1	0.078036124096636	0.161	0.081	5.332e-06	0.09599	CONE13_5_remove_sp_DE_vs_CONE13_5_remove_sp_Non	false	0.247082937138715	0.181862980715909
Kdm7a	0.090255820814282	0.213	0.118	5.369e-06	0.09667	CONE13_5_remove_sp_DE_vs_CONE13_5_remove_sp_Non	false	0.376570667095283	0.293541663669483
Slc38a2	0.148240325722863	0.711	0.545	5.37e-06	0.09668	CONE13_5_remove_sp_DE_vs_CONE13_5_remove_sp_Non	false	2.28233835038796	1.96230792373595
Eftud2	0.0769818782336479	0.317	0.198	5.375e-06	0.09676	CONE13_5_remove_sp_DE_vs_CONE13_5_remove_sp_Non	false	0.563846382367558	0.48302998144895
Sdccag8	0.0648413238566847	0.161	0.081	5.428e-06	0.09772	CONE13_5_remove_sp_DE_vs_CONE13_5_remove_sp_Non	false	0.298416966879436	0.241786934787393
Smurf2	0.108178752947828	0.499	0.347	5.486e-06	0.09876	CONE13_5_remove_sp_DE_vs_CONE13_5_remove_sp_Non	false	1.20805266171094	1.04900280526481
Axl	-0.00155352825424182	0.155	0.077	5.496e-06	0.09895	CONE13_5_remove_sp_DE_vs_CONE13_5_remove_sp_Non	false	0.242868732210227	0.244597477685378
Atad2b	0.111529006592733	0.481	0.334	5.505e-06	0.09911	CONE13_5_remove_sp_DE_vs_CONE13_5_remove_sp_Non	false	1.061384028822	0.908495874718591
Pcnx	0.0510353760975714	0.384	0.244	5.52e-06	0.09937	CONE13_5_remove_sp_DE_vs_CONE13_5_remove_sp_Non	false	0.72078185791598	0.661398835429996
Susd4	0.220283127765148	0.321	0.208	5.547e-06	0.09986	CONE13_5_remove_sp_DE_vs_CONE13_5_remove_sp_Non	false	0.899316660508348	0.630900288264206
Ss18	0.0326874774527428	0.44	0.276	5.562e-06	0.1001	CONE13_5_remove_sp_DE_vs_CONE13_5_remove_sp_Non	false	0.834957273712206	0.794262871355172
Rabac1	0.0734271255391574	0.393	0.252	5.574e-06	0.1003	CONE13_5_remove_sp_DE_vs_CONE13_5_remove_sp_Non	false	0.756346092469355	0.669632617493426
Rbm28	0.0283570384983226	0.42	0.27	5.649e-06	0.1017	CONE13_5_remove_sp_DE_vs_CONE13_5_remove_sp_Non	false	0.777638206172069	0.743449064623991
Diaph3	0.145333611110121	0.38	0.258	5.65e-06	0.1017	CONE13_5_remove_sp_DE_vs_CONE13_5_remove_sp_Non	false	1.14060249208675	0.935955912091212
Cenpv	0.0802616592242441	0.143	0.068	5.651e-06	0.1017	CONE13_5_remove_sp_DE_vs_CONE13_5_remove_sp_Non	false	0.231072069137393	0.16489890645189
Arhgef10	0.0592793378002428	0.131	0.06	5.655e-06	0.1018	CONE13_5_remove_sp_DE_vs_CONE13_5_remove_sp_Non	false	0.190710344841096	0.143207504030369
Carm1	0.0365966591253855	0.349	0.217	5.661e-06	0.1019	CONE13_5_remove_sp_DE_vs_CONE13_5_remove_sp_Non	false	0.614982293301307	0.574946334400638
Chd2	0.0460069075366776	0.546	0.365	5.671e-06	0.1021	CONE13_5_remove_sp_DE_vs_CONE13_5_remove_sp_Non	false	1.32534830631237	1.25278608457281
B4galt6	0.0789140336578094	0.139	0.065	5.677e-06	0.1022	CONE13_5_remove_sp_DE_vs_CONE13_5_remove_sp_Non	false	0.197092665004404	0.13381556665903
Hs6st2	-0.0023648710291384	0.532	0.354	5.705e-06	0.1027	CONE13_5_remove_sp_DE_vs_CONE13_5_remove_sp_Non	false	1.66503554181101	1.66979677012905
Txlna	0.0421838354298334	0.356	0.223	5.723e-06	0.103	CONE13_5_remove_sp_DE_vs_CONE13_5_remove_sp_Non	false	0.609529297824318	0.563568302009909
Heatr3	0.0604102621652018	0.215	0.118	5.786e-06	0.1042	CONE13_5_remove_sp_DE_vs_CONE13_5_remove_sp_Non	false	0.339396096354015	0.284901142135331
Elovl5	0.0888516711615694	0.136	0.064	5.788e-06	0.1042	CONE13_5_remove_sp_DE_vs_CONE13_5_remove_sp_Non	false	0.210684296341388	0.138821779437215
Cd81	0.108646177585867	0.694	0.515	5.839e-06	0.1051	CONE13_5_remove_sp_DE_vs_CONE13_5_remove_sp_Non	false	1.97451981363562	1.75920557456035
Snx10	0.106013155358454	0.111	0.047	5.846e-06	0.1052	CONE13_5_remove_sp_DE_vs_CONE13_5_remove_sp_Non	false	0.175072195131118	0.0922826606283977
Rttn	0.129121840266512	0.177	0.095	5.867e-06	0.1056	CONE13_5_remove_sp_DE_vs_CONE13_5_remove_sp_Non	false	0.30640088318687	0.195033649447298
Hspg2	0.0706657074266764	0.272	0.163	5.937e-06	0.1069	CONE13_5_remove_sp_DE_vs_CONE13_5_remove_sp_Non	false	0.468715380822781	0.398947263760226
Tmem245	0.128951486180314	0.401	0.266	5.971e-06	0.1075	CONE13_5_remove_sp_DE_vs_CONE13_5_remove_sp_Non	false	0.802652178766864	0.648994349293796
Utp6	0.0630550817554018	0.219	0.123	6.043e-06	0.1088	CONE13_5_remove_sp_DE_vs_CONE13_5_remove_sp_Non	false	0.347541101254901	0.290346989891516
Aldh16a1	0.0974137384371998	0.119	0.053	6.074e-06	0.1094	CONE13_5_remove_sp_DE_vs_CONE13_5_remove_sp_Non	false	0.171168483821462	0.0951556774296965
Utp14a	0.0818618501277948	0.271	0.16	6.146e-06	0.1107	CONE13_5_remove_sp_DE_vs_CONE13_5_remove_sp_Non	false	0.482755516890229	0.401409061057604
8030462N17Rik	0.0877495858194312	0.206	0.116	6.162e-06	0.1109	CONE13_5_remove_sp_DE_vs_CONE13_5_remove_sp_Non	false	0.351532441888438	0.272227617208935
Pik3r3	0.105724996125801	0.277	0.167	6.182e-06	0.1113	CONE13_5_remove_sp_DE_vs_CONE13_5_remove_sp_Non	false	0.579115912283159	0.467993674843208
Mdm2	0.0848270716707977	0.276	0.166	6.252e-06	0.1126	CONE13_5_remove_sp_DE_vs_CONE13_5_remove_sp_Non	false	0.487732223617943	0.40322703828367
Lgr4	0.0832004977262271	0.479	0.327	6.268e-06	0.1128	CONE13_5_remove_sp_DE_vs_CONE13_5_remove_sp_Non	false	1.14081821545504	1.02129628680613
Nup153	0.104625672992346	0.295	0.181	6.274e-06	0.113	CONE13_5_remove_sp_DE_vs_CONE13_5_remove_sp_Non	false	0.500135609059305	0.395656307139718
Rpa1	0.063787407395173	0.194	0.104	6.292e-06	0.1133	CONE13_5_remove_sp_DE_vs_CONE13_5_remove_sp_Non	false	0.292877598295902	0.237393611547043
Ngf	0.100599245741373	0.125	0.057	6.299e-06	0.1134	CONE13_5_remove_sp_DE_vs_CONE13_5_remove_sp_Non	false	0.244745837599612	0.161364874949659
Fbxo42	0.0462113412041935	0.231	0.132	6.34e-06	0.1141	CONE13_5_remove_sp_DE_vs_CONE13_5_remove_sp_Non	false	0.39491225947008	0.351361813042064
Acaca	0.0914180682168301	0.384	0.253	6.358e-06	0.1145	CONE13_5_remove_sp_DE_vs_CONE13_5_remove_sp_Non	false	0.800942069252017	0.690815995032291
Gnpat	0.0857503073688056	0.223	0.128	6.36e-06	0.1145	CONE13_5_remove_sp_DE_vs_CONE13_5_remove_sp_Non	false	0.362808916158897	0.284615711599346
Ahsa1	0.0789067578304921	0.31	0.187	6.37e-06	0.1147	CONE13_5_remove_sp_DE_vs_CONE13_5_remove_sp_Non	false	0.530912307370208	0.44987330948773
Sulf1	-0.528387047810979	0.372	0.437	6.382e-06	0.1149	CONE13_5_remove_sp_DE_vs_CONE13_5_remove_sp_Non	false	1.27774210543024	2.28517090015685
Tsc22d3	0.132292214804823	0.2	0.111	6.385e-06	0.1149	CONE13_5_remove_sp_DE_vs_CONE13_5_remove_sp_Non	false	0.342805154463802	0.225628013829615
Ptk2	0.0543384050982727	0.524	0.364	6.43e-06	0.1158	CONE13_5_remove_sp_DE_vs_CONE13_5_remove_sp_Non	false	1.19829071855552	1.11746083379179
Uvssa	0.0912115103463025	0.123	0.056	6.46e-06	0.1163	CONE13_5_remove_sp_DE_vs_CONE13_5_remove_sp_Non	false	0.191060736336268	0.118541484365389
E2f4	0.0436306911424576	0.198	0.107	6.5e-06	0.117	CONE13_5_remove_sp_DE_vs_CONE13_5_remove_sp_Non	false	0.305902955007025	0.267421020163755
Tbcd	0.069431785342666	0.274	0.163	6.511e-06	0.1172	CONE13_5_remove_sp_DE_vs_CONE13_5_remove_sp_Non	false	0.480147225650026	0.411037788801622
Ski	0.0775863832775946	0.477	0.322	6.545e-06	0.1178	CONE13_5_remove_sp_DE_vs_CONE13_5_remove_sp_Non	false	1.03666758134947	0.930474382535229
Soga1	0.137981329007638	0.22	0.128	6.566e-06	0.1182	CONE13_5_remove_sp_DE_vs_CONE13_5_remove_sp_Non	false	0.414585957735914	0.286043546087111
Gnb1	0.127291028568633	0.782	0.632	6.591e-06	0.1187	CONE13_5_remove_sp_DE_vs_CONE13_5_remove_sp_Non	false	2.84992891922394	2.52527386163879
Cul3	0.113820874151486	0.619	0.437	6.613e-06	0.119	CONE13_5_remove_sp_DE_vs_CONE13_5_remove_sp_Non	false	1.57405733771784	1.37924918386074
Shmt1	0.0134578639446128	0.193	0.103	6.618e-06	0.1191	CONE13_5_remove_sp_DE_vs_CONE13_5_remove_sp_Non	false	0.284855564841617	0.27332585756338
Gm1976	0.0937309742979855	0.17	0.089	6.619e-06	0.1192	CONE13_5_remove_sp_DE_vs_CONE13_5_remove_sp_Non	false	0.298117747543448	0.216914959503804
Mat2a	0.112817930818917	0.697	0.528	6.654e-06	0.1198	CONE13_5_remove_sp_DE_vs_CONE13_5_remove_sp_Non	false	2.16765179903424	1.9298470875501
Chsy1	0.0925973173074037	0.24	0.139	6.662e-06	0.1199	CONE13_5_remove_sp_DE_vs_CONE13_5_remove_sp_Non	false	0.420459163331384	0.332606277201961
Msh6	0.0574452385990366	0.193	0.104	6.681e-06	0.1203	CONE13_5_remove_sp_DE_vs_CONE13_5_remove_sp_Non	false	0.309915029120151	0.259211464627119
Yes1	0.0729307574163314	0.28	0.171	6.699e-06	0.1206	CONE13_5_remove_sp_DE_vs_CONE13_5_remove_sp_Non	false	0.51077516078195	0.436741238269901
Mrpl53	0.0407328458334096	0.438	0.283	6.707e-06	0.1208	CONE13_5_remove_sp_DE_vs_CONE13_5_remove_sp_Non	false	0.821050596953074	0.770773005674904
Zwilch	0.0657442675833272	0.149	0.074	6.819e-06	0.1228	CONE13_5_remove_sp_DE_vs_CONE13_5_remove_sp_Non	false	0.234811753767055	0.180239102371055
Fam149b	0.0641121763085651	0.215	0.121	6.893e-06	0.1241	CONE13_5_remove_sp_DE_vs_CONE13_5_remove_sp_Non	false	0.336136017945704	0.278493543100033
Tmem263	0.0903712987638094	0.27	0.16	6.989e-06	0.1258	CONE13_5_remove_sp_DE_vs_CONE13_5_remove_sp_Non	false	0.467450630078778	0.378800060780654
Desi2	0.0475325811552645	0.283	0.169	7.111e-06	0.128	CONE13_5_remove_sp_DE_vs_CONE13_5_remove_sp_Non	false	0.484976162554336	0.437270969887211
Atp6v1h	0.0594695921284589	0.22	0.124	7.138e-06	0.1285	CONE13_5_remove_sp_DE_vs_CONE13_5_remove_sp_Non	false	0.370850613863819	0.31592257700823
Uqcc1	0.0776276382091514	0.222	0.128	7.227e-06	0.1301	CONE13_5_remove_sp_DE_vs_CONE13_5_remove_sp_Non	false	0.380433950715527	0.308562637403636
Trip4	0.0689072562519368	0.2	0.11	7.317e-06	0.1317	CONE13_5_remove_sp_DE_vs_CONE13_5_remove_sp_Non	false	0.352248172827269	0.289616575615051
Tril	0.121580776886238	0.131	0.063	7.405e-06	0.1333	CONE13_5_remove_sp_DE_vs_CONE13_5_remove_sp_Non	false	0.244632788704476	0.144513231493475
Cdc25a	0.127144844249957	0.291	0.18	7.419e-06	0.1336	CONE13_5_remove_sp_DE_vs_CONE13_5_remove_sp_Non	false	0.567979193450325	0.436182498079254
Iqsec1	0.220083260452423	0.335	0.221	7.419e-06	0.1336	CONE13_5_remove_sp_DE_vs_CONE13_5_remove_sp_Non	false	0.856893169432625	0.594704810607043
Usp1	0.0809549358625593	0.443	0.297	7.451e-06	0.1341	CONE13_5_remove_sp_DE_vs_CONE13_5_remove_sp_Non	false	0.992642307322883	0.884352531583331
Drosha	0.08858953879035	0.274	0.166	7.492e-06	0.1349	CONE13_5_remove_sp_DE_vs_CONE13_5_remove_sp_Non	false	0.470672776388617	0.383532480714407
Zcchc14	0.0658098364830717	0.163	0.084	7.511e-06	0.1352	CONE13_5_remove_sp_DE_vs_CONE13_5_remove_sp_Non	false	0.256182763734783	0.20060357862948
Pxn	0.10231436818098	0.156	0.078	7.527e-06	0.1355	CONE13_5_remove_sp_DE_vs_CONE13_5_remove_sp_Non	false	0.276660003531024	0.189715921888298
E130307A14Rik	0.081673087183213	0.291	0.181	7.529e-06	0.1355	CONE13_5_remove_sp_DE_vs_CONE13_5_remove_sp_Non	false	0.571974607608961	0.485900825884529
Ttc19	0.0911711386574008	0.283	0.171	7.546e-06	0.1359	CONE13_5_remove_sp_DE_vs_CONE13_5_remove_sp_Non	false	0.510207202119795	0.418174804353085
Orc3	0.085466875709594	0.245	0.145	7.624e-06	0.1373	CONE13_5_remove_sp_DE_vs_CONE13_5_remove_sp_Non	false	0.430825469510778	0.348972044498717
Cpxm1	0.0406390483792485	0.213	0.118	7.641e-06	0.1376	CONE13_5_remove_sp_DE_vs_CONE13_5_remove_sp_Non	false	0.368004809778786	0.330425968065747
Pias2	0.0642082034606395	0.403	0.265	7.653e-06	0.1378	CONE13_5_remove_sp_DE_vs_CONE13_5_remove_sp_Non	false	0.769625887140841	0.693028645725705
Ppp6r2	0.0902693432629807	0.156	0.079	7.735e-06	0.1392	CONE13_5_remove_sp_DE_vs_CONE13_5_remove_sp_Non	false	0.254426235131941	0.178793502426017
Gphn	0.0907596061729607	0.58	0.411	7.753e-06	0.1396	CONE13_5_remove_sp_DE_vs_CONE13_5_remove_sp_Non	false	1.57041831773162	1.41414714138305
Fkbp11	0.0335925455759029	0.179	0.095	7.821e-06	0.1408	CONE13_5_remove_sp_DE_vs_CONE13_5_remove_sp_Non	false	0.282012044107966	0.252919603180385
Pphln1	0.0866785671403696	0.231	0.132	7.823e-06	0.1408	CONE13_5_remove_sp_DE_vs_CONE13_5_remove_sp_Non	false	0.361946505522176	0.282978203061531
Usp39	0.0914366412787885	0.211	0.121	7.83e-06	0.141	CONE13_5_remove_sp_DE_vs_CONE13_5_remove_sp_Non	false	0.367657920896089	0.284119101886856
Rasal2	0.0976848908736637	0.418	0.283	8.035e-06	0.1447	CONE13_5_remove_sp_DE_vs_CONE13_5_remove_sp_Non	false	0.970990604630655	0.842409045618623
Cep95	0.099568261361732	0.191	0.106	8.048e-06	0.1449	CONE13_5_remove_sp_DE_vs_CONE13_5_remove_sp_Non	false	0.32224663617419	0.234526559823714
Clint1	0.117332076638679	0.531	0.373	8.127e-06	0.1463	CONE13_5_remove_sp_DE_vs_CONE13_5_remove_sp_Non	false	1.2828056948407	1.10496680327471
Mia3	0.0225996645811999	0.321	0.195	8.136e-06	0.1465	CONE13_5_remove_sp_DE_vs_CONE13_5_remove_sp_Non	false	0.554434769035089	0.530680769651049
Csnk2a2	0.058527481010056	0.46	0.299	8.184e-06	0.1473	CONE13_5_remove_sp_DE_vs_CONE13_5_remove_sp_Non	false	0.888623883205593	0.813969800738487
Tmem131l	0.0830632443913996	0.455	0.305	8.205e-06	0.1477	CONE13_5_remove_sp_DE_vs_CONE13_5_remove_sp_Non	false	1.0039022443917	0.892232799078981
Pacsin2	0.0960364787050244	0.224	0.128	8.209e-06	0.1478	CONE13_5_remove_sp_DE_vs_CONE13_5_remove_sp_Non	false	0.393227449273136	0.303958662588413
Grk2	0.0803056618545126	0.149	0.074	8.216e-06	0.1479	CONE13_5_remove_sp_DE_vs_CONE13_5_remove_sp_Non	false	0.246415962678472	0.17937655231899
Slc12a6	0.078857765643728	0.227	0.131	8.231e-06	0.1482	CONE13_5_remove_sp_DE_vs_CONE13_5_remove_sp_Non	false	0.395683501194862	0.321886922515472
Sufu	0.0392802759792374	0.264	0.155	8.254e-06	0.1486	CONE13_5_remove_sp_DE_vs_CONE13_5_remove_sp_Non	false	0.439083394781784	0.400847715699883
Mtdh	0.102429671603523	0.797	0.617	8.292e-06	0.1493	CONE13_5_remove_sp_DE_vs_CONE13_5_remove_sp_Non	false	2.80525783273768	2.54491620732277
Map3k12	0.0801735131770978	0.133	0.064	8.293e-06	0.1493	CONE13_5_remove_sp_DE_vs_CONE13_5_remove_sp_Non	false	0.220338190842987	0.154816350351208
Rara	0.0714891751850779	0.245	0.143	8.302e-06	0.1495	CONE13_5_remove_sp_DE_vs_CONE13_5_remove_sp_Non	false	0.417127536536609	0.349055950110183
Sanbr	0.0810168292927383	0.243	0.143	8.318e-06	0.1498	CONE13_5_remove_sp_DE_vs_CONE13_5_remove_sp_Non	false	0.421490438988528	0.344309865453818
Vti1a	0.0997949997229104	0.527	0.372	8.345e-06	0.1502	CONE13_5_remove_sp_DE_vs_CONE13_5_remove_sp_Non	false	1.22608425750907	1.07776293067432
Camk2d	0.114412850490932	0.221	0.127	8.389e-06	0.151	CONE13_5_remove_sp_DE_vs_CONE13_5_remove_sp_Non	false	0.425060311726966	0.316878277173031
Cul4a	0.0956993958477582	0.292	0.178	8.406e-06	0.1513	CONE13_5_remove_sp_DE_vs_CONE13_5_remove_sp_Non	false	0.532201244283289	0.434317283959461
Ints6l	0.0586861633671459	0.172	0.091	8.41e-06	0.1514	CONE13_5_remove_sp_DE_vs_CONE13_5_remove_sp_Non	false	0.28596002385389	0.235129911911571
Pms2	0.0813912134042057	0.129	0.06	8.42e-06	0.1516	CONE13_5_remove_sp_DE_vs_CONE13_5_remove_sp_Non	false	0.200878679920792	0.135451144333724
Hpcal1	0.0519639571967866	0.447	0.294	8.422e-06	0.1516	CONE13_5_remove_sp_DE_vs_CONE13_5_remove_sp_Non	false	0.89677313346593	0.83009583338098
Uvrag	0.0260715281431382	0.292	0.18	8.472e-06	0.1525	CONE13_5_remove_sp_DE_vs_CONE13_5_remove_sp_Non	false	0.529048194899488	0.5020730202584
Samd1	0.0393929220827421	0.222	0.127	8.479e-06	0.1527	CONE13_5_remove_sp_DE_vs_CONE13_5_remove_sp_Non	false	0.369989514616259	0.333505660456938
Zfp948	0.0809242560906675	0.106	0.045	8.511e-06	0.1532	CONE13_5_remove_sp_DE_vs_CONE13_5_remove_sp_Non	false	0.166449460307054	0.103267098539414
Cfap20	0.0479113585499574	0.429	0.287	8.525e-06	0.1535	CONE13_5_remove_sp_DE_vs_CONE13_5_remove_sp_Non	false	0.821405879411181	0.762334528380496
Atp2b1	0.0793981329742772	0.567	0.391	8.534e-06	0.1536	CONE13_5_remove_sp_DE_vs_CONE13_5_remove_sp_Non	false	1.44779466187126	1.31716555982129
Fbxl2	0.0711093339161298	0.146	0.071	8.544e-06	0.1538	CONE13_5_remove_sp_DE_vs_CONE13_5_remove_sp_Non	false	0.221208021065668	0.162913901085148
Map3k2	0.115144649721377	0.23	0.132	8.559e-06	0.1541	CONE13_5_remove_sp_DE_vs_CONE13_5_remove_sp_Non	false	0.396230899795323	0.289593273421092
Vps4b	0.12725801763954	0.368	0.241	8.797e-06	0.1584	CONE13_5_remove_sp_DE_vs_CONE13_5_remove_sp_Non	false	0.725147961665886	0.579968946947302
Mindy3	0.0336032392709399	0.166	0.086	8.804e-06	0.1585	CONE13_5_remove_sp_DE_vs_CONE13_5_remove_sp_Non	false	0.272984347233798	0.244090472736663
Eif2b3	0.164321822502158	0.255	0.15	8.809e-06	0.1586	CONE13_5_remove_sp_DE_vs_CONE13_5_remove_sp_Non	false	0.507207540420562	0.345452094357959
Col12a1	0.0847844807393174	0.23	0.138	8.843e-06	0.1592	CONE13_5_remove_sp_DE_vs_CONE13_5_remove_sp_Non	false	0.526601035706276	0.439918813176869
Slc3a2	0.0705299519636677	0.354	0.221	8.859e-06	0.1595	CONE13_5_remove_sp_DE_vs_CONE13_5_remove_sp_Non	false	0.630633946486908	0.553271905101923
Actn4	0.103699141191287	0.644	0.471	8.873e-06	0.1597	CONE13_5_remove_sp_DE_vs_CONE13_5_remove_sp_Non	false	1.74340749875844	1.5535951908949
Tmtc2	0.192196174325824	0.467	0.333	8.907e-06	0.1603	CONE13_5_remove_sp_DE_vs_CONE13_5_remove_sp_Non	false	1.65904980178641	1.32790837804027
Map7d1	0.0499561081738397	0.237	0.135	8.936e-06	0.1609	CONE13_5_remove_sp_DE_vs_CONE13_5_remove_sp_Non	false	0.364886996442513	0.318858901643698
Mthfd1	0.0636159830175518	0.218	0.124	8.937e-06	0.1609	CONE13_5_remove_sp_DE_vs_CONE13_5_remove_sp_Non	false	0.351192639960842	0.29333998011209
Tprkb	0.0797576021730867	0.172	0.091	8.99e-06	0.1618	CONE13_5_remove_sp_DE_vs_CONE13_5_remove_sp_Non	false	0.280461767236371	0.212038842824451
Mak16	0.0994133685644373	0.332	0.212	9.06e-06	0.1631	CONE13_5_remove_sp_DE_vs_CONE13_5_remove_sp_Non	false	0.597633050934584	0.491708071448528
Rccd1	0.0690853788496211	0.1	0.04	9.063e-06	0.1632	CONE13_5_remove_sp_DE_vs_CONE13_5_remove_sp_Non	false	0.15350693613879	0.100009014744264
Asxl1	0.12169889704194	0.547	0.386	9.086e-06	0.1636	CONE13_5_remove_sp_DE_vs_CONE13_5_remove_sp_Non	false	1.36936668257308	1.17816783798836
Kif24	0.120192644674486	0.154	0.079	9.112e-06	0.164	CONE13_5_remove_sp_DE_vs_CONE13_5_remove_sp_Non	false	0.257028704297739	0.157018693801265
Wac	0.0909650159694666	0.618	0.447	9.112e-06	0.164	CONE13_5_remove_sp_DE_vs_CONE13_5_remove_sp_Non	false	1.53180034212513	1.37754543429403
Tshz1	0.212073397914241	0.328	0.21	9.143e-06	0.1646	CONE13_5_remove_sp_DE_vs_CONE13_5_remove_sp_Non	false	0.810371790912287	0.563413800071366
Efcab11	0.0847573087531223	0.171	0.091	9.166e-06	0.165	CONE13_5_remove_sp_DE_vs_CONE13_5_remove_sp_Non	false	0.291969603214253	0.218701805985804
Fgd2	0.0985909363567638	0.156	0.079	9.186e-06	0.1654	CONE13_5_remove_sp_DE_vs_CONE13_5_remove_sp_Non	false	0.278491763321394	0.194497572313339
Taf2	0.0571961056921778	0.218	0.123	9.197e-06	0.1656	CONE13_5_remove_sp_DE_vs_CONE13_5_remove_sp_Non	false	0.339155763320706	0.287532845620877
Ndst1	0.0740110922195296	0.301	0.189	9.243e-06	0.1664	CONE13_5_remove_sp_DE_vs_CONE13_5_remove_sp_Non	false	0.561178782682047	0.4835498990837
Traf4	0.0704658352818665	0.203	0.113	9.248e-06	0.1665	CONE13_5_remove_sp_DE_vs_CONE13_5_remove_sp_Non	false	0.333781098038254	0.270638869520561
Phf5a	0.100791451882561	0.691	0.514	9.287e-06	0.1672	CONE13_5_remove_sp_DE_vs_CONE13_5_remove_sp_Non	false	1.99747385761019	1.79566651671077
Snx3	0.0975656381886849	0.565	0.393	9.305e-06	0.1675	CONE13_5_remove_sp_DE_vs_CONE13_5_remove_sp_Non	false	1.23325290185532	1.08767385262922
Dcp1b	0.0778731858926758	0.154	0.078	9.323e-06	0.1678	CONE13_5_remove_sp_DE_vs_CONE13_5_remove_sp_Non	false	0.27362214009211	0.207140967451811
Tspan9	0.0818416017796647	0.333	0.21	9.331e-06	0.168	CONE13_5_remove_sp_DE_vs_CONE13_5_remove_sp_Non	false	0.65189195626018	0.561237406121119
Tpm4	0.152421258908483	0.627	0.487	9.362e-06	0.1685	CONE13_5_remove_sp_DE_vs_CONE13_5_remove_sp_Non	false	1.73044326270009	1.4571779774474
Hdlbp	0.0715496264607856	0.622	0.457	9.364e-06	0.1686	CONE13_5_remove_sp_DE_vs_CONE13_5_remove_sp_Non	false	1.59316325857268	1.46813306916724
Slc27a1	0.111111964491927	0.121	0.056	9.421e-06	0.1696	CONE13_5_remove_sp_DE_vs_CONE13_5_remove_sp_Non	false	0.212858704973999	0.123419568300652
Pgam1	0.145939095440329	0.861	0.713	9.466e-06	0.1704	CONE13_5_remove_sp_DE_vs_CONE13_5_remove_sp_Non	false	4.02187221479957	3.53920946495344
Kat6a	0.090764282997286	0.39	0.262	9.501e-06	0.171	CONE13_5_remove_sp_DE_vs_CONE13_5_remove_sp_Non	false	0.807187396007335	0.697446282363069
Rps6ka3	0.0712817157668219	0.452	0.311	9.502e-06	0.1711	CONE13_5_remove_sp_DE_vs_CONE13_5_remove_sp_Non	false	1.05235172473204	0.953851079673176
Jmjd6	0.0817113891075741	0.28	0.167	9.584e-06	0.1725	CONE13_5_remove_sp_DE_vs_CONE13_5_remove_sp_Non	false	0.485628200290712	0.40426958078041
Gpr173	0.0685538376450798	0.124	0.057	9.592e-06	0.1727	CONE13_5_remove_sp_DE_vs_CONE13_5_remove_sp_Non	false	0.20295833856861	0.147570390606973
Bicral	0.0484015137329904	0.215	0.12	9.593e-06	0.1727	CONE13_5_remove_sp_DE_vs_CONE13_5_remove_sp_Non	false	0.344586094931153	0.300648202004431
Cgnl1	0.102324571940194	0.123	0.057	9.642e-06	0.1736	CONE13_5_remove_sp_DE_vs_CONE13_5_remove_sp_Non	false	0.218476889918824	0.135508152935928
Nek1	0.0597099347166246	0.199	0.111	9.669e-06	0.1741	CONE13_5_remove_sp_DE_vs_CONE13_5_remove_sp_Non	false	0.316882558228405	0.263923574961799
Ccnh	0.0740987911841424	0.281	0.17	9.701e-06	0.1746	CONE13_5_remove_sp_DE_vs_CONE13_5_remove_sp_Non	false	0.49115303314027	0.416939870378274
mt-Co2	0.131748252386775	0.999	0.989	9.732e-06	0.1752	CONE13_5_remove_sp_DE_vs_CONE13_5_remove_sp_Non	false	66.459143042604	60.5721072290982
Myo18a	0.0704141269925203	0.239	0.139	9.746e-06	0.1755	CONE13_5_remove_sp_DE_vs_CONE13_5_remove_sp_Non	false	0.420369901996706	0.353148472019673
Ppp1r12c	0.0612796139939923	0.144	0.071	9.765e-06	0.1758	CONE13_5_remove_sp_DE_vs_CONE13_5_remove_sp_Non	false	0.220145178002872	0.169836237449731
Lyar	0.106500828820832	0.524	0.369	9.796e-06	0.1764	CONE13_5_remove_sp_DE_vs_CONE13_5_remove_sp_Non	false	1.2662454392816	1.1054373334802
Nup107	0.0688157650462377	0.185	0.1	9.818e-06	0.1767	CONE13_5_remove_sp_DE_vs_CONE13_5_remove_sp_Non	false	0.29290675413991	0.233120960648361
Tmx4	0.0849576409675736	0.218	0.125	9.843e-06	0.1772	CONE13_5_remove_sp_DE_vs_CONE13_5_remove_sp_Non	false	0.368943572135367	0.291104780865803
Coq3	0.0864432810327258	0.138	0.067	9.894e-06	0.1781	CONE13_5_remove_sp_DE_vs_CONE13_5_remove_sp_Non	false	0.220379582413378	0.149853579835123
Dnajc25	0.0716682261290136	0.143	0.071	9.934e-06	0.1788	CONE13_5_remove_sp_DE_vs_CONE13_5_remove_sp_Non	false	0.217344368312214	0.158787612419736
Mark3	0.0659157993411998	0.394	0.26	9.944e-06	0.179	CONE13_5_remove_sp_DE_vs_CONE13_5_remove_sp_Non	false	0.78360956772516	0.704386735247614
Atp6v0e	0.0898818304852358	0.483	0.327	1.01e-05	0.1818	CONE13_5_remove_sp_DE_vs_CONE13_5_remove_sp_Non	false	1.02686568491381	0.904893679894366
Pkn2	0.070434225872132	0.639	0.442	1.011e-05	0.182	CONE13_5_remove_sp_DE_vs_CONE13_5_remove_sp_Non	false	1.60662575924407	1.48286196443987
Tead1	0.127707925190176	0.703	0.538	1.012e-05	0.1822	CONE13_5_remove_sp_DE_vs_CONE13_5_remove_sp_Non	false	2.43041100614879	2.14027748819019
Tspan14	0.0620667123160097	0.292	0.18	1.016e-05	0.1828	CONE13_5_remove_sp_DE_vs_CONE13_5_remove_sp_Non	false	0.529601629574938	0.465624463784543
Pnpt1	0.0877705559437002	0.175	0.093	1.016e-05	0.1829	CONE13_5_remove_sp_DE_vs_CONE13_5_remove_sp_Non	false	0.268660581917645	0.194228734932231
B3glct	0.112087027577584	0.189	0.104	1.02e-05	0.1837	CONE13_5_remove_sp_DE_vs_CONE13_5_remove_sp_Non	false	0.328919763372699	0.230046822234034
Cacng4	0.051430866127728	0.123	0.057	1.03e-05	0.1855	CONE13_5_remove_sp_DE_vs_CONE13_5_remove_sp_Non	false	0.21152437776342	0.169521170011291
Qtrt2	0.0468395340178199	0.134	0.064	1.037e-05	0.1867	CONE13_5_remove_sp_DE_vs_CONE13_5_remove_sp_Non	false	0.203864746980774	0.16582968257318
Kif1b	0.167269285056227	0.469	0.331	1.04e-05	0.1872	CONE13_5_remove_sp_DE_vs_CONE13_5_remove_sp_Non	false	1.10396475107743	0.87413715852439
Pick1	0.0754729402168471	0.163	0.085	1.041e-05	0.1874	CONE13_5_remove_sp_DE_vs_CONE13_5_remove_sp_Non	false	0.264876416151761	0.200848705979559
Rps14	-0.109132365090416	0.999	0.993	1.042e-05	0.1876	CONE13_5_remove_sp_DE_vs_CONE13_5_remove_sp_Non	false	39.1152597499188	42.2678042143599
mt-Nd3	0.144701262643012	0.963	0.862	1.042e-05	0.1876	CONE13_5_remove_sp_DE_vs_CONE13_5_remove_sp_Non	false	7.56067969378385	6.74419186621202
Med13	0.109956991398883	0.492	0.336	1.052e-05	0.1893	CONE13_5_remove_sp_DE_vs_CONE13_5_remove_sp_Non	false	1.120285550585	0.96515413306752
Stx16	0.098050167889174	0.423	0.286	1.053e-05	0.1896	CONE13_5_remove_sp_DE_vs_CONE13_5_remove_sp_Non	false	0.851241452263803	0.730061959124732
Sf3b4	0.112692248132157	0.299	0.187	1.059e-05	0.1907	CONE13_5_remove_sp_DE_vs_CONE13_5_remove_sp_Non	false	0.544251764302625	0.428683573370256
Ddx3y	0.054893576743376	0.129	0.061	1.063e-05	0.1914	CONE13_5_remove_sp_DE_vs_CONE13_5_remove_sp_Non	false	0.219650808777574	0.174543861846485
Mxra7	0.0653949737916774	0.162	0.084	1.065e-05	0.1917	CONE13_5_remove_sp_DE_vs_CONE13_5_remove_sp_Non	false	0.24569888455367	0.190929202553121
Vrk1	0.0860498563888625	0.284	0.175	1.069e-05	0.1925	CONE13_5_remove_sp_DE_vs_CONE13_5_remove_sp_Non	false	0.473600176428973	0.388725605772176
Eprs	0.134601037532732	0.61	0.453	1.072e-05	0.1929	CONE13_5_remove_sp_DE_vs_CONE13_5_remove_sp_Non	false	1.68365487795057	1.4450794869454
Ube2f	0.0772205332423195	0.308	0.189	1.083e-05	0.195	CONE13_5_remove_sp_DE_vs_CONE13_5_remove_sp_Non	false	0.508839482173607	0.430644850966823
Tmem97	0.077844877244502	0.208	0.117	1.084e-05	0.1951	CONE13_5_remove_sp_DE_vs_CONE13_5_remove_sp_Non	false	0.32242527114236	0.253404224204129
Ccdc50	0.0319127945635838	0.465	0.319	1.093e-05	0.1968	CONE13_5_remove_sp_DE_vs_CONE13_5_remove_sp_Non	false	0.99358815993922	0.950386300170944
Klf6	0.0653981842353958	0.255	0.155	1.113e-05	0.2004	CONE13_5_remove_sp_DE_vs_CONE13_5_remove_sp_Non	false	0.49462487425437	0.428820521887352
Cobll1	0.06459514911077	0.162	0.084	1.115e-05	0.2008	CONE13_5_remove_sp_DE_vs_CONE13_5_remove_sp_Non	false	0.319055602784306	0.261733552540076
Scfd2	0.12189896923954	0.183	0.102	1.119e-05	0.2015	CONE13_5_remove_sp_DE_vs_CONE13_5_remove_sp_Non	false	0.331046276499656	0.223673167556341
Samd8	0.0967588621386157	0.129	0.061	1.129e-05	0.2033	CONE13_5_remove_sp_DE_vs_CONE13_5_remove_sp_Non	false	0.197973677653766	0.12071865793594
Cnot9	0.0536062223530705	0.198	0.109	1.138e-05	0.2048	CONE13_5_remove_sp_DE_vs_CONE13_5_remove_sp_Non	false	0.312380814771641	0.264938827307645
AU020206	0.0436826725342195	0.182	0.097	1.143e-05	0.2057	CONE13_5_remove_sp_DE_vs_CONE13_5_remove_sp_Non	false	0.30562530859221	0.267106039342575
Xndc1	0.0756463256132409	0.198	0.11	1.15e-05	0.207	CONE13_5_remove_sp_DE_vs_CONE13_5_remove_sp_Non	false	0.337567040501595	0.269681924904396
Pex14	0.0671620988426848	0.333	0.21	1.153e-05	0.2076	CONE13_5_remove_sp_DE_vs_CONE13_5_remove_sp_Non	false	0.617698864749798	0.54455215782398
Smg1	0.0803474149852428	0.451	0.304	1.153e-05	0.2076	CONE13_5_remove_sp_DE_vs_CONE13_5_remove_sp_Non	false	0.942711219412026	0.837919301918637
Nvl	0.0465248884608065	0.342	0.217	1.157e-05	0.2083	CONE13_5_remove_sp_DE_vs_CONE13_5_remove_sp_Non	false	0.613126914016343	0.56235824727394
Cdc42ep3	0.123116253290327	0.219	0.131	1.159e-05	0.2087	CONE13_5_remove_sp_DE_vs_CONE13_5_remove_sp_Non	false	0.532312608901089	0.407445478018371
Ubac1	0.0689635987060108	0.262	0.157	1.161e-05	0.209	CONE13_5_remove_sp_DE_vs_CONE13_5_remove_sp_Non	false	0.455260966852281	0.387770691302045
Homer1	0.0828605510725504	0.282	0.171	1.164e-05	0.2096	CONE13_5_remove_sp_DE_vs_CONE13_5_remove_sp_Non	false	0.539120591423659	0.453659223097644
Ints4	0.0833768806577744	0.157	0.081	1.166e-05	0.2098	CONE13_5_remove_sp_DE_vs_CONE13_5_remove_sp_Non	false	0.243998265002832	0.174589586037744
Setx	0.0229011662701577	0.289	0.175	1.17e-05	0.2107	CONE13_5_remove_sp_DE_vs_CONE13_5_remove_sp_Non	false	0.514660766071212	0.491213584742442
Srrm1	0.0996671662476174	0.747	0.552	1.172e-05	0.211	CONE13_5_remove_sp_DE_vs_CONE13_5_remove_sp_Non	false	2.31307091807926	2.09237534074734
Atg4b	0.102660649040146	0.174	0.093	1.174e-05	0.2114	CONE13_5_remove_sp_DE_vs_CONE13_5_remove_sp_Non	false	0.29743360840086	0.208777476603779
Pank3	0.0413701524998307	0.225	0.131	1.175e-05	0.2115	CONE13_5_remove_sp_DE_vs_CONE13_5_remove_sp_Non	false	0.371680713874511	0.333324626463223
Lamtor3	0.0573831025229206	0.296	0.182	1.175e-05	0.2115	CONE13_5_remove_sp_DE_vs_CONE13_5_remove_sp_Non	false	0.526064263558538	0.466986286314011
Tbl1x	0.10120787789374	0.731	0.558	1.176e-05	0.2118	CONE13_5_remove_sp_DE_vs_CONE13_5_remove_sp_Non	false	2.28982396560703	2.06740409762186
Sgms1	0.110328072470598	0.452	0.305	1.18e-05	0.2124	CONE13_5_remove_sp_DE_vs_CONE13_5_remove_sp_Non	false	1.09074161130502	0.937280254511018
Trim27	0.0946910162130988	0.337	0.217	1.182e-05	0.2128	CONE13_5_remove_sp_DE_vs_CONE13_5_remove_sp_Non	false	0.610919889820197	0.509037054269266
H2bc4	0.105638350347627	0.149	0.075	1.186e-05	0.2135	CONE13_5_remove_sp_DE_vs_CONE13_5_remove_sp_Non	false	0.323252024845006	0.230283493892731
Eid1	0.101012663438726	0.825	0.673	1.19e-05	0.2142	CONE13_5_remove_sp_DE_vs_CONE13_5_remove_sp_Non	false	3.25315260190358	2.96600571338643
Wdr11	0.112734774031549	0.13	0.063	1.217e-05	0.2191	CONE13_5_remove_sp_DE_vs_CONE13_5_remove_sp_Non	false	0.206202575420934	0.116002360507145
Rbm33	0.10147553443222	0.345	0.223	1.224e-05	0.2204	CONE13_5_remove_sp_DE_vs_CONE13_5_remove_sp_Non	false	0.653231825306083	0.541401821231149
Iars	0.0681744819122469	0.232	0.136	1.224e-05	0.2204	CONE13_5_remove_sp_DE_vs_CONE13_5_remove_sp_Non	false	0.404104197780678	0.339733624868793
Slc20a2	0.010024226403913	0.27	0.163	1.229e-05	0.2213	CONE13_5_remove_sp_DE_vs_CONE13_5_remove_sp_Non	false	0.455538202616267	0.445857484514574
Stam	0.0758474335207707	0.227	0.134	1.239e-05	0.2231	CONE13_5_remove_sp_DE_vs_CONE13_5_remove_sp_Non	false	0.393754559962414	0.322814996733366
Med12l	0.108988289070673	0.203	0.117	1.242e-05	0.2236	CONE13_5_remove_sp_DE_vs_CONE13_5_remove_sp_Non	false	0.367308659550019	0.268284308297538
Snhg5	0.0823955786230745	0.204	0.114	1.244e-05	0.2239	CONE13_5_remove_sp_DE_vs_CONE13_5_remove_sp_Non	false	0.331273510687169	0.257818275484434
H4c9	0.0996604191032167	0.17	0.091	1.249e-05	0.2249	CONE13_5_remove_sp_DE_vs_CONE13_5_remove_sp_Non	false	0.285292723540814	0.199960454823606
Epb41l3	0.147039264361149	0.522	0.383	1.25e-05	0.2251	CONE13_5_remove_sp_DE_vs_CONE13_5_remove_sp_Non	false	1.28508848444709	1.06415566874344
Numa1	0.019814854181226	0.422	0.277	1.253e-05	0.2256	CONE13_5_remove_sp_DE_vs_CONE13_5_remove_sp_Non	false	0.853462815050687	0.828584667828698
Slc25a13	0.103691264267137	0.297	0.187	1.268e-05	0.2283	CONE13_5_remove_sp_DE_vs_CONE13_5_remove_sp_Non	false	0.533719265842277	0.427814229830206
Gak	0.0980728280798226	0.175	0.095	1.275e-05	0.2296	CONE13_5_remove_sp_DE_vs_CONE13_5_remove_sp_Non	false	0.299505141204841	0.214558505902571
Plod3	0.0722363917685228	0.14	0.07	1.278e-05	0.2302	CONE13_5_remove_sp_DE_vs_CONE13_5_remove_sp_Non	false	0.217175682620924	0.158171446640432
Wdfy3	0.115070547181924	0.54	0.394	1.28e-05	0.2304	CONE13_5_remove_sp_DE_vs_CONE13_5_remove_sp_Non	false	1.39004457053649	1.20728453335284
Zfp652	0.107990037466454	0.431	0.294	1.28e-05	0.2304	CONE13_5_remove_sp_DE_vs_CONE13_5_remove_sp_Non	false	0.869001273489306	0.734671702999553
Smarca1	0.112145824454854	0.238	0.142	1.284e-05	0.2312	CONE13_5_remove_sp_DE_vs_CONE13_5_remove_sp_Non	false	0.414716645329759	0.309376960396852
Tmpo	0.0479154225246476	0.718	0.521	1.287e-05	0.2316	CONE13_5_remove_sp_DE_vs_CONE13_5_remove_sp_Non	false	2.27826386012871	2.17159642362883
Arid1b	0.129935798528334	0.693	0.526	1.287e-05	0.2317	CONE13_5_remove_sp_DE_vs_CONE13_5_remove_sp_Non	false	2.16400005060057	1.89196848049838
Usp25	0.0784891549445793	0.371	0.244	1.287e-05	0.2317	CONE13_5_remove_sp_DE_vs_CONE13_5_remove_sp_Non	false	0.80927709363311	0.713917716037687
Arid4a	0.0874165931105105	0.339	0.217	1.29e-05	0.2322	CONE13_5_remove_sp_DE_vs_CONE13_5_remove_sp_Non	false	0.631821985864455	0.536331356730057
Wdr74	0.114581177989271	0.195	0.11	1.291e-05	0.2324	CONE13_5_remove_sp_DE_vs_CONE13_5_remove_sp_Non	false	0.330403479627965	0.229294978885791
Fzd1	0.0651738238758756	0.109	0.047	1.292e-05	0.2327	CONE13_5_remove_sp_DE_vs_CONE13_5_remove_sp_Non	false	0.159140150689405	0.108376112596064
Cdkal1	0.145572062843372	0.398	0.274	1.296e-05	0.2334	CONE13_5_remove_sp_DE_vs_CONE13_5_remove_sp_Non	false	0.854334341096685	0.676843815225113
Dnajc8	0.140041448731642	0.682	0.522	1.302e-05	0.2344	CONE13_5_remove_sp_DE_vs_CONE13_5_remove_sp_Non	false	1.91745137245085	1.64805038527955
Slc17a5	0.0648961814998118	0.114	0.052	1.303e-05	0.2346	CONE13_5_remove_sp_DE_vs_CONE13_5_remove_sp_Non	false	0.184171473748834	0.132519466825566
Gnptab	0.102642957162746	0.15	0.077	1.304e-05	0.2347	CONE13_5_remove_sp_DE_vs_CONE13_5_remove_sp_Non	false	0.243272387378234	0.15835056867993
Ppfibp1	0.136040134923918	0.434	0.291	1.314e-05	0.2366	CONE13_5_remove_sp_DE_vs_CONE13_5_remove_sp_Non	false	0.963807233612123	0.787572029565394
Cdc5l	0.0910724708062552	0.463	0.318	1.316e-05	0.237	CONE13_5_remove_sp_DE_vs_CONE13_5_remove_sp_Non	false	0.954015394278802	0.834929745656419
Bloc1s2	0.0653182865462888	0.297	0.184	1.32e-05	0.2377	CONE13_5_remove_sp_DE_vs_CONE13_5_remove_sp_Non	false	0.533635322030153	0.466183204739112
Atp10d	0.0646114232332799	0.15	0.077	1.334e-05	0.2402	CONE13_5_remove_sp_DE_vs_CONE13_5_remove_sp_Non	false	0.267288634979208	0.212219614536762
Ift80	0.0784809343750589	0.122	0.057	1.353e-05	0.2436	CONE13_5_remove_sp_DE_vs_CONE13_5_remove_sp_Non	false	0.180562180178702	0.118500305877335
Setd7	0.091869388713538	0.236	0.141	1.357e-05	0.2444	CONE13_5_remove_sp_DE_vs_CONE13_5_remove_sp_Non	false	0.420793414359824	0.333591755767851
Rbm41	0.0947531561285369	0.19	0.104	1.373e-05	0.2471	CONE13_5_remove_sp_DE_vs_CONE13_5_remove_sp_Non	false	0.296334098581802	0.214383772978419
Brd8	0.0855183919961305	0.399	0.266	1.373e-05	0.2472	CONE13_5_remove_sp_DE_vs_CONE13_5_remove_sp_Non	false	0.803738628101345	0.700374378106196
Hunk	0.0831525341038017	0.467	0.316	1.375e-05	0.2476	CONE13_5_remove_sp_DE_vs_CONE13_5_remove_sp_Non	false	1.07030928521121	0.954803532462831
Nrg1	0.494790843295804	0.164	0.092	1.394e-05	0.2509	CONE13_5_remove_sp_DE_vs_CONE13_5_remove_sp_Non	false	1.02951147833979	0.440954031563432
Mgat5	0.101693626742204	0.428	0.287	1.397e-05	0.2516	CONE13_5_remove_sp_DE_vs_CONE13_5_remove_sp_Non	false	0.960797799326357	0.827801551545088
Ephb3	0.0116642830172564	0.161	0.084	1.4e-05	0.252	CONE13_5_remove_sp_DE_vs_CONE13_5_remove_sp_Non	false	0.279263522105994	0.269361114949164
Med29	0.0828768570638364	0.346	0.224	1.403e-05	0.2525	CONE13_5_remove_sp_DE_vs_CONE13_5_remove_sp_Non	false	0.639649654483594	0.548559636749697
2610020C07Rik	0.0777168786517016	0.197	0.111	1.414e-05	0.2545	CONE13_5_remove_sp_DE_vs_CONE13_5_remove_sp_Non	false	0.344549101348477	0.274478878093769
Gpatch2	0.0782789568623458	0.268	0.163	1.416e-05	0.2549	CONE13_5_remove_sp_DE_vs_CONE13_5_remove_sp_Non	false	0.478347140794015	0.400714727711366
Atf1	0.0770894966827312	0.269	0.163	1.418e-05	0.2553	CONE13_5_remove_sp_DE_vs_CONE13_5_remove_sp_Non	false	0.437712571927109	0.363348626433333
Cibar1	0.0925617446561279	0.385	0.256	1.423e-05	0.2561	CONE13_5_remove_sp_DE_vs_CONE13_5_remove_sp_Non	false	0.749384234884688	0.641123437175048
Ets2	0.13078263459295	0.249	0.153	1.423e-05	0.2561	CONE13_5_remove_sp_DE_vs_CONE13_5_remove_sp_Non	false	0.456077444628371	0.330365319857981
Sfxn2	0.0410308288564444	0.164	0.085	1.423e-05	0.2562	CONE13_5_remove_sp_DE_vs_CONE13_5_remove_sp_Non	false	0.248738142022849	0.214142646377518
Nop56	0.0809984805336741	0.517	0.365	1.429e-05	0.2573	CONE13_5_remove_sp_DE_vs_CONE13_5_remove_sp_Non	false	1.16594382206168	1.04813549074686
Wdr37	0.0408287917259182	0.134	0.064	1.431e-05	0.2577	CONE13_5_remove_sp_DE_vs_CONE13_5_remove_sp_Non	false	0.197368925578416	0.164376666133086
Cabin1	0.0128089186366296	0.249	0.145	1.433e-05	0.258	CONE13_5_remove_sp_DE_vs_CONE13_5_remove_sp_Non	false	0.401756391790827	0.389765641176672
Cad	0.0602659318667327	0.147	0.074	1.435e-05	0.2583	CONE13_5_remove_sp_DE_vs_CONE13_5_remove_sp_Non	false	0.228521712000942	0.178691337942922
Mfsd14a	0.0511880202167502	0.254	0.152	1.44e-05	0.2593	CONE13_5_remove_sp_DE_vs_CONE13_5_remove_sp_Non	false	0.442275967306744	0.392425689107901
Mrpl17	0.0887783645828334	0.374	0.247	1.476e-05	0.2657	CONE13_5_remove_sp_DE_vs_CONE13_5_remove_sp_Non	false	0.721478899919135	0.61918926766825
Prdx4	0.0822150274295462	0.498	0.348	1.482e-05	0.2668	CONE13_5_remove_sp_DE_vs_CONE13_5_remove_sp_Non	false	1.10597027184986	0.989758920670082
Calr	0.145236717811381	0.887	0.79	1.485e-05	0.2674	CONE13_5_remove_sp_DE_vs_CONE13_5_remove_sp_Non	false	5.34569501225837	4.73846085428592
Mbnl1	0.118509052597336	0.431	0.29	1.497e-05	0.2694	CONE13_5_remove_sp_DE_vs_CONE13_5_remove_sp_Non	false	0.902049910056555	0.752522327090781
Rab6a	0.100772063029048	0.466	0.319	1.497e-05	0.2695	CONE13_5_remove_sp_DE_vs_CONE13_5_remove_sp_Non	false	0.948403625488983	0.817410610215879
Pa2g4	0.112292705612967	0.656	0.487	1.498e-05	0.2697	CONE13_5_remove_sp_DE_vs_CONE13_5_remove_sp_Non	false	1.87964428372996	1.66447284382931
Ralgps2	0.115216134822554	0.613	0.446	1.499e-05	0.2698	CONE13_5_remove_sp_DE_vs_CONE13_5_remove_sp_Non	false	1.63880158510024	1.43672535768517
Gm49797	0.0986418381629033	0.316	0.203	1.501e-05	0.2701	CONE13_5_remove_sp_DE_vs_CONE13_5_remove_sp_Non	false	0.607573010004675	0.501788326313731
Nfyc	0.0638676073811074	0.432	0.291	1.501e-05	0.2703	CONE13_5_remove_sp_DE_vs_CONE13_5_remove_sp_Non	false	0.86579543435779	0.785433075822859
Gmps	0.113413732261894	0.542	0.375	1.507e-05	0.2712	CONE13_5_remove_sp_DE_vs_CONE13_5_remove_sp_Non	false	1.24423931932893	1.07503716770358
E2f5	0.0480187432562731	0.136	0.065	1.511e-05	0.272	CONE13_5_remove_sp_DE_vs_CONE13_5_remove_sp_Non	false	0.191294393932337	0.15271945380965
Rnf168	0.0650351599309894	0.271	0.166	1.513e-05	0.2723	CONE13_5_remove_sp_DE_vs_CONE13_5_remove_sp_Non	false	0.493763377778222	0.428356226240094
Ube2e1	0.0782936473093816	0.562	0.394	1.516e-05	0.2728	CONE13_5_remove_sp_DE_vs_CONE13_5_remove_sp_Non	false	1.29254859892402	1.17189358661846
Ikbip	0.00799915596713108	0.164	0.085	1.519e-05	0.2734	CONE13_5_remove_sp_DE_vs_CONE13_5_remove_sp_Non	false	0.254225041837011	0.24768641260531
Rab35	0.0879279952284302	0.159	0.084	1.521e-05	0.2738	CONE13_5_remove_sp_DE_vs_CONE13_5_remove_sp_Non	false	0.247666763805463	0.174346051520885
Dlg2	0.217394411168076	0.236	0.146	1.524e-05	0.2744	CONE13_5_remove_sp_DE_vs_CONE13_5_remove_sp_Non	false	0.713388201110361	0.474246015942813
Tmsb4x	-0.171737111144558	0.993	0.976	1.528e-05	0.2751	CONE13_5_remove_sp_DE_vs_CONE13_5_remove_sp_Non	false	27.2230106513178	30.7910571048229
Tbk1	0.082306666891179	0.176	0.095	1.529e-05	0.2752	CONE13_5_remove_sp_DE_vs_CONE13_5_remove_sp_Non	false	0.299194994939638	0.227596068518192
Mapk1ip1l	0.0754979643738214	0.304	0.192	1.53e-05	0.2754	CONE13_5_remove_sp_DE_vs_CONE13_5_remove_sp_Non	false	0.573070925511014	0.493308959320883
Bmpr1a	0.117275559455178	0.63	0.462	1.535e-05	0.2763	CONE13_5_remove_sp_DE_vs_CONE13_5_remove_sp_Non	false	1.74313701382167	1.52944108835817
Emc7	0.0550854661105087	0.242	0.145	1.545e-05	0.2782	CONE13_5_remove_sp_DE_vs_CONE13_5_remove_sp_Non	false	0.410518137074791	0.358104780006355
Gyg	0.08368779084804	0.148	0.075	1.552e-05	0.2793	CONE13_5_remove_sp_DE_vs_CONE13_5_remove_sp_Non	false	0.225781114638236	0.157146305500031
Wars2	0.0999437617659725	0.201	0.114	1.56e-05	0.2808	CONE13_5_remove_sp_DE_vs_CONE13_5_remove_sp_Non	false	0.347800618184704	0.258049282885497
Ehmt1	0.0806746516182058	0.667	0.475	1.56e-05	0.2808	CONE13_5_remove_sp_DE_vs_CONE13_5_remove_sp_Non	false	1.76814583870886	1.61804642266296
Mtif2	0.0447364952837142	0.318	0.195	1.567e-05	0.2821	CONE13_5_remove_sp_DE_vs_CONE13_5_remove_sp_Non	false	0.557664259133249	0.510525244142365
Itm2b	-0.262101122385283	0.784	0.744	1.572e-05	0.283	CONE13_5_remove_sp_DE_vs_CONE13_5_remove_sp_Non	false	2.84959084022632	3.61671273182423
Poldip3	0.0993669398272177	0.31	0.199	1.573e-05	0.2832	CONE13_5_remove_sp_DE_vs_CONE13_5_remove_sp_Non	false	0.590388026239742	0.484993219507899
Dhx57	-0.00935657298761589	0.233	0.135	1.585e-05	0.2853	CONE13_5_remove_sp_DE_vs_CONE13_5_remove_sp_Non	false	0.37584026810869	0.385176487305172
Cdc14a	0.0348874655296297	0.268	0.163	1.585e-05	0.2853	CONE13_5_remove_sp_DE_vs_CONE13_5_remove_sp_Non	false	0.503584282884839	0.468075186118979
Zfp286	0.117387543751369	0.14	0.071	1.593e-05	0.2868	CONE13_5_remove_sp_DE_vs_CONE13_5_remove_sp_Non	false	0.225095621158032	0.129830131603848
Trap1	0.0330333613631022	0.212	0.121	1.6e-05	0.2881	CONE13_5_remove_sp_DE_vs_CONE13_5_remove_sp_Non	false	0.341086218998928	0.311141707760703
Mapk6	0.0253777630305446	0.359	0.231	1.607e-05	0.2893	CONE13_5_remove_sp_DE_vs_CONE13_5_remove_sp_Non	false	0.660918414099253	0.632365678720502
Raver2	0.0573326356484977	0.157	0.082	1.609e-05	0.2898	CONE13_5_remove_sp_DE_vs_CONE13_5_remove_sp_Non	false	0.248525184889967	0.200311587557473
Cntrl	0.0669103361561705	0.217	0.125	1.61e-05	0.2898	CONE13_5_remove_sp_DE_vs_CONE13_5_remove_sp_Non	false	0.347528464472782	0.286895104712427
Bicra	0.0965283782675606	0.233	0.138	1.612e-05	0.2902	CONE13_5_remove_sp_DE_vs_CONE13_5_remove_sp_Non	false	0.406210708089696	0.315657610907306
Kntc1	0.110041136261458	0.135	0.067	1.622e-05	0.292	CONE13_5_remove_sp_DE_vs_CONE13_5_remove_sp_Non	false	0.237732478359239	0.14729977670315
Pcna	0.0818293216275512	0.421	0.29	1.63e-05	0.2934	CONE13_5_remove_sp_DE_vs_CONE13_5_remove_sp_Non	false	1.04472120783249	0.932418865082475
Adam9	0.067367830911	0.105	0.046	1.632e-05	0.2939	CONE13_5_remove_sp_DE_vs_CONE13_5_remove_sp_Non	false	0.158339819950951	0.105930107412716
Znrf2	0.0882804651885222	0.236	0.141	1.634e-05	0.2942	CONE13_5_remove_sp_DE_vs_CONE13_5_remove_sp_Non	false	0.409760904235601	0.32653227317995
Chm	0.106128868172698	0.236	0.141	1.635e-05	0.2943	CONE13_5_remove_sp_DE_vs_CONE13_5_remove_sp_Non	false	0.407803917712296	0.308421017330343
Galk2	0.0591590851645338	0.207	0.117	1.646e-05	0.2964	CONE13_5_remove_sp_DE_vs_CONE13_5_remove_sp_Non	false	0.328883765987711	0.27592476651306
Sf3a1	0.0407389652940801	0.336	0.21	1.649e-05	0.2969	CONE13_5_remove_sp_DE_vs_CONE13_5_remove_sp_Non	false	0.58069276937105	0.537099987256585
Zfp512b	0.0475564332680325	0.144	0.072	1.652e-05	0.2974	CONE13_5_remove_sp_DE_vs_CONE13_5_remove_sp_Non	false	0.251663823536955	0.211500330932673
Emid1	0.0981557761159036	0.166	0.089	1.654e-05	0.2977	CONE13_5_remove_sp_DE_vs_CONE13_5_remove_sp_Non	false	0.266791980648415	0.183927256272631
Zfp57	0.0722147745960222	0.109	0.049	1.664e-05	0.2997	CONE13_5_remove_sp_DE_vs_CONE13_5_remove_sp_Non	false	0.171508729916549	0.114751440089559
Gnaq	0.120504835342243	0.72	0.554	1.665e-05	0.2998	CONE13_5_remove_sp_DE_vs_CONE13_5_remove_sp_Non	false	2.33277112392753	2.06617292508894
Ccdc102a	0.0983161485321683	0.19	0.106	1.667e-05	0.3001	CONE13_5_remove_sp_DE_vs_CONE13_5_remove_sp_Non	false	0.33354725367265	0.246153421796593
Wwox	0.123155003252393	0.589	0.429	1.67e-05	0.3007	CONE13_5_remove_sp_DE_vs_CONE13_5_remove_sp_Non	false	1.92461666480377	1.68578998110982
Sppl3	0.0678711674127541	0.584	0.408	1.673e-05	0.3013	CONE13_5_remove_sp_DE_vs_CONE13_5_remove_sp_Non	false	1.41956441963626	1.30880951563284
Birc6	0.154387742730214	0.637	0.487	1.679e-05	0.3023	CONE13_5_remove_sp_DE_vs_CONE13_5_remove_sp_Non	false	1.77041867681398	1.48975132202123
Sephs1	0.0551993406082617	0.285	0.175	1.681e-05	0.3026	CONE13_5_remove_sp_DE_vs_CONE13_5_remove_sp_Non	false	0.4766455255958	0.421642758657948
Phldb1	0.0942163928615724	0.125	0.06	1.689e-05	0.3041	CONE13_5_remove_sp_DE_vs_CONE13_5_remove_sp_Non	false	0.202257619270601	0.126706106002134
Spast	0.0277190838103587	0.347	0.217	1.692e-05	0.3047	CONE13_5_remove_sp_DE_vs_CONE13_5_remove_sp_Non	false	0.617513385556567	0.587141921486207
Riok1	0.0986518459020131	0.263	0.162	1.694e-05	0.3049	CONE13_5_remove_sp_DE_vs_CONE13_5_remove_sp_Non	false	0.461385840617735	0.365252947582841
Pot1a	0.0246992116006269	0.126	0.06	1.694e-05	0.3049	CONE13_5_remove_sp_DE_vs_CONE13_5_remove_sp_Non	false	0.201294660585386	0.18131108109999
Ttk	0.0703976537963178	0.151	0.078	1.697e-05	0.3056	CONE13_5_remove_sp_DE_vs_CONE13_5_remove_sp_Non	false	0.222636234003865	0.164847214679547
Kifap3	0.0342732270949986	0.518	0.359	1.71e-05	0.3078	CONE13_5_remove_sp_DE_vs_CONE13_5_remove_sp_Non	false	1.14702937806561	1.09703907239315
Clk3	0.0366178768859229	0.164	0.086	1.725e-05	0.3106	CONE13_5_remove_sp_DE_vs_CONE13_5_remove_sp_Non	false	0.251257519138198	0.220314151648964
Rbp1	0.0678862227226074	0.498	0.355	1.74e-05	0.3133	CONE13_5_remove_sp_DE_vs_CONE13_5_remove_sp_Non	false	1.31142204819024	1.20561385230178
Lifr	0.085227215891787	0.127	0.061	1.751e-05	0.3152	CONE13_5_remove_sp_DE_vs_CONE13_5_remove_sp_Non	false	0.202721032586678	0.134176453575636
Exo1	0.0448345868233476	0.156	0.081	1.755e-05	0.316	CONE13_5_remove_sp_DE_vs_CONE13_5_remove_sp_Non	false	0.268073891596963	0.229693459200083
Xrcc6	0.0566372542265647	0.216	0.124	1.757e-05	0.3163	CONE13_5_remove_sp_DE_vs_CONE13_5_remove_sp_Non	false	0.358161333320275	0.306305055484107
Rxylt1	0.0820549886054899	0.227	0.132	1.776e-05	0.3197	CONE13_5_remove_sp_DE_vs_CONE13_5_remove_sp_Non	false	0.376585473919214	0.300921637760384
Agap1	0.109711499843824	0.592	0.423	1.783e-05	0.321	CONE13_5_remove_sp_DE_vs_CONE13_5_remove_sp_Non	false	1.5447824000147	1.35890069563594
Man1b1	0.0902785874793396	0.146	0.075	1.785e-05	0.3214	CONE13_5_remove_sp_DE_vs_CONE13_5_remove_sp_Non	false	0.237473208149366	0.162861279002373
Wdpcp	0.155917853755403	0.28	0.177	1.798e-05	0.3236	CONE13_5_remove_sp_DE_vs_CONE13_5_remove_sp_Non	false	0.576891323944071	0.415849797137782
Tmem254	-0.318388311564745	0.691	0.675	1.801e-05	0.3243	CONE13_5_remove_sp_DE_vs_CONE13_5_remove_sp_Non	false	2.19125913099898	2.9794416781057
Cdk13	0.0856114579632671	0.5	0.344	1.806e-05	0.3252	CONE13_5_remove_sp_DE_vs_CONE13_5_remove_sp_Non	false	1.08670255762216	0.966925757037121
Sdf4	0.0281336427814984	0.349	0.219	1.812e-05	0.3263	CONE13_5_remove_sp_DE_vs_CONE13_5_remove_sp_Non	false	0.6234796777909	0.592537393440855
Rcc1	0.0254844331993189	0.191	0.107	1.813e-05	0.3264	CONE13_5_remove_sp_DE_vs_CONE13_5_remove_sp_Non	false	0.292509901239215	0.270287176883382
Pycrl	0.0686956622045177	0.283	0.175	1.814e-05	0.3265	CONE13_5_remove_sp_DE_vs_CONE13_5_remove_sp_Non	false	0.491744528183821	0.422815256065359
Bahcc1	0.0665515580695856	0.177	0.097	1.825e-05	0.3286	CONE13_5_remove_sp_DE_vs_CONE13_5_remove_sp_Non	false	0.310260333618854	0.251626829734826
Pi4k2b	0.0433933356336105	0.214	0.123	1.826e-05	0.3288	CONE13_5_remove_sp_DE_vs_CONE13_5_remove_sp_Non	false	0.334796088139844	0.295666353098597
Larp1	0.0809403103717684	0.481	0.329	1.829e-05	0.3293	CONE13_5_remove_sp_DE_vs_CONE13_5_remove_sp_Non	false	1.04123415305272	0.930312354914974
Abce1	0.122916490910655	0.389	0.258	1.859e-05	0.3347	CONE13_5_remove_sp_DE_vs_CONE13_5_remove_sp_Non	false	0.75663139633392	0.61363869915589
[truncated: 6,055 more rows]
