# Supplementary material for: ECM-Syndecan-4-FAK signaling is associated with epithelial invagination and buccolingual asymmetry during mandibular molar development
Source: Front Physiol. 2026 May 19;17:1805860. doi: 10.3389/fphys.2026.1805860 (PMC13226030; doi:10.3389/fphys.2026.1805860)
Supplement: Supplementary file 1 [file DataSheet1.zip › Supplementary files/3.Differential_Gene_Expression_E14.5.tsv]

gene	avg_log2FC	pct.1	pct.2	p_val	p_val_adj	cluster	type	avgExpr1	avgExpr2
Meis2	-2.13794457398329	0.375	0.844	1.783e-64	3.221e-60	DE_like_sp_DE_like_vs_DE_like_sp_others	down	1.78292381853574	11.2346133369986
Krt17	1.83875227484746	0.99	0.708	2.466e-62	4.456e-58	DE_like_sp_DE_like_vs_DE_like_sp_others	up	28.808401643121	7.33365626856835
Krt15	-2.77477908888385	0.25	0.768	1.057e-56	1.91e-52	DE_like_sp_DE_like_vs_DE_like_sp_others	down	1.98013147669591	19.3726862242393
Nkain3	-2.5332640796192	0.08	0.615	4.109e-55	7.424e-51	DE_like_sp_DE_like_vs_DE_like_sp_others	down	0.0909064435688636	5.29622520319029
Gpc3	-1.56662856734698	0.566	0.828	9.495e-52	1.715e-47	DE_like_sp_DE_like_vs_DE_like_sp_others	down	1.36290514538955	5.99020308708155
Etv4	0.819754151867365	0.49	0.108	4.09e-45	7.389e-41	DE_like_sp_DE_like_vs_DE_like_sp_others	up	1.11835969568141	0.199452130888697
Pitx2	0.957963524408514	0.858	0.502	1.651e-44	2.983e-40	DE_like_sp_DE_like_vs_DE_like_sp_others	up	2.86139532139977	0.987280447136594
Rbms3	-1.52473738191363	0.639	0.824	1.059e-43	1.914e-39	DE_like_sp_DE_like_vs_DE_like_sp_others	down	1.61429978869757	6.51353431404423
Dusp6	0.73576611414999	0.514	0.133	1.16e-42	2.096e-38	DE_like_sp_DE_like_vs_DE_like_sp_others	up	0.984813882386353	0.191080800103963
Mif	0.62929799419095	0.997	0.95	6.351e-38	1.147e-33	DE_like_sp_DE_like_vs_DE_like_sp_others	up	14.1720810916866	8.80765485853626
Igfbp5	-1.51531704370147	0.566	0.839	9.589e-38	1.732e-33	DE_like_sp_DE_like_vs_DE_like_sp_others	down	2.74629117240751	9.70057068743174
Tubb2b	0.765862404608308	0.872	0.556	2.796e-37	5.051e-33	DE_like_sp_DE_like_vs_DE_like_sp_others	up	3.29670546367601	1.5261448206008
Casz1	0.872507205265589	0.552	0.174	4.231e-37	7.645e-33	DE_like_sp_DE_like_vs_DE_like_sp_others	up	1.4297495184282	0.32651192192636
Chst11	1.10860309245081	0.771	0.416	5.644e-37	1.02e-32	DE_like_sp_DE_like_vs_DE_like_sp_others	up	3.02862833433863	0.867924321892188
Itga6	1.01459798544424	0.715	0.371	1.347e-36	2.433e-32	DE_like_sp_DE_like_vs_DE_like_sp_others	up	2.46667079262034	0.715453355046712
Pkm	0.676343015733029	0.983	0.897	2.508e-36	4.532e-32	DE_like_sp_DE_like_vs_DE_like_sp_others	up	8.49313306766376	4.93943689668294
Tbx1	0.870833984825758	0.521	0.167	2.884e-36	5.21e-32	DE_like_sp_DE_like_vs_DE_like_sp_others	up	1.28286611718745	0.247729447703254
Irx2	0.530083547721649	0.351	0.059	5.62e-36	1.015e-31	DE_like_sp_DE_like_vs_DE_like_sp_others	up	0.55497370908354	0.0757244774986673
Stmn1	0.640604864102977	0.993	0.936	1.634e-35	2.952e-31	DE_like_sp_DE_like_vs_DE_like_sp_others	up	15.8014169925918	9.77622722641664
Pgk1	0.802910108022259	0.941	0.758	1.634e-33	2.952e-29	DE_like_sp_DE_like_vs_DE_like_sp_others	up	5.16204337919007	2.53132952758764
Vwa2	0.640532338828495	0.455	0.126	2.024e-33	3.657e-29	DE_like_sp_DE_like_vs_DE_like_sp_others	up	0.801225158181597	0.154502736382288
Cdkn1c	-1.06415843226369	0.962	0.961	1.573e-32	2.841e-28	DE_like_sp_DE_like_vs_DE_like_sp_others	down	5.24213160329278	12.0460106449259
Irx1	0.563600223711986	0.358	0.073	3.467e-32	6.264e-28	DE_like_sp_DE_like_vs_DE_like_sp_others	up	0.647678787153722	0.113776204996747
Sp6	0.645242226995083	0.274	0.035	2.888e-31	5.217e-27	DE_like_sp_DE_like_vs_DE_like_sp_others	up	0.68455001072308	0.0761436450739479
Slc8a1	-1.54732577079639	0.219	0.578	9.034e-31	1.632e-26	DE_like_sp_DE_like_vs_DE_like_sp_others	down	0.378991001729166	3.02158267090742
Sparc	-0.932618643667686	0.802	0.851	7.972e-30	1.44e-25	DE_like_sp_DE_like_vs_DE_like_sp_others	down	2.06157126350185	4.83839505540843
Pax9	-0.750420668286003	0.052	0.417	1.012e-29	1.828e-25	DE_like_sp_DE_like_vs_DE_like_sp_others	down	0.0789198216572874	0.810494524541236
Nell2	0.849934207745484	0.427	0.127	1.438e-29	2.598e-25	DE_like_sp_DE_like_vs_DE_like_sp_others	up	1.20939937363965	0.225157525467024
Sox6	-1.54176109096011	0.375	0.687	1.609e-29	2.907e-25	DE_like_sp_DE_like_vs_DE_like_sp_others	down	1.07301267698144	5.0267476543582
Mpped1	0.723705991477228	0.531	0.201	1.716e-29	3.101e-25	DE_like_sp_DE_like_vs_DE_like_sp_others	up	1.1831105070877	0.321145022483388
Astn2	-0.933029366300023	0.097	0.456	3.004e-29	5.428e-25	DE_like_sp_DE_like_vs_DE_like_sp_others	down	0.0988084745876079	1.09259157782397
Ldha	0.687233886253029	0.972	0.874	8.748e-29	1.58e-24	DE_like_sp_DE_like_vs_DE_like_sp_others	up	7.65009268227602	4.37121400833618
Pgam1	0.563434585753263	0.976	0.865	1.26e-28	2.276e-24	DE_like_sp_DE_like_vs_DE_like_sp_others	up	6.01282857635427	3.74444322476162
Ghr	-1.27145907284221	0.264	0.583	1.297e-28	2.344e-24	DE_like_sp_DE_like_vs_DE_like_sp_others	down	0.351649510646283	2.25586231438742
Anxa2	-0.85507819780059	0.788	0.923	1.652e-28	2.985e-24	DE_like_sp_DE_like_vs_DE_like_sp_others	down	3.56320889906201	7.24919768253684
Sulf2	-0.807251576379473	0.104	0.454	9.975e-28	1.802e-23	DE_like_sp_DE_like_vs_DE_like_sp_others	down	0.106080041026994	0.930712467233687
Col17a1	-0.80026749127312	0.125	0.477	1.112e-27	2.008e-23	DE_like_sp_DE_like_vs_DE_like_sp_others	down	0.142655629694489	0.985088299564504
Rps2	0.33454517368581	1	0.994	2.728e-27	4.929e-23	DE_like_sp_DE_like_vs_DE_like_sp_others	up	45.4202357312665	35.8113637578261
Tuba1a	0.49705531934243	0.969	0.84	3.554e-27	6.42e-23	DE_like_sp_DE_like_vs_DE_like_sp_others	up	7.23813778319442	4.83597187298884
Ptma	0.468063506940781	1	0.995	4.058e-27	7.332e-23	DE_like_sp_DE_like_vs_DE_like_sp_others	up	49.7703186151597	35.7023827419797
Cd24a	0.61285975497441	0.896	0.671	4.207e-27	7.601e-23	DE_like_sp_DE_like_vs_DE_like_sp_others	up	3.03542450454034	1.63777752237191
Fam167a	0.451411299716188	0.375	0.099	7.359e-27	1.33e-22	DE_like_sp_DE_like_vs_DE_like_sp_others	up	0.543753383403718	0.127736334028738
Krt18	0.846533893352203	0.753	0.463	7.654e-27	1.383e-22	DE_like_sp_DE_like_vs_DE_like_sp_others	up	2.72519576377934	1.07100899806356
Kcnq5	-1.33201251756829	0.257	0.602	1.868e-26	3.375e-22	DE_like_sp_DE_like_vs_DE_like_sp_others	down	0.910503394350674	3.80230699326679
Nrxn1	-1.16811205283111	0.069	0.405	2.903e-26	5.244e-22	DE_like_sp_DE_like_vs_DE_like_sp_others	down	0.123930082952494	1.51915114970802
Itm2a	-1.13845874461313	0.497	0.722	5.151e-26	9.307e-22	DE_like_sp_DE_like_vs_DE_like_sp_others	down	0.858094766543666	3.08415900891637
Epcam	0.606199437430602	0.951	0.734	6.35e-26	1.147e-21	DE_like_sp_DE_like_vs_DE_like_sp_others	up	5.11435080142125	3.01567587721421
Foxe1	-0.733274604044597	0.024	0.346	9.337e-26	1.687e-21	DE_like_sp_DE_like_vs_DE_like_sp_others	down	0.0423570867619055	0.728337633277328
Ank3	0.851510127785949	0.969	0.834	1.169e-25	2.112e-21	DE_like_sp_DE_like_vs_DE_like_sp_others	up	10.3883624416562	5.31084238949807
2610307P16Rik	0.777645987543207	0.948	0.69	1.716e-25	3.1e-21	DE_like_sp_DE_like_vs_DE_like_sp_others	up	5.16338208877913	2.59447209411453
Sinhcaf	0.574253094883089	0.708	0.42	2.623e-25	4.739e-21	DE_like_sp_DE_like_vs_DE_like_sp_others	up	1.45900496464266	0.650505975822581
Gapdh	0.449353671189999	0.986	0.961	6.988e-25	1.262e-20	DE_like_sp_DE_like_vs_DE_like_sp_others	up	13.3666484419234	9.52045897110679
Tgfb1	0.741965298478126	0.417	0.148	1.133e-24	2.047e-20	DE_like_sp_DE_like_vs_DE_like_sp_others	up	1.02499592471147	0.210005106095066
Rpl41	0.228856955493918	1	0.999	1.753e-24	3.168e-20	DE_like_sp_DE_like_vs_DE_like_sp_others	false	56.9672923135088	48.4624349234674
Col1a1	-1.34049505718041	0.642	0.744	1.774e-24	3.205e-20	DE_like_sp_DE_like_vs_DE_like_sp_others	down	1.11603163303459	4.35109446812992
Grb10	-0.899322299965387	0.542	0.741	1.95e-24	3.522e-20	DE_like_sp_DE_like_vs_DE_like_sp_others	down	1.32736759262282	3.33579250585867
Srd5a1	0.49727835206872	0.517	0.216	4.527e-24	8.179e-20	DE_like_sp_DE_like_vs_DE_like_sp_others	up	0.820186804506113	0.288323911591987
Nav2	0.882815374681533	0.799	0.55	8.966e-24	1.62e-19	DE_like_sp_DE_like_vs_DE_like_sp_others	up	3.25650693106534	1.30774217566286
Tenm4	1.01911323279322	0.781	0.512	1.036e-23	1.871e-19	DE_like_sp_DE_like_vs_DE_like_sp_others	up	4.46377488535488	1.6955070536574
Bex1	0.573407763208287	0.698	0.396	1.69e-23	3.054e-19	DE_like_sp_DE_like_vs_DE_like_sp_others	up	1.49449304341458	0.675321567009557
Zfp385c	0.292179116715857	0.226	0.035	1.842e-23	3.328e-19	DE_like_sp_DE_like_vs_DE_like_sp_others	up	0.269167651069887	0.0349394394529505
Irf6	0.486578102297561	0.608	0.297	3.141e-23	5.675e-19	DE_like_sp_DE_like_vs_DE_like_sp_others	up	0.958496819707533	0.396619218502907
Alcam	-1.08320378441949	0.361	0.674	3.161e-23	5.711e-19	DE_like_sp_DE_like_vs_DE_like_sp_others	down	1.30264227873701	3.87262119812575
Kcnmb4	0.679661307732917	0.545	0.256	4.332e-23	7.827e-19	DE_like_sp_DE_like_vs_DE_like_sp_others	up	1.25409160525105	0.40637529103372
Ptch2	0.515191838615574	0.34	0.095	4.558e-23	8.236e-19	DE_like_sp_DE_like_vs_DE_like_sp_others	up	0.613982277894482	0.128160703387373
Atxn1	1.119004785729	0.729	0.471	6.527e-23	1.179e-18	DE_like_sp_DE_like_vs_DE_like_sp_others	up	4.01754483156505	1.30982279653314
Kirrel3	0.795081596837874	0.542	0.233	7.868e-23	1.422e-18	DE_like_sp_DE_like_vs_DE_like_sp_others	up	2.50419537627511	1.01879078263386
Npm1	0.399375382178684	0.993	0.982	1.216e-22	2.198e-18	DE_like_sp_DE_like_vs_DE_like_sp_others	up	21.5972379205518	16.1315744740328
Nkain2	-1.08940367051606	0.052	0.349	1.225e-22	2.214e-18	DE_like_sp_DE_like_vs_DE_like_sp_others	down	0.121910936231826	1.38116872407026
Pfn2	0.821198738275788	0.767	0.494	2.25e-22	4.065e-18	DE_like_sp_DE_like_vs_DE_like_sp_others	up	2.56420274113186	1.01655892421669
Adgrl2	-0.830323558570036	0.701	0.781	2.754e-22	4.976e-18	DE_like_sp_DE_like_vs_DE_like_sp_others	down	1.28731870938032	3.06215811583629
Tubb5	0.421886347296677	0.99	0.942	3.552e-22	6.417e-18	DE_like_sp_DE_like_vs_DE_like_sp_others	up	12.7192268843102	9.23938454197264
Cfl1	0.411967528944808	0.986	0.914	2.043e-21	3.692e-17	DE_like_sp_DE_like_vs_DE_like_sp_others	up	7.69672330752108	5.53511413320555
Tubb3	0.383936063727173	0.312	0.082	3.179e-21	5.743e-17	DE_like_sp_DE_like_vs_DE_like_sp_others	up	0.847800482212808	0.414676789662196
Hsp90ab1	0.320737281917675	0.997	0.992	4.398e-21	7.946e-17	DE_like_sp_DE_like_vs_DE_like_sp_others	up	35.9827007041968	28.6090982473328
Prrx1	-1.28943341854331	0.306	0.534	4.744e-21	8.57e-17	DE_like_sp_DE_like_vs_DE_like_sp_others	down	0.414844478821095	2.45113303217996
Cavin3	-0.709839653399073	0.205	0.498	6.974e-21	1.26e-16	DE_like_sp_DE_like_vs_DE_like_sp_others	down	0.227986497019494	1.00412987753945
Id3	0.71823082525173	0.872	0.641	8.243e-21	1.489e-16	DE_like_sp_DE_like_vs_DE_like_sp_others	up	4.44271702296158	2.3074905147421
Galnt18	-1.0061717923229	0.278	0.553	1.096e-20	1.98e-16	DE_like_sp_DE_like_vs_DE_like_sp_others	down	0.447100007902913	1.90092059525293
Hmga2	1.07308303678405	0.753	0.485	1.495e-20	2.701e-16	DE_like_sp_DE_like_vs_DE_like_sp_others	up	4.56291525571872	1.64370246694322
Krt19	-0.947540639494121	0.163	0.481	1.92e-20	3.468e-16	DE_like_sp_DE_like_vs_DE_like_sp_others	down	0.539725996013006	1.96407868757708
Zfp536	0.901227230747123	0.465	0.208	2.201e-20	3.977e-16	DE_like_sp_DE_like_vs_DE_like_sp_others	up	1.56914096244772	0.375025765853134
Phlda1	0.657160098917425	0.458	0.201	4.706e-20	8.503e-16	DE_like_sp_DE_like_vs_DE_like_sp_others	up	1.0867503336897	0.322346411892505
Uchl1	0.29831518665292	0.406	0.148	8.151e-20	1.473e-15	DE_like_sp_DE_like_vs_DE_like_sp_others	up	0.729121014317571	0.404587218530712
H2az1	0.542331996047713	0.986	0.968	9.327e-20	1.685e-15	DE_like_sp_DE_like_vs_DE_like_sp_others	up	18.2412698616334	12.2111147223116
Rpl38	0.239423823232837	0.993	0.987	1.319e-19	2.384e-15	DE_like_sp_DE_like_vs_DE_like_sp_others	false	21.9559257977438	18.443932835773
Tle1	0.518885459413128	0.528	0.261	1.553e-19	2.807e-15	DE_like_sp_DE_like_vs_DE_like_sp_others	up	0.909043907573228	0.331206040528159
Mme	-0.621660251995123	0.118	0.413	1.565e-19	2.827e-15	DE_like_sp_DE_like_vs_DE_like_sp_others	down	0.185909593399323	0.820638153687924
Ccdc3	-0.602944949047204	0.031	0.287	1.639e-19	2.961e-15	DE_like_sp_DE_like_vs_DE_like_sp_others	down	0.0343974930929243	0.567070460575465
Jpt1	0.417159938501555	0.931	0.799	1.763e-19	3.185e-15	DE_like_sp_DE_like_vs_DE_like_sp_others	up	4.12799532700739	2.8390292313243
Ebf1	-1.30223196628368	0.142	0.422	2.03e-19	3.667e-15	DE_like_sp_DE_like_vs_DE_like_sp_others	down	0.366050801296335	2.36154358235196
Cyp26a1	0.324654146290812	0.142	0.012	2.28e-19	4.12e-15	DE_like_sp_DE_like_vs_DE_like_sp_others	up	0.271098319695824	0.0134734892812578
C630043F03Rik	0.357262118457245	0.299	0.089	3.559e-19	6.43e-15	DE_like_sp_DE_like_vs_DE_like_sp_others	up	0.396429150600039	0.0886913709211196
Col1a2	-1.37423564285903	0.622	0.698	4.099e-19	7.406e-15	DE_like_sp_DE_like_vs_DE_like_sp_others	down	1.09460212831527	4.42213416274377
1500009L16Rik	1.02146244666404	0.514	0.282	4.243e-19	7.666e-15	DE_like_sp_DE_like_vs_DE_like_sp_others	up	2.03230464180636	0.493340547819509
Arhgap42	0.684871970568435	0.729	0.501	4.819e-19	8.707e-15	DE_like_sp_DE_like_vs_DE_like_sp_others	up	2.00975354348328	0.871377450179163
Aff3	0.943875436011796	0.663	0.39	5.182e-19	9.363e-15	DE_like_sp_DE_like_vs_DE_like_sp_others	up	3.3100742982336	1.24000776358102
Bnc2	-0.842358806125729	0.451	0.676	5.738e-19	1.037e-14	DE_like_sp_DE_like_vs_DE_like_sp_others	down	0.988593671607268	2.56056860333528
Anxa5	-0.690682022655795	0.521	0.703	6.719e-19	1.214e-14	DE_like_sp_DE_like_vs_DE_like_sp_others	down	0.692512235697675	1.72747589664798
Fbn2	-1.14842286743441	0.295	0.525	7.267e-19	1.313e-14	DE_like_sp_DE_like_vs_DE_like_sp_others	down	0.405466951308847	2.10910882222268
Rpl14	0.215820538571003	0.997	0.988	7.951e-19	1.436e-14	DE_like_sp_DE_like_vs_DE_like_sp_others	false	27.3618606252899	23.419455744342
Cacna2d1	-0.591260567111599	0.042	0.295	9.202e-19	1.662e-14	DE_like_sp_DE_like_vs_DE_like_sp_others	down	0.0428561146697489	0.567183842871075
Lhfp	-0.544299992446945	0.073	0.344	1.232e-18	2.225e-14	DE_like_sp_DE_like_vs_DE_like_sp_others	down	0.1079109993797	0.611903971844765
Hs3st6	0.404340626004166	0.212	0.042	1.655e-18	2.99e-14	DE_like_sp_DE_like_vs_DE_like_sp_others	up	0.419483986961916	0.0711993614914983
Gas1	-0.667360573828469	0.191	0.461	2.327e-18	4.205e-14	DE_like_sp_DE_like_vs_DE_like_sp_others	down	0.237113468926967	0.960512535360032
Eif4a1	0.356855721986018	0.979	0.927	2.444e-18	4.415e-14	DE_like_sp_DE_like_vs_DE_like_sp_others	up	7.66113557824639	5.76174965955062
Ptn	-0.953163589952634	0.844	0.853	2.452e-18	4.43e-14	DE_like_sp_DE_like_vs_DE_like_sp_others	down	3.08139518950488	6.89660904037795
Pclo	0.454956040952944	0.326	0.108	3.668e-18	6.627e-14	DE_like_sp_DE_like_vs_DE_like_sp_others	up	0.591314014345046	0.159669035824559
Ddx39a	0.399693441722753	0.615	0.351	4.651e-18	8.402e-14	DE_like_sp_DE_like_vs_DE_like_sp_others	up	1.07668253422233	0.572820508853699
Tafa4	0.393518062807591	0.17	0.024	4.843e-18	8.751e-14	DE_like_sp_DE_like_vs_DE_like_sp_others	up	0.374731440118632	0.0451868130469957
Wnt4	-0.907172778703591	0.472	0.671	5.822e-18	1.052e-13	DE_like_sp_DE_like_vs_DE_like_sp_others	down	0.89208798944681	2.54313426263629
Robo2	-1.18622657295141	0.174	0.416	6.199e-18	1.12e-13	DE_like_sp_DE_like_vs_DE_like_sp_others	down	0.266867085157746	1.87622767255983
Fhit	-1.00556488350141	0.299	0.555	6.319e-18	1.142e-13	DE_like_sp_DE_like_vs_DE_like_sp_others	down	0.582284157345435	2.17111424218287
Arhgdig	0.410592732185501	0.337	0.117	7.424e-18	1.341e-13	DE_like_sp_DE_like_vs_DE_like_sp_others	up	0.546684727475983	0.162267715663225
Cdh3	0.468154074087025	0.667	0.39	9.134e-18	1.65e-13	DE_like_sp_DE_like_vs_DE_like_sp_others	up	1.25782842752085	0.630936172274868
Ccnd1	0.495236835709971	0.58	0.327	1.009e-17	1.823e-13	DE_like_sp_DE_like_vs_DE_like_sp_others	up	1.34243753681947	0.660654727437925
Hmgb1	0.423858639019596	0.99	0.964	1.084e-17	1.959e-13	DE_like_sp_DE_like_vs_DE_like_sp_others	up	14.203005656607	10.3314483035951
Bex2	0.482542498731285	0.569	0.32	1.138e-17	2.056e-13	DE_like_sp_DE_like_vs_DE_like_sp_others	up	1.13083573642493	0.523873379993784
Lap3	0.445230793476539	0.531	0.279	1.201e-17	2.171e-13	DE_like_sp_DE_like_vs_DE_like_sp_others	up	0.983839361110859	0.455800939898382
Eda	-0.905017103663308	0.392	0.632	1.294e-17	2.338e-13	DE_like_sp_DE_like_vs_DE_like_sp_others	down	0.909211153230216	2.56991025225181
Nrep	-0.7065083944814	0.399	0.631	1.314e-17	2.373e-13	DE_like_sp_DE_like_vs_DE_like_sp_others	down	0.569798958838335	1.55729718706566
Tox	-0.640609842238868	0.142	0.42	1.439e-17	2.6e-13	DE_like_sp_DE_like_vs_DE_like_sp_others	down	0.281691942455836	0.994016232763973
Mir99ahg	-0.755155816730299	0.708	0.795	1.615e-17	2.917e-13	DE_like_sp_DE_like_vs_DE_like_sp_others	down	2.19145259531548	4.3820045016643
Rpl11	0.214886868069009	1	0.995	1.979e-17	3.576e-13	DE_like_sp_DE_like_vs_DE_like_sp_others	false	34.4922913984057	29.578940591507
Tmem91	0.252081511169781	0.146	0.017	2.965e-17	5.356e-13	DE_like_sp_DE_like_vs_DE_like_sp_others	up	0.231004668010857	0.0320264169902213
Zeb2	-0.97101083670451	0.128	0.375	3.774e-17	6.819e-13	DE_like_sp_DE_like_vs_DE_like_sp_others	down	0.15031600553675	1.24934573039206
Gulp1	-0.587209093979758	0.132	0.391	3.993e-17	7.215e-13	DE_like_sp_DE_like_vs_DE_like_sp_others	down	0.160506748113483	0.739543531095509
Cldn6	0.421228110182788	0.42	0.184	4.221e-17	7.626e-13	DE_like_sp_DE_like_vs_DE_like_sp_others	up	0.646588140838354	0.228347306032873
Ubald2	0.436627968474886	0.559	0.323	4.46e-17	8.058e-13	DE_like_sp_DE_like_vs_DE_like_sp_others	up	0.900263852107711	0.402749590256321
Hs3st5	-0.807436746488057	0.031	0.263	4.517e-17	8.162e-13	DE_like_sp_DE_like_vs_DE_like_sp_others	down	0.0551197538578076	0.841774564468771
Egfem1	-1.4131707288782	0.028	0.256	4.806e-17	8.683e-13	DE_like_sp_DE_like_vs_DE_like_sp_others	down	0.0843256320934667	1.87983566176277
A630012P03Rik	-0.478279064947588	0.118	0.381	4.966e-17	8.973e-13	DE_like_sp_DE_like_vs_DE_like_sp_others	down	0.136298818029897	0.579406120457695
Zfhx4	-0.747790389476195	0.181	0.429	5.632e-17	1.018e-12	DE_like_sp_DE_like_vs_DE_like_sp_others	down	0.216416488406467	1.03808605033422
Nav1	-0.477761384074411	0.17	0.447	6.398e-17	1.156e-12	DE_like_sp_DE_like_vs_DE_like_sp_others	down	0.314340021607624	0.826776768314786
Sema3d	-0.75498790810248	0.319	0.574	7.869e-17	1.422e-12	DE_like_sp_DE_like_vs_DE_like_sp_others	down	0.552913890640436	1.61615179478494
Ucp2	0.367090531901635	0.51	0.254	8.137e-17	1.47e-12	DE_like_sp_DE_like_vs_DE_like_sp_others	up	0.8253691573194	0.413884861399075
Gm32585	0.30615340206956	0.295	0.091	9.636e-17	1.741e-12	DE_like_sp_DE_like_vs_DE_like_sp_others	up	0.383195368273409	0.117200658386498
Wasf1	0.468695499038886	0.441	0.207	1.232e-16	2.226e-12	DE_like_sp_DE_like_vs_DE_like_sp_others	up	0.729163910784951	0.248302362665692
Nme2	0.329512277704862	0.993	0.969	1.271e-16	2.296e-12	DE_like_sp_DE_like_vs_DE_like_sp_others	up	13.6678859875852	10.6713077038253
Cdca8	0.500732564203369	0.608	0.34	1.279e-16	2.31e-12	DE_like_sp_DE_like_vs_DE_like_sp_others	up	1.61040708294933	0.843732534420352
G3bp2	0.424600116232211	0.826	0.574	1.353e-16	2.445e-12	DE_like_sp_DE_like_vs_DE_like_sp_others	up	1.95931182506567	1.20352114870995
Prickle1	-0.877550382290945	0.215	0.467	1.522e-16	2.749e-12	DE_like_sp_DE_like_vs_DE_like_sp_others	down	0.389504078676687	1.54777832002916
Socs2	0.547548531840568	0.451	0.21	1.704e-16	3.079e-12	DE_like_sp_DE_like_vs_DE_like_sp_others	up	0.957876458787588	0.338454657533508
Trp53	0.362057437042925	0.757	0.515	2.18e-16	3.939e-12	DE_like_sp_DE_like_vs_DE_like_sp_others	up	1.51654132956934	0.956590974627517
Snrpe	0.303978652638145	0.979	0.925	2.247e-16	4.059e-12	DE_like_sp_DE_like_vs_DE_like_sp_others	up	6.98948590146783	5.47008153911178
Adamtsl1	-1.00105632587944	0.264	0.517	2.528e-16	4.568e-12	DE_like_sp_DE_like_vs_DE_like_sp_others	down	0.542591150125018	2.08177953525402
Etv5	0.383418501984406	0.333	0.126	2.662e-16	4.809e-12	DE_like_sp_DE_like_vs_DE_like_sp_others	up	0.487269738339788	0.138794241842297
Bok	0.262717424364945	0.365	0.142	2.848e-16	5.146e-12	DE_like_sp_DE_like_vs_DE_like_sp_others	up	0.436389820526019	0.195647389714489
Tubb4b	0.458215357959143	0.875	0.703	3.186e-16	5.755e-12	DE_like_sp_DE_like_vs_DE_like_sp_others	up	4.30861746108748	2.86282853942182
Nbea	-0.664636638927652	0.406	0.629	3.256e-16	5.882e-12	DE_like_sp_DE_like_vs_DE_like_sp_others	down	0.640667039806867	1.59651743705745
Nap1l1	0.412201303563239	0.951	0.869	3.558e-16	6.428e-12	DE_like_sp_DE_like_vs_DE_like_sp_others	up	6.32375780759324	4.50230502438482
Spats2l	-0.683073001955135	0.41	0.618	3.968e-16	7.169e-12	DE_like_sp_DE_like_vs_DE_like_sp_others	down	0.604710366803134	1.57216454101212
Tspan5	1.13296689601727	0.642	0.425	4.288e-16	7.746e-12	DE_like_sp_DE_like_vs_DE_like_sp_others	up	3.10225591541845	0.870238279683107
Fabp5	0.747392253769641	0.976	0.947	4.3e-16	7.77e-12	DE_like_sp_DE_like_vs_DE_like_sp_others	up	18.3810680086285	10.5441198163689
Timp3	-0.771867100104354	0.188	0.443	4.39e-16	7.932e-12	DE_like_sp_DE_like_vs_DE_like_sp_others	down	0.267038834669049	1.15879935788702
Cct2	0.386266960778567	0.938	0.788	4.435e-16	8.012e-12	DE_like_sp_DE_like_vs_DE_like_sp_others	up	3.50674795990429	2.4467738637587
S100a11	-0.690770447012895	0.965	0.936	4.528e-16	8.181e-12	DE_like_sp_DE_like_vs_DE_like_sp_others	down	5.48834773106176	9.46881829547009
Dpyd	-0.788579857729888	0.163	0.407	4.626e-16	8.359e-12	DE_like_sp_DE_like_vs_DE_like_sp_others	down	0.195433872018255	1.06024967632425
Nebl	-0.991086435555808	0.108	0.349	5.074e-16	9.167e-12	DE_like_sp_DE_like_vs_DE_like_sp_others	down	0.253302102069531	1.48555044433923
Fos	-1.07943220949332	0.368	0.55	6.773e-16	1.224e-11	DE_like_sp_DE_like_vs_DE_like_sp_others	down	0.568350531944303	2.30819448005953
Rpsa	0.213028672511905	1	1	7.721e-16	1.395e-11	DE_like_sp_DE_like_vs_DE_like_sp_others	false	44.5495260160225	38.2949697489109
Slc22a23	0.46676838916615	0.358	0.147	7.991e-16	1.444e-11	DE_like_sp_DE_like_vs_DE_like_sp_others	up	0.647330897099874	0.190756175873158
Eya4	-0.760171150299733	0.163	0.425	8.027e-16	1.45e-11	DE_like_sp_DE_like_vs_DE_like_sp_others	down	0.429137700627198	1.41592456009177
Add3	-0.51989995385989	0.184	0.448	9.013e-16	1.628e-11	DE_like_sp_DE_like_vs_DE_like_sp_others	down	0.257320154315429	0.799124145329905
Runx1t1	-0.4955789016817	0.049	0.275	9.138e-16	1.651e-11	DE_like_sp_DE_like_vs_DE_like_sp_others	down	0.0615624048460979	0.493073936883567
Lgals1	-0.882207148966265	0.931	0.909	1.007e-15	1.819e-11	DE_like_sp_DE_like_vs_DE_like_sp_others	down	4.1606720410899	8.50700164701216
Lgi2	-0.759388874190394	0.365	0.604	1.096e-15	1.98e-11	DE_like_sp_DE_like_vs_DE_like_sp_others	down	0.68329118486691	1.84483988123072
Ccdc85b	0.396539920849355	0.542	0.309	1.106e-15	1.999e-11	DE_like_sp_DE_like_vs_DE_like_sp_others	up	0.834026568453337	0.391918993271125
Cacna1c	-0.783109245457902	0.156	0.391	1.249e-15	2.257e-11	DE_like_sp_DE_like_vs_DE_like_sp_others	down	0.215934595542875	1.08773537262088
Uhrf1	0.409843832396575	0.611	0.359	1.289e-15	2.329e-11	DE_like_sp_DE_like_vs_DE_like_sp_others	up	1.08297217804696	0.566536698284002
Mgll	-0.614796342120659	0.059	0.279	1.314e-15	2.374e-11	DE_like_sp_DE_like_vs_DE_like_sp_others	down	0.0483957635246883	0.601422108488685
Hmgb3	0.415034736980833	0.851	0.678	1.41e-15	2.548e-11	DE_like_sp_DE_like_vs_DE_like_sp_others	up	2.6423898165839	1.7304804225828
Fbxl7	-0.957141464284001	0.632	0.719	1.438e-15	2.597e-11	DE_like_sp_DE_like_vs_DE_like_sp_others	down	1.70663867629988	4.24937465598722
Dsc3	0.664901683774208	0.556	0.324	1.636e-15	2.956e-11	DE_like_sp_DE_like_vs_DE_like_sp_others	up	1.68341132844351	0.691609511624721
Fosb	-0.595199575350521	0.104	0.341	2.178e-15	3.935e-11	DE_like_sp_DE_like_vs_DE_like_sp_others	down	0.127638870404554	0.699544817372191
Abi3bp	-0.620116909278724	0.042	0.256	2.313e-15	4.179e-11	DE_like_sp_DE_like_vs_DE_like_sp_others	down	0.04124942171463	0.596350274146169
Kcnip3	0.293480278041299	0.247	0.072	2.327e-15	4.205e-11	DE_like_sp_DE_like_vs_DE_like_sp_others	up	0.347060860120759	0.097563125543128
Dpysl5	0.347184480435158	0.333	0.131	2.354e-15	4.252e-11	DE_like_sp_DE_like_vs_DE_like_sp_others	up	0.469976178682912	0.154130344931151
Mpped2	-0.798419276057939	0.323	0.571	2.382e-15	4.303e-11	DE_like_sp_DE_like_vs_DE_like_sp_others	down	0.714955598843403	1.9778894621566
Frem1	1.03852825789886	0.507	0.279	2.925e-15	5.285e-11	DE_like_sp_DE_like_vs_DE_like_sp_others	up	2.22018577306475	0.567259863532958
Ybx1	0.324939613026405	0.958	0.947	3.109e-15	5.618e-11	DE_like_sp_DE_like_vs_DE_like_sp_others	up	12.069367128876	9.43220642006196
Hes6	0.32496210067801	0.465	0.225	3.193e-15	5.768e-11	DE_like_sp_DE_like_vs_DE_like_sp_others	up	0.717205467078051	0.369393424722409
Gpm6b	0.547239288500758	0.597	0.375	3.392e-15	6.128e-11	DE_like_sp_DE_like_vs_DE_like_sp_others	up	1.40718354034743	0.646214904745107
Arl4c	0.413592292721037	0.448	0.219	4.006e-15	7.238e-11	DE_like_sp_DE_like_vs_DE_like_sp_others	up	0.743450849961219	0.30757888282897
Anxa1	-0.998971132463909	0.274	0.546	5.565e-15	1.005e-10	DE_like_sp_DE_like_vs_DE_like_sp_others	down	0.666103926283162	2.3241798211577
Pcdh15	-1.08138435048502	0.076	0.299	5.618e-15	1.015e-10	DE_like_sp_DE_like_vs_DE_like_sp_others	down	0.106431403787964	1.3352209794818
Adgrg6	-0.352526060702856	0.035	0.247	5.881e-15	1.062e-10	DE_like_sp_DE_like_vs_DE_like_sp_others	down	0.0469288586525129	0.333566435861951
Rcc2	0.395844087346171	0.729	0.538	5.972e-15	1.079e-10	DE_like_sp_DE_like_vs_DE_like_sp_others	up	1.56512421056761	0.948256665008439
Ddr2	-0.457756310002027	0.073	0.297	6.043e-15	1.092e-10	DE_like_sp_DE_like_vs_DE_like_sp_others	down	0.0777585495074452	0.476716385219437
Crip2	0.306860218249073	0.299	0.104	6.197e-15	1.12e-10	DE_like_sp_DE_like_vs_DE_like_sp_others	up	0.425785535874736	0.151083932345935
Slit2	-0.931002233330199	0.212	0.452	6.617e-15	1.196e-10	DE_like_sp_DE_like_vs_DE_like_sp_others	down	0.406792801184349	1.67685807613387
Tnfrsf19	0.553731830240061	0.438	0.214	6.857e-15	1.239e-10	DE_like_sp_DE_like_vs_DE_like_sp_others	up	0.907368455102304	0.298327044309008
Barx1	-0.70941436094814	0.212	0.44	7.67e-15	1.386e-10	DE_like_sp_DE_like_vs_DE_like_sp_others	down	0.271554526494346	1.0747793834199
Cers6	-0.540689971415474	0.292	0.537	7.775e-15	1.405e-10	DE_like_sp_DE_like_vs_DE_like_sp_others	down	0.425016000639059	1.06916131531494
Psma7	0.381752743114687	0.955	0.873	7.973e-15	1.44e-10	DE_like_sp_DE_like_vs_DE_like_sp_others	up	4.9605706770723	3.57338732398157
Prkg1	-1.38304166248701	0.208	0.422	1.407e-14	2.542e-10	DE_like_sp_DE_like_vs_DE_like_sp_others	down	0.414136366304112	2.68054847891767
Anxa3	0.323291481662833	0.319	0.12	1.603e-14	2.896e-10	DE_like_sp_DE_like_vs_DE_like_sp_others	up	0.506438508980596	0.202524291612834
Rpl10a	0.215486155447924	1	0.991	1.871e-14	3.38e-10	DE_like_sp_DE_like_vs_DE_like_sp_others	false	25.3774995194167	21.716073278655
Ppia	0.229318975901437	1	0.983	2.198e-14	3.972e-10	DE_like_sp_DE_like_vs_DE_like_sp_others	false	29.3929479008763	24.9246485407284
Ltbp4	-0.47074305675331	0.212	0.449	2.226e-14	4.022e-10	DE_like_sp_DE_like_vs_DE_like_sp_others	down	0.247621989991035	0.725458426237526
Rps11	0.174310551086887	1	0.992	2.245e-14	4.056e-10	DE_like_sp_DE_like_vs_DE_like_sp_others	false	37.2899529916182	32.9304185919464
Ctxn1	0.31105943129087	0.552	0.315	2.442e-14	4.412e-10	DE_like_sp_DE_like_vs_DE_like_sp_others	up	0.82431599101162	0.46897743992666
Sostdc1	1.05463573434589	0.573	0.353	2.461e-14	4.446e-10	DE_like_sp_DE_like_vs_DE_like_sp_others	up	3.57647394031354	1.20281581555709
Rarb	-0.640477931470599	0.111	0.341	2.528e-14	4.567e-10	DE_like_sp_DE_like_vs_DE_like_sp_others	down	0.152197853892989	0.79197276367213
Slc2a13	-0.437835127860838	0.073	0.292	3.537e-14	6.39e-10	DE_like_sp_DE_like_vs_DE_like_sp_others	down	0.0868407438190743	0.468785681017131
Cdk4	0.273670942271451	0.948	0.839	3.549e-14	6.413e-10	DE_like_sp_DE_like_vs_DE_like_sp_others	up	4.12055401634897	3.23419857865547
ENSMUSG00000121482	0.347270836222309	0.351	0.151	4.158e-14	7.512e-10	DE_like_sp_DE_like_vs_DE_like_sp_others	up	0.519644100812827	0.193103790081691
Cped1	-0.433703933880877	0.056	0.266	4.398e-14	7.946e-10	DE_like_sp_DE_like_vs_DE_like_sp_others	down	0.0667974274805304	0.437517027393994
Meg3	-0.829073295956701	0.878	0.869	5.209e-14	9.41e-10	DE_like_sp_DE_like_vs_DE_like_sp_others	down	5.36927470937896	10.3104142378747
Ston2	0.421206813106271	0.628	0.408	5.26e-14	9.503e-10	DE_like_sp_DE_like_vs_DE_like_sp_others	up	1.18070934727074	0.627246958456516
Ctnnb1	0.508772000611815	0.969	0.831	6.033e-14	1.09e-09	DE_like_sp_DE_like_vs_DE_like_sp_others	up	4.99739709271849	3.21393975456135
Hnrnpa1	0.302787943388296	0.99	0.936	6.126e-14	1.107e-09	DE_like_sp_DE_like_vs_DE_like_sp_others	up	7.92124381930396	6.23078416496181
Clmp	-0.590181323372209	0.16	0.381	7.198e-14	1.3e-09	DE_like_sp_DE_like_vs_DE_like_sp_others	down	0.207096407754763	0.813266113746141
Eif5a	0.378699390487212	0.976	0.932	7.357e-14	1.329e-09	DE_like_sp_DE_like_vs_DE_like_sp_others	up	8.99545102234641	6.68642425161394
Sulf1	-0.652712396704325	0.191	0.432	7.411e-14	1.339e-09	DE_like_sp_DE_like_vs_DE_like_sp_others	down	0.505910979594798	1.3633027460283
Hspa8	0.315273010734502	1	0.963	8.062e-14	1.457e-09	DE_like_sp_DE_like_vs_DE_like_sp_others	up	13.5539376828634	10.695479898649
Limd2	0.360105090203614	0.649	0.411	8.167e-14	1.476e-09	DE_like_sp_DE_like_vs_DE_like_sp_others	up	1.15392278864593	0.676719864990296
Chd7	0.346467792067661	0.417	0.194	8.172e-14	1.477e-09	DE_like_sp_DE_like_vs_DE_like_sp_others	up	0.621813266853634	0.274124176192256
Hivep2	-0.621347742062192	0.212	0.436	8.563e-14	1.547e-09	DE_like_sp_DE_like_vs_DE_like_sp_others	down	0.242943309410974	0.907979722476499
Col3a1	-1.07802544058325	0.51	0.629	8.822e-14	1.594e-09	DE_like_sp_DE_like_vs_DE_like_sp_others	down	0.971677629636228	3.15645334287107
Cdkn1a	0.483215494859577	0.378	0.169	8.859e-14	1.601e-09	DE_like_sp_DE_like_vs_DE_like_sp_others	up	0.885280571021281	0.347497684401266
Msi2	0.513360195303029	0.965	0.821	9.653e-14	1.744e-09	DE_like_sp_DE_like_vs_DE_like_sp_others	up	5.93804916531611	3.85957385610438
Barx2	-0.686451199901399	0.177	0.408	9.887e-14	1.786e-09	DE_like_sp_DE_like_vs_DE_like_sp_others	down	0.352822257288536	1.17282296557238
Angpt1	-0.526912065748929	0.052	0.259	1.019e-13	1.841e-09	DE_like_sp_DE_like_vs_DE_like_sp_others	down	0.12158898514058	0.612316510188919
Scube3	0.356418162741202	0.306	0.122	1.112e-13	2.009e-09	DE_like_sp_DE_like_vs_DE_like_sp_others	up	0.493093863999736	0.164832620286364
Twist1	-0.541830774244877	0.104	0.326	1.147e-13	2.072e-09	DE_like_sp_DE_like_vs_DE_like_sp_others	down	0.126014522525208	0.635505156493193
Csmd1	-0.956057450947774	0.069	0.277	1.189e-13	2.149e-09	DE_like_sp_DE_like_vs_DE_like_sp_others	down	0.159177230664672	1.24335595865587
Stac	1.22017372004099	0.302	0.126	1.26e-13	2.277e-09	DE_like_sp_DE_like_vs_DE_like_sp_others	up	1.97621163365159	0.277279000396006
Prr16	-0.750847166637089	0.09	0.304	1.388e-13	2.508e-09	DE_like_sp_DE_like_vs_DE_like_sp_others	down	0.167301456515755	0.959756360942363
Sv2b	0.335541827260975	0.149	0.028	1.392e-13	2.514e-09	DE_like_sp_DE_like_vs_DE_like_sp_others	up	0.309693811345374	0.0364499109947969
Mustn1	0.189052301904881	0.125	0.018	1.587e-13	2.867e-09	DE_like_sp_DE_like_vs_DE_like_sp_others	false	0.163301593854311	0.0186681565968757
Fam114a1	-0.370259225899105	0.097	0.319	1.743e-13	3.149e-09	DE_like_sp_DE_like_vs_DE_like_sp_others	down	0.107317381661515	0.428100766967097
Colec12	-0.565488377833456	0.111	0.328	1.785e-13	3.225e-09	DE_like_sp_DE_like_vs_DE_like_sp_others	down	0.141496443923697	0.685435837830236
Snrpg	0.293280603735302	0.979	0.94	1.792e-13	3.237e-09	DE_like_sp_DE_like_vs_DE_like_sp_others	up	9.24879513542309	7.36192447230951
Ran	0.441322169171483	0.965	0.915	2.083e-13	3.762e-09	DE_like_sp_DE_like_vs_DE_like_sp_others	up	8.73954001786875	6.17150531080507
Kcnn4	0.140355926608331	0.108	0.012	2.142e-13	3.869e-09	DE_like_sp_DE_like_vs_DE_like_sp_others	false	0.116935778435648	0.0115272406616453
Smarca2	-0.599903304706867	0.49	0.656	2.164e-13	3.91e-09	DE_like_sp_DE_like_vs_DE_like_sp_others	down	0.797226990344862	1.71992859905676
Sox2	-0.672885794748285	0.26	0.484	2.503e-13	4.522e-09	DE_like_sp_DE_like_vs_DE_like_sp_others	down	0.395640123673377	1.22076285253394
Ccser1	-0.387968200717224	0.101	0.323	2.606e-13	4.709e-09	DE_like_sp_DE_like_vs_DE_like_sp_others	down	0.265630996061753	0.652883891216491
Slc16a3	0.329326044626276	0.306	0.124	2.717e-13	4.909e-09	DE_like_sp_DE_like_vs_DE_like_sp_others	up	0.415172800998851	0.124871075861879
Dut	0.497367765973876	0.753	0.606	2.863e-13	5.172e-09	DE_like_sp_DE_like_vs_DE_like_sp_others	up	2.68737749127593	1.61095846965025
Cadm1	0.368305066652876	0.816	0.613	3.357e-13	6.064e-09	DE_like_sp_DE_like_vs_DE_like_sp_others	up	3.17973496068707	2.23660475345088
Ddx5	0.319823899936253	0.979	0.892	3.556e-13	6.425e-09	DE_like_sp_DE_like_vs_DE_like_sp_others	up	5.36874161820721	4.10093501883981
Zeb1	-0.625696542894126	0.104	0.31	3.821e-13	6.903e-09	DE_like_sp_DE_like_vs_DE_like_sp_others	down	0.106484820063477	0.703186460447792
Postn	-0.88489997048305	0.302	0.483	4.177e-13	7.546e-09	DE_like_sp_DE_like_vs_DE_like_sp_others	down	0.405880284395162	1.59102502918529
Cyfip2	0.311777900532529	0.243	0.08	5.004e-13	9.04e-09	DE_like_sp_DE_like_vs_DE_like_sp_others	up	0.377734649232777	0.108459201925234
Tspan13	0.358809117923347	0.476	0.264	5.714e-13	1.032e-08	DE_like_sp_DE_like_vs_DE_like_sp_others	up	0.734604770122687	0.351238031446347
Igsf9	0.371242578787094	0.628	0.409	5.951e-13	1.075e-08	DE_like_sp_DE_like_vs_DE_like_sp_others	up	1.08125270345996	0.607653026846245
Chd3	-0.503481477420674	0.785	0.843	8.748e-13	1.58e-08	DE_like_sp_DE_like_vs_DE_like_sp_others	down	1.90394424121709	3.11308439695125
Ptprt	0.715911334752057	0.219	0.071	8.769e-13	1.584e-08	DE_like_sp_DE_like_vs_DE_like_sp_others	up	0.833768075097641	0.115608500507986
Inpp4b	-0.635702068153604	0.024	0.198	8.81e-13	1.592e-08	DE_like_sp_DE_like_vs_DE_like_sp_others	down	0.0189391233075549	0.579011477489489
Dcn	-0.891426823235209	0.194	0.402	8.839e-13	1.597e-08	DE_like_sp_DE_like_vs_DE_like_sp_others	down	0.262060208795563	1.33598007420886
Nme1	0.38132469602639	0.896	0.838	9.787e-13	1.768e-08	DE_like_sp_DE_like_vs_DE_like_sp_others	up	4.57892238726333	3.28174033574403
Svil	-0.56294581005863	0.785	0.807	1.043e-12	1.884e-08	DE_like_sp_DE_like_vs_DE_like_sp_others	down	1.85534418156336	3.2143077484919
Syt1	-0.8058540781181	0.111	0.311	1.076e-12	1.944e-08	DE_like_sp_DE_like_vs_DE_like_sp_others	down	0.1460536092499	0.998725400718153
Kcnip4	-0.734885779846534	0.052	0.246	1.096e-12	1.98e-08	DE_like_sp_DE_like_vs_DE_like_sp_others	down	0.188811310615014	0.974006191338039
Dmrt2	-0.323279052780669	0.003	0.163	1.134e-12	2.048e-08	DE_like_sp_DE_like_vs_DE_like_sp_others	down	0.00707822723024198	0.256969794442311
Chmp4c	0.33958468896814	0.17	0.042	1.179e-12	2.129e-08	DE_like_sp_DE_like_vs_DE_like_sp_others	up	0.323514895580006	0.0444755078601393
Col6a3	-0.469714271752454	0.17	0.385	1.199e-12	2.166e-08	DE_like_sp_DE_like_vs_DE_like_sp_others	down	0.216799336093443	0.681545063655183
Iqsec1	-0.520330883636729	0.181	0.403	1.212e-12	2.19e-08	DE_like_sp_DE_like_vs_DE_like_sp_others	down	0.236858610755942	0.770313567550637
Lum	-0.692763864800613	0.146	0.349	1.247e-12	2.254e-08	DE_like_sp_DE_like_vs_DE_like_sp_others	down	0.157612679367652	0.866813267671482
Hras	0.369039562405906	0.889	0.759	1.341e-12	2.423e-08	DE_like_sp_DE_like_vs_DE_like_sp_others	up	3.07462304870188	2.15357010660084
Trp53i11	0.235653230779097	0.333	0.138	1.362e-12	2.461e-08	DE_like_sp_DE_like_vs_DE_like_sp_others	false	0.381232204491327	0.171419052343666
Fstl4	0.95144766998348	0.17	0.042	1.375e-12	2.485e-08	DE_like_sp_DE_like_vs_DE_like_sp_others	up	1.18050839994938	0.127061374232103
Rpl18	0.176267846889596	0.997	0.997	1.408e-12	2.544e-08	DE_like_sp_DE_like_vs_DE_like_sp_others	false	31.2837264326651	27.5689712452792
Macrod1	0.305695633244937	0.476	0.254	1.443e-12	2.606e-08	DE_like_sp_DE_like_vs_DE_like_sp_others	up	0.671763223352018	0.351021200422461
Pde7b	-0.635478403377913	0.139	0.344	1.533e-12	2.77e-08	DE_like_sp_DE_like_vs_DE_like_sp_others	down	0.16526540993237	0.806077876747707
Gm33302	0.262938813931814	0.247	0.086	1.648e-12	2.978e-08	DE_like_sp_DE_like_vs_DE_like_sp_others	up	0.32413296056783	0.101910540657365
Arhgap6	-0.484582879315479	0.049	0.241	1.696e-12	3.064e-08	DE_like_sp_DE_like_vs_DE_like_sp_others	down	0.0807281290201052	0.508563286261657
Pik3r3	0.648379007374172	0.5	0.304	1.719e-12	3.105e-08	DE_like_sp_DE_like_vs_DE_like_sp_others	up	1.36855392326657	0.510201453314021
Nasp	0.409316469428973	0.892	0.734	1.857e-12	3.355e-08	DE_like_sp_DE_like_vs_DE_like_sp_others	up	3.90440839067262	2.69159412118
Slc39a8	0.377385733012761	0.253	0.093	1.971e-12	3.562e-08	DE_like_sp_DE_like_vs_DE_like_sp_others	up	0.441210159983364	0.108102691573148
Smoc2	-0.438832394961105	0.212	0.447	2.092e-12	3.781e-08	DE_like_sp_DE_like_vs_DE_like_sp_others	down	0.522991125252275	1.0610052704351
Cdc34	0.243027866563365	0.5	0.284	2.097e-12	3.788e-08	DE_like_sp_DE_like_vs_DE_like_sp_others	false	0.650004585270974	0.392557556031193
C430049B03Rik	-0.502827967128072	0.156	0.369	2.099e-12	3.792e-08	DE_like_sp_DE_like_vs_DE_like_sp_others	down	0.194038271831273	0.68830530554796
Susd4	0.686276287956222	0.5	0.302	2.178e-12	3.936e-08	DE_like_sp_DE_like_vs_DE_like_sp_others	up	1.48005723684966	0.540375145507486
Kif1a	0.28207264800226	0.247	0.086	2.248e-12	4.061e-08	DE_like_sp_DE_like_vs_DE_like_sp_others	up	0.342638463400475	0.10262890805864
Cks1b	0.373686387380388	0.802	0.647	2.249e-12	4.062e-08	DE_like_sp_DE_like_vs_DE_like_sp_others	up	2.47500225680181	1.68064111493239
Dlc1	-0.544003644574364	0.132	0.355	2.337e-12	4.222e-08	DE_like_sp_DE_like_vs_DE_like_sp_others	down	0.351955275934324	0.967392907596927
Proser2	0.352270586134838	0.274	0.106	2.453e-12	4.432e-08	DE_like_sp_DE_like_vs_DE_like_sp_others	up	0.444951379750776	0.13047006131811
Sp5	0.359582981126307	0.135	0.026	2.495e-12	4.508e-08	DE_like_sp_DE_like_vs_DE_like_sp_others	up	0.33901841746257	0.0421981286783091
Rplp0	0.169701377480692	1	0.999	2.991e-12	5.404e-08	DE_like_sp_DE_like_vs_DE_like_sp_others	false	47.1883730124065	41.8389494339773
Pclaf	0.550305887445776	0.691	0.475	3.335e-12	6.025e-08	DE_like_sp_DE_like_vs_DE_like_sp_others	up	3.10073638325523	1.79920760248377
Hnrnpab	0.322811423786111	0.934	0.835	3.358e-12	6.067e-08	DE_like_sp_DE_like_vs_DE_like_sp_others	up	4.56889310086257	3.4508984755087
Cdk2ap1	0.397030504959058	0.719	0.55	3.704e-12	6.692e-08	DE_like_sp_DE_like_vs_DE_like_sp_others	up	1.56435087097203	0.946068919872466
Fam241a	-0.409831558543234	0.052	0.234	4.028e-12	7.277e-08	DE_like_sp_DE_like_vs_DE_like_sp_others	down	0.0477364193059508	0.388624038516309
Sox11	0.488784284220752	0.875	0.75	4.111e-12	7.428e-08	DE_like_sp_DE_like_vs_DE_like_sp_others	up	4.22487396310349	2.72219025917853
Col8a1	-0.58660349323577	0.16	0.375	4.48e-12	8.095e-08	DE_like_sp_DE_like_vs_DE_like_sp_others	down	0.27868192833573	0.916278527965645
Capn6	-0.594176039953222	0.33	0.523	4.95e-12	8.944e-08	DE_like_sp_DE_like_vs_DE_like_sp_others	down	0.420189699301075	1.13997810182972
Chsy3	-0.604116056496983	0.056	0.237	5.918e-12	1.069e-07	DE_like_sp_DE_like_vs_DE_like_sp_others	down	0.0582698038869933	0.604629038565299
Has3	0.211116551219457	0.188	0.053	6.035e-12	1.09e-07	DE_like_sp_DE_like_vs_DE_like_sp_others	false	0.222350236442499	0.0542371952739739
Lhx8	-0.322717982442653	0.042	0.223	6.102e-12	1.102e-07	DE_like_sp_DE_like_vs_DE_like_sp_others	down	0.0621776162759995	0.325393504772791
Cdh13	1.19065430657577	0.427	0.251	6.18e-12	1.116e-07	DE_like_sp_DE_like_vs_DE_like_sp_others	up	2.54895073588309	0.554575752228897
Angptl1	-0.346441954265144	0.038	0.216	6.272e-12	1.133e-07	DE_like_sp_DE_like_vs_DE_like_sp_others	down	0.0493415451436767	0.33102734300096
Col12a1	-0.527203676635241	0.135	0.335	6.935e-12	1.253e-07	DE_like_sp_DE_like_vs_DE_like_sp_others	down	0.156445565804753	0.662875154616254
Tagln2	0.4096301905155	0.688	0.493	7.128e-12	1.288e-07	DE_like_sp_DE_like_vs_DE_like_sp_others	up	1.93729223466522	1.20991458715565
Pdzrn3	-0.644087685669557	0.49	0.632	7.266e-12	1.313e-07	DE_like_sp_DE_like_vs_DE_like_sp_others	down	1.29302990790983	2.57929496887273
Dmkn	0.659161897294637	0.267	0.107	7.372e-12	1.332e-07	DE_like_sp_DE_like_vs_DE_like_sp_others	up	0.891292041011658	0.196741465137618
Scx	0.297250728531971	0.274	0.108	7.68e-12	1.387e-07	DE_like_sp_DE_like_vs_DE_like_sp_others	up	0.500980442779398	0.219961797935146
Sumo2	0.29095103512168	0.962	0.921	8.099e-12	1.463e-07	DE_like_sp_DE_like_vs_DE_like_sp_others	up	7.95300229762962	6.31630237172415
Sh3bp4	0.293302836213671	0.358	0.174	8.252e-12	1.491e-07	DE_like_sp_DE_like_vs_DE_like_sp_others	up	0.481639006215335	0.207518006492846
Ptprd	-0.696223872445151	0.708	0.761	8.311e-12	1.502e-07	DE_like_sp_DE_like_vs_DE_like_sp_others	down	2.75291526372735	5.07635341162887
Nlgn1	-0.654621905100313	0.212	0.43	8.724e-12	1.576e-07	DE_like_sp_DE_like_vs_DE_like_sp_others	down	0.662108630588268	1.61231797365886
Gm47071	0.692771481887161	0.653	0.485	1.086e-11	1.962e-07	DE_like_sp_DE_like_vs_DE_like_sp_others	up	2.85579098658885	1.38457880774077
Leo1	0.266364811603526	0.514	0.299	1.09e-11	1.97e-07	DE_like_sp_DE_like_vs_DE_like_sp_others	up	0.632387406023292	0.355586362059436
Birc5	0.374300451812766	0.635	0.413	1.127e-11	2.036e-07	DE_like_sp_DE_like_vs_DE_like_sp_others	up	1.87457732877851	1.2162854593216
Mki67	0.508726238081859	0.556	0.345	1.21e-11	2.186e-07	DE_like_sp_DE_like_vs_DE_like_sp_others	up	1.72561032450785	0.914521913886726
Rpl15	0.181051710983883	1	0.995	1.253e-11	2.264e-07	DE_like_sp_DE_like_vs_DE_like_sp_others	false	33.8640195919744	29.7503726530407
Map3k4	0.21428289981201	0.497	0.293	1.297e-11	2.343e-07	DE_like_sp_DE_like_vs_DE_like_sp_others	false	0.657901068079484	0.427362483151782
Hs3st3b1	0.389508031152348	0.243	0.09	1.314e-11	2.374e-07	DE_like_sp_DE_like_vs_DE_like_sp_others	up	0.474297424331055	0.124100077672103
Gxylt2	-0.466072186183636	0.17	0.372	1.463e-11	2.644e-07	DE_like_sp_DE_like_vs_DE_like_sp_others	down	0.202240445672131	0.657197770083459
Nr3c1	-0.441563811056879	0.177	0.389	1.514e-11	2.736e-07	DE_like_sp_DE_like_vs_DE_like_sp_others	down	0.216004019585677	0.647996870886898
B530045E10Rik	0.385174385500394	0.149	0.035	1.587e-11	2.867e-07	DE_like_sp_DE_like_vs_DE_like_sp_others	up	0.405505255165624	0.0748046840872791
Cxadr	0.349912085140112	0.524	0.328	1.786e-11	3.227e-07	DE_like_sp_DE_like_vs_DE_like_sp_others	up	0.84439620254389	0.445734700665579
Cct8	0.212497097111528	0.906	0.789	1.879e-11	3.394e-07	DE_like_sp_DE_like_vs_DE_like_sp_others	false	3.06332449648323	2.50511058103656
Bax	0.318263388863542	0.726	0.552	1.9e-11	3.432e-07	DE_like_sp_DE_like_vs_DE_like_sp_others	up	1.47033512978667	0.979796721658977
Ankrd44	-0.484727625717592	0.17	0.371	1.933e-11	3.493e-07	DE_like_sp_DE_like_vs_DE_like_sp_others	down	0.203550414407751	0.680582403391008
Fdps	0.363576543336321	0.694	0.517	1.971e-11	3.562e-07	DE_like_sp_DE_like_vs_DE_like_sp_others	up	1.82918486774876	1.19753080839331
Plagl1	-0.634137995485904	0.431	0.589	2.028e-11	3.664e-07	DE_like_sp_DE_like_vs_DE_like_sp_others	down	0.645319624541754	1.54945083945511
Prelid1	0.317223495389781	0.858	0.689	2.101e-11	3.796e-07	DE_like_sp_DE_like_vs_DE_like_sp_others	up	2.14576967228374	1.52333591694325
Srsf3	0.33344139814538	0.969	0.911	2.181e-11	3.94e-07	DE_like_sp_DE_like_vs_DE_like_sp_others	up	7.46297144197701	5.71509306629991
Ppp1r3b	-0.38809952356274	0.097	0.288	2.202e-11	3.979e-07	DE_like_sp_DE_like_vs_DE_like_sp_others	down	0.0978910391263309	0.433518264392142
Mafb	-0.589037608730043	0.309	0.519	2.229e-11	4.027e-07	DE_like_sp_DE_like_vs_DE_like_sp_others	down	0.589104537499794	1.38646325513357
Rbpms	0.325059356293911	0.396	0.202	2.414e-11	4.361e-07	DE_like_sp_DE_like_vs_DE_like_sp_others	up	0.588167089143923	0.26629430959748
Snrpf	0.30194898118147	0.941	0.861	2.475e-11	4.472e-07	DE_like_sp_DE_like_vs_DE_like_sp_others	up	4.52217369347135	3.47781393122595
Nherf1	0.248894455737945	0.365	0.176	2.513e-11	4.54e-07	DE_like_sp_DE_like_vs_DE_like_sp_others	false	0.460243561738385	0.227219877029639
Adam22	-0.290926250498268	0.045	0.215	2.543e-11	4.594e-07	DE_like_sp_DE_like_vs_DE_like_sp_others	down	0.0346844539131356	0.262898340344259
Zdhhc14	-0.308589993051013	0.017	0.172	2.608e-11	4.711e-07	DE_like_sp_DE_like_vs_DE_like_sp_others	down	0.0228553794895605	0.263789650078299
Etv1	0.259092056309572	0.267	0.106	2.672e-11	4.827e-07	DE_like_sp_DE_like_vs_DE_like_sp_others	up	0.343076015514874	0.120678200355896
Nrarp	0.201506775912584	0.208	0.068	2.677e-11	4.837e-07	DE_like_sp_DE_like_vs_DE_like_sp_others	false	0.242523321555314	0.0788176540258467
Lox	-0.271271682277259	0.024	0.184	2.796e-11	5.052e-07	DE_like_sp_DE_like_vs_DE_like_sp_others	down	0.0238756659483102	0.232782500552089
Prickle2	-0.446826791312659	0.16	0.355	2.849e-11	5.147e-07	DE_like_sp_DE_like_vs_DE_like_sp_others	down	0.264094836662418	0.719564728806548
Cdh11	-0.752800761948119	0.372	0.525	2.862e-11	5.17e-07	DE_like_sp_DE_like_vs_DE_like_sp_others	down	0.74926360919053	1.94305186610435
Rps9	0.166326975287752	1	0.997	3.115e-11	5.627e-07	DE_like_sp_DE_like_vs_DE_like_sp_others	false	33.849899800698	30.0532351733186
Eif3c	0.288885575807625	0.892	0.757	3.325e-11	6.007e-07	DE_like_sp_DE_like_vs_DE_like_sp_others	up	2.78195143411413	2.0941010795386
Rpl36al	0.248597984278953	0.976	0.941	3.405e-11	6.152e-07	DE_like_sp_DE_like_vs_DE_like_sp_others	false	7.62632035312862	6.25925897844665
Ahnak	-0.554401701143558	0.51	0.677	3.484e-11	6.294e-07	DE_like_sp_DE_like_vs_DE_like_sp_others	down	0.987902459658796	1.9155408426426
Col6a2	-0.457044742748607	0.132	0.328	3.651e-11	6.596e-07	DE_like_sp_DE_like_vs_DE_like_sp_others	down	0.153305679223667	0.579694437129019
Msx1	-0.540396263233588	0.087	0.265	4.407e-11	7.962e-07	DE_like_sp_DE_like_vs_DE_like_sp_others	down	0.0922041369866656	0.584708140654714
Atp2b1	0.384823125004813	0.674	0.486	4.409e-11	7.967e-07	DE_like_sp_DE_like_vs_DE_like_sp_others	up	1.36393543864017	0.809101784500256
Mt1	-0.714829458332592	0.149	0.354	4.465e-11	8.067e-07	DE_like_sp_DE_like_vs_DE_like_sp_others	down	0.38942326796464	1.27603346856097
Magi2	-0.802472342074684	0.243	0.434	4.541e-11	8.204e-07	DE_like_sp_DE_like_vs_DE_like_sp_others	down	0.40969797013407	1.45386761584924
Ntf3	-0.395603600822111	0.083	0.266	4.668e-11	8.434e-07	DE_like_sp_DE_like_vs_DE_like_sp_others	down	0.0966736189481916	0.439385815342573
Lhfpl2	-0.366325812520959	0.097	0.283	5.324e-11	9.618e-07	DE_like_sp_DE_like_vs_DE_like_sp_others	down	0.0987050087470095	0.413114036448411
Rora	-0.735691257580421	0.663	0.721	5.74e-11	1.037e-06	DE_like_sp_DE_like_vs_DE_like_sp_others	down	1.81982320301718	3.6910609819938
Wwc2	-0.420077580039641	0.257	0.459	6.128e-11	1.107e-06	DE_like_sp_DE_like_vs_DE_like_sp_others	down	0.340885283241422	0.790745012173553
Cftr	-0.395658743114899	0.017	0.165	6.931e-11	1.252e-06	DE_like_sp_DE_like_vs_DE_like_sp_others	down	0.0174358944508469	0.335200124809096
Slc1a3	-0.46896486819261	0.149	0.34	6.932e-11	1.252e-06	DE_like_sp_DE_like_vs_DE_like_sp_others	down	0.161374069568314	0.603957486579843
St8sia4	0.168744254310181	0.125	0.026	7.31e-11	1.321e-06	DE_like_sp_DE_like_vs_DE_like_sp_others	false	0.151967917572516	0.0230079303633113
Dstn	0.378909964233526	0.958	0.865	7.504e-11	1.356e-06	DE_like_sp_DE_like_vs_DE_like_sp_others	up	5.50576527802114	4.00167004934238
Hnrnpf	0.266379078623586	0.927	0.86	7.643e-11	1.381e-06	DE_like_sp_DE_like_vs_DE_like_sp_others	up	4.53000789556659	3.5960687237248
Rpl19	0.141375225376706	1	0.995	8.47e-11	1.53e-06	DE_like_sp_DE_like_vs_DE_like_sp_others	false	31.0396486540121	28.0470301976591
Rpl27	0.163861839595231	0.997	0.986	8.674e-11	1.567e-06	DE_like_sp_DE_like_vs_DE_like_sp_others	false	21.2063637798256	18.8203085064967
Hspd1	0.35897347625068	0.913	0.812	8.924e-11	1.612e-06	DE_like_sp_DE_like_vs_DE_like_sp_others	up	4.36876327139379	3.18470732524385
Txnrd1	0.328344091075667	0.569	0.377	9.164e-11	1.656e-06	DE_like_sp_DE_like_vs_DE_like_sp_others	up	0.975588261048946	0.571979048567486
Nectin3	0.542785003210295	0.406	0.241	9.277e-11	1.676e-06	DE_like_sp_DE_like_vs_DE_like_sp_others	up	0.922810596820136	0.318806281762928
Lef1	0.995140454456124	0.458	0.274	9.322e-11	1.684e-06	DE_like_sp_DE_like_vs_DE_like_sp_others	up	2.20102235918157	0.605456432231294
Lama3	-0.347078768301118	0.094	0.282	9.466e-11	1.71e-06	DE_like_sp_DE_like_vs_DE_like_sp_others	down	0.141731302133559	0.449132577422444
Mab21l2	-0.326209277048785	0.031	0.187	9.514e-11	1.719e-06	DE_like_sp_DE_like_vs_DE_like_sp_others	down	0.028511379085186	0.286393835474852
Gm43824	0.207742773353455	0.156	0.041	9.58e-11	1.731e-06	DE_like_sp_DE_like_vs_DE_like_sp_others	false	0.21804807652867	0.0529772253231601
Plcl1	-0.380923997273469	0.045	0.211	9.666e-11	1.746e-06	DE_like_sp_DE_like_vs_DE_like_sp_others	down	0.0784883626120443	0.401146775741402
Bmp6	-0.302552855506794	0.031	0.188	1.109e-10	2.004e-06	DE_like_sp_DE_like_vs_DE_like_sp_others	down	0.0346329306585809	0.273043135210801
Erbb4	-0.628868368810869	0.028	0.178	1.292e-10	2.334e-06	DE_like_sp_DE_like_vs_DE_like_sp_others	down	0.0258782038763565	0.582286106096516
Ttc28	-0.485170440067575	0.601	0.681	1.413e-10	2.553e-06	DE_like_sp_DE_like_vs_DE_like_sp_others	down	1.01931564161611	1.82296629197232
Rpl36	0.172506371228644	1	0.99	1.443e-10	2.607e-06	DE_like_sp_DE_like_vs_DE_like_sp_others	false	23.8002035198777	21.0034229478258
Rps27l	0.293422351178859	0.944	0.862	1.497e-10	2.705e-06	DE_like_sp_DE_like_vs_DE_like_sp_others	up	4.5533554993312	3.52979271680052
Tmem108	-0.64802002238573	0.181	0.376	1.597e-10	2.885e-06	DE_like_sp_DE_like_vs_DE_like_sp_others	down	0.424035365052965	1.227332347738
Gmnn	0.253560711810536	0.535	0.327	1.607e-10	2.903e-06	DE_like_sp_DE_like_vs_DE_like_sp_others	up	0.885041183641718	0.579591376067464
Tmem132c	-0.449912636840225	0.035	0.193	1.609e-10	2.906e-06	DE_like_sp_DE_like_vs_DE_like_sp_others	down	0.0590460326907523	0.443156004580316
Fkbp1a	0.247972485863916	0.882	0.708	1.61e-10	2.909e-06	DE_like_sp_DE_like_vs_DE_like_sp_others	false	2.30424373089302	1.78079741556377
Slc38a1	0.35129276074394	0.49	0.304	1.744e-10	3.151e-06	DE_like_sp_DE_like_vs_DE_like_sp_others	up	0.766521043982635	0.38330812318962
Cenpf	0.434435869722314	0.542	0.335	1.859e-10	3.359e-06	DE_like_sp_DE_like_vs_DE_like_sp_others	up	1.83663053817293	1.09777613351731
Kif26b	-0.535848717663364	0.146	0.34	1.969e-10	3.557e-06	DE_like_sp_DE_like_vs_DE_like_sp_others	down	0.305447833951519	0.88888447040436
Coro1c	0.231385075028768	0.434	0.238	1.99e-10	3.596e-06	DE_like_sp_DE_like_vs_DE_like_sp_others	false	0.508345265721606	0.283162995944791
Nxph1	-0.497355205989529	0.007	0.142	2.013e-10	3.637e-06	DE_like_sp_DE_like_vs_DE_like_sp_others	down	0.0152590085919401	0.429548860679552
Asap2	0.298320013093005	0.514	0.324	2.07e-10	3.74e-06	DE_like_sp_DE_like_vs_DE_like_sp_others	up	0.731468730717713	0.406491684044655
Nckap5	-0.87676287364391	0.503	0.632	2.122e-10	3.835e-06	DE_like_sp_DE_like_vs_DE_like_sp_others	down	1.23245979295761	3.09426651424447
S100a16	-0.789763339613253	0.358	0.546	2.251e-10	4.067e-06	DE_like_sp_DE_like_vs_DE_like_sp_others	down	0.613868962210436	1.78532614650272
Ak6	0.259081514369483	0.531	0.342	2.289e-10	4.135e-06	DE_like_sp_DE_like_vs_DE_like_sp_others	up	0.766050249568163	0.474132001024615
Mtmr7	0.177991272900337	0.191	0.063	2.355e-10	4.254e-06	DE_like_sp_DE_like_vs_DE_like_sp_others	false	0.202952188511058	0.0615467801154715
Ptpru	0.268183679319202	0.444	0.252	2.365e-10	4.272e-06	DE_like_sp_DE_like_vs_DE_like_sp_others	up	0.593594293861913	0.321667599091782
Klf12	-0.534809505928879	0.458	0.607	2.373e-10	4.287e-06	DE_like_sp_DE_like_vs_DE_like_sp_others	down	0.811203980397578	1.62023991933855
Fkbp4	0.289953805001238	0.865	0.766	2.431e-10	4.393e-06	DE_like_sp_DE_like_vs_DE_like_sp_others	up	2.75240135017383	2.06764203533713
Fth1	-0.313274124925717	0.986	0.968	2.46e-10	4.445e-06	DE_like_sp_DE_like_vs_DE_like_sp_others	down	10.6784781973565	13.5077662125486
Afap1l2	0.207137595041252	0.181	0.058	2.478e-10	4.477e-06	DE_like_sp_DE_like_vs_DE_like_sp_others	false	0.232824313979596	0.0662184566629041
Srsf9	0.281128571677336	0.826	0.674	2.489e-10	4.497e-06	DE_like_sp_DE_like_vs_DE_like_sp_others	up	2.00163331844858	1.46861468609416
Nrp1	-0.434068036019943	0.042	0.199	2.494e-10	4.507e-06	DE_like_sp_DE_like_vs_DE_like_sp_others	down	0.056067010327081	0.423382344511931
Rpl32	0.143474442687912	1	1	2.73e-10	4.933e-06	DE_like_sp_DE_like_vs_DE_like_sp_others	false	48.6321413889412	43.9319180758242
Nfasc	0.180844084855494	0.135	0.032	2.818e-10	5.091e-06	DE_like_sp_DE_like_vs_DE_like_sp_others	false	0.184617646667269	0.0432777853241687
Rpl37	0.16424077035423	1	0.994	2.872e-10	5.19e-06	DE_like_sp_DE_like_vs_DE_like_sp_others	false	27.3277735070604	24.2778375944985
Lamb3	0.270850147758711	0.378	0.196	3.023e-10	5.461e-06	DE_like_sp_DE_like_vs_DE_like_sp_others	up	0.51974245707967	0.258018761771627
Lsm2	0.341587153100315	0.701	0.542	3.122e-10	5.641e-06	DE_like_sp_DE_like_vs_DE_like_sp_others	up	1.6377551315478	1.0801910021859
Rfc4	0.220687922584379	0.552	0.338	3.132e-10	5.659e-06	DE_like_sp_DE_like_vs_DE_like_sp_others	false	0.80830379607167	0.550114303280295
1810037I17Rik	0.379873568308913	0.837	0.687	3.174e-10	5.734e-06	DE_like_sp_DE_like_vs_DE_like_sp_others	up	2.59617766141648	1.76229886567434
Txnl4a	0.27192978159601	0.809	0.629	3.359e-10	6.069e-06	DE_like_sp_DE_like_vs_DE_like_sp_others	up	1.74091503070744	1.26846716715772
Ppp1cc	0.300759942635341	0.785	0.637	3.373e-10	6.094e-06	DE_like_sp_DE_like_vs_DE_like_sp_others	up	1.82267092449147	1.28998201054317
Rexo2	0.351708989203083	0.583	0.412	3.762e-10	6.796e-06	DE_like_sp_DE_like_vs_DE_like_sp_others	up	1.0808385712404	0.629226035865857
Rpl35	0.163889871486798	0.993	0.95	3.777e-10	6.825e-06	DE_like_sp_DE_like_vs_DE_like_sp_others	false	9.47421421344419	8.347629482959
Serpinf1	-0.387056905223033	0.097	0.27	3.899e-10	7.044e-06	DE_like_sp_DE_like_vs_DE_like_sp_others	down	0.0926752053631351	0.425662716614273
Mob3b	0.375072827132066	0.5	0.306	4.011e-10	7.247e-06	DE_like_sp_DE_like_vs_DE_like_sp_others	up	0.917478523924286	0.477113119012356
Acaa2	-0.529479870016318	0.378	0.58	4.019e-10	7.261e-06	DE_like_sp_DE_like_vs_DE_like_sp_others	down	0.680924439439643	1.42253614964595
Hmgb2	0.379426326848775	0.865	0.768	4.049e-10	7.316e-06	DE_like_sp_DE_like_vs_DE_like_sp_others	up	6.27003801823052	4.58741013785245
Klf5	-0.608876116748234	0.24	0.443	4.145e-10	7.489e-06	DE_like_sp_DE_like_vs_DE_like_sp_others	down	0.423237655177063	1.16652965095444
Rnaseh2c	0.312625439794773	0.774	0.592	4.224e-10	7.631e-06	DE_like_sp_DE_like_vs_DE_like_sp_others	up	1.77288332678404	1.23114801491199
Fblim1	0.306061268947989	0.385	0.214	4.296e-10	7.762e-06	DE_like_sp_DE_like_vs_DE_like_sp_others	up	0.556906001438448	0.25777724894838
Mest	-0.723246824358038	0.542	0.623	4.437e-10	8.016e-06	DE_like_sp_DE_like_vs_DE_like_sp_others	down	0.883266366769299	2.10462644135655
Cks2	0.308247802192065	0.663	0.472	4.589e-10	8.29e-06	DE_like_sp_DE_like_vs_DE_like_sp_others	up	2.10804673313262	1.50860981910955
Sntb1	-0.408799730579132	0.09	0.269	4.603e-10	8.316e-06	DE_like_sp_DE_like_vs_DE_like_sp_others	down	0.171690358555747	0.552191034577206
Znrf3	0.422124583650236	0.726	0.526	4.676e-10	8.449e-06	DE_like_sp_DE_like_vs_DE_like_sp_others	up	1.75768207800712	1.05682195619006
Epha3	-0.874860801967598	0.128	0.299	4.79e-10	8.654e-06	DE_like_sp_DE_like_vs_DE_like_sp_others	down	0.204148860801958	1.20312521160455
Rps18	0.142834857011306	1	0.999	4.847e-10	8.757e-06	DE_like_sp_DE_like_vs_DE_like_sp_others	false	40.5911814205005	36.6688412248918
Nopchap1	0.330699619914903	0.458	0.284	4.952e-10	8.947e-06	DE_like_sp_DE_like_vs_DE_like_sp_others	up	0.689520927943848	0.341949961889785
Smarce1	0.265783422471964	0.854	0.713	5.071e-10	9.162e-06	DE_like_sp_DE_like_vs_DE_like_sp_others	up	2.20470583568227	1.66390329853262
Khdrbs2	-0.482035570622994	0.031	0.178	5.444e-10	9.836e-06	DE_like_sp_DE_like_vs_DE_like_sp_others	down	0.0430281290909501	0.45324821835575
Mcm7	0.285318639508569	0.663	0.444	5.497e-10	9.931e-06	DE_like_sp_DE_like_vs_DE_like_sp_others	up	1.11061215516419	0.730322495834976
Stap1	0.189806598793151	0.115	0.023	5.585e-10	1.009e-05	DE_like_sp_DE_like_vs_DE_like_sp_others	false	0.219739938964207	0.0676171782803685
Ube2i	0.236560807479154	0.892	0.795	5.646e-10	1.02e-05	DE_like_sp_DE_like_vs_DE_like_sp_others	false	3.16983630468441	2.53755621175313
Col18a1	0.327913326801017	0.691	0.484	5.888e-10	1.064e-05	DE_like_sp_DE_like_vs_DE_like_sp_others	up	1.38021809542268	0.894811816969886
Lama4	-0.307798966556877	0.073	0.239	6.85e-10	1.238e-05	DE_like_sp_DE_like_vs_DE_like_sp_others	down	0.076494647987665	0.329493253424463
Gpr15lg	-0.629776564750554	0.028	0.17	6.942e-10	1.254e-05	DE_like_sp_DE_like_vs_DE_like_sp_others	down	0.0422053093017606	0.608545023512323
Krt4	-1.14517605407229	0.003	0.127	7.045e-10	1.273e-05	DE_like_sp_DE_like_vs_DE_like_sp_others	down	0.00712527032555965	1.22109775250953
Lyar	0.274344229655742	0.677	0.484	7.084e-10	1.28e-05	DE_like_sp_DE_like_vs_DE_like_sp_others	up	1.2985688513852	0.898932710707442
Pdgfra	-0.329056691831939	0.073	0.241	7.105e-10	1.284e-05	DE_like_sp_DE_like_vs_DE_like_sp_others	down	0.084174679025895	0.358856504393128
Rbm3	0.269226190965464	0.969	0.91	7.224e-10	1.305e-05	DE_like_sp_DE_like_vs_DE_like_sp_others	up	5.76155102422621	4.60890075709611
Rps6	0.172395792964575	1	0.981	7.266e-10	1.313e-05	DE_like_sp_DE_like_vs_DE_like_sp_others	false	15.8535456271092	13.9535005947483
Rrm2	0.306032021661683	0.424	0.236	7.554e-10	1.365e-05	DE_like_sp_DE_like_vs_DE_like_sp_others	up	0.711746145426194	0.383047246149326
Tmcc3	0.377242365530623	0.354	0.188	7.629e-10	1.378e-05	DE_like_sp_DE_like_vs_DE_like_sp_others	up	0.61442689033712	0.241573602313783
Satb2	-0.524314640304767	0.073	0.233	7.701e-10	1.391e-05	DE_like_sp_DE_like_vs_DE_like_sp_others	down	0.0646989296918133	0.527596493245244
Tspear	0.717556214974734	0.222	0.089	7.934e-10	1.433e-05	DE_like_sp_DE_like_vs_DE_like_sp_others	up	0.883129986540993	0.144357032640724
Smox	0.281102287876561	0.361	0.19	8.035e-10	1.452e-05	DE_like_sp_DE_like_vs_DE_like_sp_others	up	0.488979689194942	0.223803189522093
Ddah2	0.312668269361099	0.826	0.66	8.106e-10	1.464e-05	DE_like_sp_DE_like_vs_DE_like_sp_others	up	2.31141858486866	1.6646841545137
Fat4	-0.318947554871263	0.069	0.229	8.17e-10	1.476e-05	DE_like_sp_DE_like_vs_DE_like_sp_others	down	0.0628285659960417	0.322749529599399
Adamts12	-0.312249071611018	0.059	0.212	8.45e-10	1.527e-05	DE_like_sp_DE_like_vs_DE_like_sp_others	down	0.0437938713662233	0.292993881834169
Pa2g4	0.322970328063603	0.785	0.623	8.521e-10	1.54e-05	DE_like_sp_DE_like_vs_DE_like_sp_others	up	1.9747840201606	1.37661982936718
Dkk2	-0.81302085083391	0.142	0.31	8.539e-10	1.543e-05	DE_like_sp_DE_like_vs_DE_like_sp_others	down	0.194610186783766	1.09398100603283
Il1rapl1	-0.395948782473356	0.031	0.178	8.696e-10	1.571e-05	DE_like_sp_DE_like_vs_DE_like_sp_others	down	0.0519392125897799	0.380868057137191
Ppp2r3a	-0.493351042873218	0.462	0.624	9.409e-10	1.7e-05	DE_like_sp_DE_like_vs_DE_like_sp_others	down	0.74580572620191	1.45398880359558
Acot7	0.267650656548828	0.545	0.351	9.514e-10	1.719e-05	DE_like_sp_DE_like_vs_DE_like_sp_others	up	0.864035270019842	0.546803036294837
Cpne8	-0.340925054704109	0.052	0.211	9.673e-10	1.748e-05	DE_like_sp_DE_like_vs_DE_like_sp_others	down	0.0829686737130967	0.36854315528563
Col5a2	-0.623154459045047	0.483	0.575	9.717e-10	1.755e-05	DE_like_sp_DE_like_vs_DE_like_sp_others	down	0.728114834355488	1.65764923100692
Maml2	-0.517595144693781	0.427	0.596	9.868e-10	1.783e-05	DE_like_sp_DE_like_vs_DE_like_sp_others	down	0.848912510996556	1.6431583312019
Cct6a	0.256815633340042	0.906	0.782	1.01e-09	1.825e-05	DE_like_sp_DE_like_vs_DE_like_sp_others	up	3.09536883744881	2.42593108962452
Shmt1	0.215619668745875	0.33	0.161	1.036e-09	1.872e-05	DE_like_sp_DE_like_vs_DE_like_sp_others	false	0.355941972232661	0.166001742890643
Ranbp1	0.335470650646372	0.924	0.842	1.045e-09	1.888e-05	DE_like_sp_DE_like_vs_DE_like_sp_others	up	4.79500615910743	3.59122561237168
Chodl	-0.326497271462485	0.031	0.175	1.068e-09	1.93e-05	DE_like_sp_DE_like_vs_DE_like_sp_others	down	0.0476898647205422	0.310699550256343
Noc2l	0.271055338701238	0.576	0.38	1.076e-09	1.944e-05	DE_like_sp_DE_like_vs_DE_like_sp_others	up	0.85942513831069	0.539339525922745
Ntrk2	0.518941558534043	0.385	0.212	1.086e-09	1.962e-05	DE_like_sp_DE_like_vs_DE_like_sp_others	up	1.02145526744538	0.40960437802559
Npr3	-0.295335495149447	0.049	0.203	1.097e-09	1.981e-05	DE_like_sp_DE_like_vs_DE_like_sp_others	down	0.0714536537417726	0.311882115809271
Lmna	-0.52026697186607	0.597	0.696	1.14e-09	2.06e-05	DE_like_sp_DE_like_vs_DE_like_sp_others	down	1.07136042402334	1.96709491490855
Adamts2	-0.2202286933175	0.049	0.207	1.146e-09	2.07e-05	DE_like_sp_DE_like_vs_DE_like_sp_others	false	0.0773700741116463	0.252290188785871
Nkain1	0.143351002082789	0.153	0.045	1.191e-09	2.152e-05	DE_like_sp_DE_like_vs_DE_like_sp_others	false	0.145434971490581	0.0352356880738581
Gm12446	-0.254639570360863	0.014	0.145	1.215e-09	2.196e-05	DE_like_sp_DE_like_vs_DE_like_sp_others	down	0.0194052474589621	0.213333348505799
Mbd2	0.500399551772311	0.639	0.51	1.287e-09	2.326e-05	DE_like_sp_DE_like_vs_DE_like_sp_others	up	1.5829223334458	0.824728597890218
Rpl37a	0.120403460316771	1	0.997	1.298e-09	2.345e-05	DE_like_sp_DE_like_vs_DE_like_sp_others	false	32.4065582496846	29.7297995994382
Ppp1r14b	0.200081217908344	0.972	0.91	1.312e-09	2.37e-05	DE_like_sp_DE_like_vs_DE_like_sp_others	false	5.64175177958711	4.77991968641241
Set	0.293072237817385	0.944	0.921	1.452e-09	2.623e-05	DE_like_sp_DE_like_vs_DE_like_sp_others	up	7.66911970164301	6.07386072804687
Selenoh	0.291958706423195	0.885	0.745	1.471e-09	2.657e-05	DE_like_sp_DE_like_vs_DE_like_sp_others	up	3.20750871981779	2.43511193335584
Dgkh	-0.345116742645837	0.097	0.273	1.497e-09	2.704e-05	DE_like_sp_DE_like_vs_DE_like_sp_others	down	0.132361169020633	0.435262438602406
Calm1	-0.372094992183727	0.951	0.927	1.648e-09	2.977e-05	DE_like_sp_DE_like_vs_DE_like_sp_others	down	4.83926362833481	6.55414838091819
Snrpb	0.27717078173277	0.92	0.81	1.672e-09	3.02e-05	DE_like_sp_DE_like_vs_DE_like_sp_others	up	3.34868949628286	2.58699382883296
Mcu	-0.382018740212016	0.243	0.423	1.685e-09	3.044e-05	DE_like_sp_DE_like_vs_DE_like_sp_others	down	0.281377039187729	0.666606652577237
Lrrc17	-0.239063444344742	0.038	0.184	1.686e-09	3.047e-05	DE_like_sp_DE_like_vs_DE_like_sp_others	false	0.0360442524032782	0.219955610273057
Meis1	-0.609211063486168	0.497	0.64	1.688e-09	3.05e-05	DE_like_sp_DE_like_vs_DE_like_sp_others	down	1.10472436207844	2.20658913408884
Gm47283	0.44027974265775	0.851	0.714	1.728e-09	3.123e-05	DE_like_sp_DE_like_vs_DE_like_sp_others	up	3.42514507752474	2.26002315159719
Smc4	0.35498161468458	0.646	0.47	1.766e-09	3.19e-05	DE_like_sp_DE_like_vs_DE_like_sp_others	up	1.75663391470583	1.15392798376417
Psmb5	0.240361925737732	0.917	0.798	1.79e-09	3.234e-05	DE_like_sp_DE_like_vs_DE_like_sp_others	false	3.17994745283968	2.53681076466283
Odc1	0.41117139359699	0.736	0.607	1.826e-09	3.299e-05	DE_like_sp_DE_like_vs_DE_like_sp_others	up	2.13829511951471	1.3587131011226
Aspn	-0.572691187586961	0.094	0.251	1.851e-09	3.344e-05	DE_like_sp_DE_like_vs_DE_like_sp_others	down	0.0882345469635694	0.614648983488621
Tcf7l2	-0.501409948457187	0.656	0.718	1.897e-09	3.427e-05	DE_like_sp_DE_like_vs_DE_like_sp_others	down	1.35733839971709	2.33341137388244
Edar	0.305527285156611	0.188	0.066	1.938e-09	3.502e-05	DE_like_sp_DE_like_vs_DE_like_sp_others	up	0.346907859695094	0.0883231521263368
Pdlim4	0.347373990923655	0.538	0.367	1.972e-09	3.562e-05	DE_like_sp_DE_like_vs_DE_like_sp_others	up	1.06215261582163	0.619437596950628
Pak1	0.268714464869197	0.493	0.31	2.092e-09	3.779e-05	DE_like_sp_DE_like_vs_DE_like_sp_others	up	0.759707604242697	0.459065727759291
Tomm20	0.285899214257681	0.913	0.81	2.162e-09	3.905e-05	DE_like_sp_DE_like_vs_DE_like_sp_others	up	3.3387057187509	2.55717648231468
Pfn1	0.29695867742316	0.938	0.882	2.385e-09	4.31e-05	DE_like_sp_DE_like_vs_DE_like_sp_others	up	5.43057721839584	4.23273515293012
Cntn4	-0.677026208836544	0.073	0.225	2.528e-09	4.568e-05	DE_like_sp_DE_like_vs_DE_like_sp_others	down	0.0855584027142453	0.731370433960926
Plce1	-0.343777872592261	0.052	0.203	2.705e-09	4.888e-05	DE_like_sp_DE_like_vs_DE_like_sp_others	down	0.0748912623682984	0.360998628852656
Glul	-0.498552892569087	0.215	0.386	2.724e-09	4.922e-05	DE_like_sp_DE_like_vs_DE_like_sp_others	down	0.233102141811906	0.738502906980111
Zfpm2	-0.291691184242158	0.021	0.152	2.928e-09	5.29e-05	DE_like_sp_DE_like_vs_DE_like_sp_others	down	0.0297354192348483	0.257509452378604
Khdrbs3	0.283241624457713	0.566	0.362	2.928e-09	5.291e-05	DE_like_sp_DE_like_vs_DE_like_sp_others	up	1.00779298367631	0.648322653317605
Sdf2l1	0.195218535825389	0.34	0.174	2.945e-09	5.32e-05	DE_like_sp_DE_like_vs_DE_like_sp_others	false	0.39275964674013	0.214747014182923
Sfpq	0.3196347958994	0.878	0.768	3.049e-09	5.509e-05	DE_like_sp_DE_like_vs_DE_like_sp_others	up	3.17703315171963	2.34544737845669
Cenph	0.233481336870517	0.444	0.259	3.122e-09	5.641e-05	DE_like_sp_DE_like_vs_DE_like_sp_others	false	0.621748737837565	0.37776047323212
Mmp16	-0.540675758444543	0.194	0.366	3.187e-09	5.758e-05	DE_like_sp_DE_like_vs_DE_like_sp_others	down	0.260363609451843	0.829628730415632
Sfrp2	-0.916918814973089	0.378	0.501	3.271e-09	5.91e-05	DE_like_sp_DE_like_vs_DE_like_sp_others	down	0.467440072279228	1.76537335123947
Lingo2	-0.488170275024813	0.021	0.151	3.382e-09	6.11e-05	DE_like_sp_DE_like_vs_DE_like_sp_others	down	0.0308326917001284	0.442329359798781
Ets2	0.300047165409538	0.392	0.223	3.541e-09	6.398e-05	DE_like_sp_DE_like_vs_DE_like_sp_others	up	0.565018808114458	0.269615492103281
Ppa1	0.332173948296439	0.719	0.57	3.542e-09	6.398e-05	DE_like_sp_DE_like_vs_DE_like_sp_others	up	1.68309249361133	1.12981286846703
Ccnd3	-0.451263046016092	0.615	0.718	3.567e-09	6.444e-05	DE_like_sp_DE_like_vs_DE_like_sp_others	down	1.09103172190533	1.85547499806456
Glis3	-0.449723577557366	0.108	0.274	3.673e-09	6.636e-05	DE_like_sp_DE_like_vs_DE_like_sp_others	down	0.133976173456468	0.545305044674281
Fibin	-0.418382082009872	0.087	0.248	3.697e-09	6.678e-05	DE_like_sp_DE_like_vs_DE_like_sp_others	down	0.124886344944764	0.499976200693593
Hsp90aa1	0.287339125423593	0.938	0.896	3.722e-09	6.725e-05	DE_like_sp_DE_like_vs_DE_like_sp_others	up	7.27207046455597	5.77667538345438
Ednra	-0.297072330930343	0.059	0.211	3.745e-09	6.766e-05	DE_like_sp_DE_like_vs_DE_like_sp_others	down	0.0640932471200689	0.304417515751636
Krt75	0.235457918885054	0.139	0.039	3.834e-09	6.927e-05	DE_like_sp_DE_like_vs_DE_like_sp_others	false	0.258991380081795	0.067744243067946
Ncl	0.394044153307231	0.955	0.925	3.844e-09	6.945e-05	DE_like_sp_DE_like_vs_DE_like_sp_others	up	10.388200976988	7.66499044511213
Igf1	-0.678767209877045	0.163	0.333	3.947e-09	7.131e-05	DE_like_sp_DE_like_vs_DE_like_sp_others	down	0.296600272759783	1.07128927634967
Pabpn1	0.27555291954936	0.92	0.79	4.025e-09	7.272e-05	DE_like_sp_DE_like_vs_DE_like_sp_others	up	3.25126222022227	2.5105292055165
Cenpe	0.322448929509116	0.448	0.259	4.214e-09	7.613e-05	DE_like_sp_DE_like_vs_DE_like_sp_others	up	0.945233364719665	0.55413521250597
S100a6	1.13098739552876	0.674	0.597	4.235e-09	7.651e-05	DE_like_sp_DE_like_vs_DE_like_sp_others	up	6.50117726368035	2.42476247270116
Blnk	0.208473914391151	0.139	0.04	4.25e-09	7.678e-05	DE_like_sp_DE_like_vs_DE_like_sp_others	false	0.207094717933418	0.0429647674432672
Acadm	-0.46246898480761	0.208	0.385	4.259e-09	7.695e-05	DE_like_sp_DE_like_vs_DE_like_sp_others	down	0.253045333849187	0.723071160734131
Sesn1	-0.430369723621721	0.337	0.512	4.264e-09	7.703e-05	DE_like_sp_DE_like_vs_DE_like_sp_others	down	0.486984395243668	1.00043667468453
Srsf2	0.259364645891912	0.91	0.838	4.289e-09	7.748e-05	DE_like_sp_DE_like_vs_DE_like_sp_others	up	4.1684117555823	3.31636552608539
Fbln5	-0.242865892590609	0.052	0.199	4.293e-09	7.756e-05	DE_like_sp_DE_like_vs_DE_like_sp_others	false	0.0504467071370384	0.24021485386401
Snn	0.223624817195194	0.399	0.225	4.373e-09	7.901e-05	DE_like_sp_DE_like_vs_DE_like_sp_others	false	0.501278751069998	0.28402494528942
Lmnb1	0.323767951763145	0.764	0.604	4.382e-09	7.916e-05	DE_like_sp_DE_like_vs_DE_like_sp_others	up	1.86727248337855	1.28940732811073
Col5a1	-0.447238183052888	0.292	0.445	4.517e-09	8.16e-05	DE_like_sp_DE_like_vs_DE_like_sp_others	down	0.320326079279146	0.796722007148544
Gdpd5	0.206944837701287	0.194	0.073	4.518e-09	8.163e-05	DE_like_sp_DE_like_vs_DE_like_sp_others	false	0.241671101153754	0.0740253416598353
Cadm2	-0.559941017223956	0.076	0.232	4.717e-09	8.522e-05	DE_like_sp_DE_like_vs_DE_like_sp_others	down	0.199832864284487	0.764972561113471
Rad51	0.212775955598256	0.382	0.211	4.744e-09	8.571e-05	DE_like_sp_DE_like_vs_DE_like_sp_others	false	0.465778283374517	0.263074833686028
Edil3	-0.361867868509442	0.031	0.165	4.746e-09	8.574e-05	DE_like_sp_DE_like_vs_DE_like_sp_others	down	0.0310082813150458	0.321761913104962
Rpl31	0.174406797038804	0.986	0.961	4.783e-09	8.641e-05	DE_like_sp_DE_like_vs_DE_like_sp_others	false	9.73975403260594	8.51504773995472
Tfap2b	-0.455654772137891	0.024	0.154	4.801e-09	8.674e-05	DE_like_sp_DE_like_vs_DE_like_sp_others	down	0.0493612532496758	0.435624532287216
Tmem54	0.1807511128707	0.208	0.081	4.831e-09	8.728e-05	DE_like_sp_DE_like_vs_DE_like_sp_others	false	0.233638548418954	0.0865933112973573
Zfp36l1	-0.466173882080718	0.628	0.737	4.851e-09	8.764e-05	DE_like_sp_DE_like_vs_DE_like_sp_others	down	1.23923518944494	2.08986149072561
Fermt1	0.273638514925387	0.521	0.332	4.979e-09	8.996e-05	DE_like_sp_DE_like_vs_DE_like_sp_others	up	0.84211625979371	0.522269639866575
Enpp1	0.286871092165234	0.135	0.037	5.002e-09	9.037e-05	DE_like_sp_DE_like_vs_DE_like_sp_others	up	0.296434050760833	0.0610991656709851
Ash2l	0.244759412146638	0.573	0.396	5.035e-09	9.097e-05	DE_like_sp_DE_like_vs_DE_like_sp_others	false	0.858622330440167	0.566953039864673
Mrto4	0.244441982309007	0.618	0.444	5.085e-09	9.187e-05	DE_like_sp_DE_like_vs_DE_like_sp_others	false	1.05817906417448	0.73575183207499
Cdca5	0.143468523875279	0.177	0.062	5.324e-09	9.618e-05	DE_like_sp_DE_like_vs_DE_like_sp_others	false	0.167229090820901	0.0548825524147135
Smad1	0.328251917083775	0.549	0.381	5.415e-09	9.784e-05	DE_like_sp_DE_like_vs_DE_like_sp_others	up	0.873503849573155	0.490769067418975
Pimreg	0.163647356611485	0.34	0.171	5.506e-09	9.948e-05	DE_like_sp_DE_like_vs_DE_like_sp_others	false	0.459699702935406	0.301356170947301
Tns1	-0.315699109186817	0.097	0.257	5.527e-09	9.986e-05	DE_like_sp_DE_like_vs_DE_like_sp_others	down	0.0908518780226586	0.354655628683488
Eif2s2	0.274471592110205	0.965	0.874	5.666e-09	0.0001024	DE_like_sp_DE_like_vs_DE_like_sp_others	up	5.0798783732591	4.02497445919231
Egr1	-0.667947444030041	0.427	0.55	5.746e-09	0.0001038	DE_like_sp_DE_like_vs_DE_like_sp_others	down	0.85414034253441	1.9416487207074
Hnrnpu	0.263119861929807	0.913	0.839	6.009e-09	0.0001086	DE_like_sp_DE_like_vs_DE_like_sp_others	up	4.00767480421553	3.17120881260177
Cct3	0.252699754212897	0.896	0.764	6.036e-09	0.000109	DE_like_sp_DE_like_vs_DE_like_sp_others	up	2.85409243079246	2.23320609125149
Sap30	0.23837460339612	0.372	0.206	6.148e-09	0.0001111	DE_like_sp_DE_like_vs_DE_like_sp_others	false	0.465911122850101	0.240996203341071
Smc2	0.318986204842342	0.611	0.436	6.277e-09	0.0001134	DE_like_sp_DE_like_vs_DE_like_sp_others	up	1.47232091825235	0.980397574791951
Nrk	-0.482150607802	0.108	0.27	6.338e-09	0.0001145	DE_like_sp_DE_like_vs_DE_like_sp_others	down	0.14682818028439	0.598354437436116
Cdon	-0.356111651063442	0.194	0.371	6.476e-09	0.000117	DE_like_sp_DE_like_vs_DE_like_sp_others	down	0.237743064702124	0.58111846319454
Ehbp1	-0.415376438634101	0.385	0.521	6.483e-09	0.0001171	DE_like_sp_DE_like_vs_DE_like_sp_others	down	0.493563629209348	0.988542364655678
Ikzf2	-0.610144688741572	0.368	0.526	6.549e-09	0.0001183	DE_like_sp_DE_like_vs_DE_like_sp_others	down	0.588932595227007	1.42135319373146
Gfod1	-0.197366058496817	0.035	0.174	6.573e-09	0.0001188	DE_like_sp_DE_like_vs_DE_like_sp_others	false	0.0440645333509997	0.194433349409303
Ezh2	0.278598099332477	0.816	0.631	6.917e-09	0.000125	DE_like_sp_DE_like_vs_DE_like_sp_others	up	1.99729673599844	1.46937110856091
Acaa1b	0.139913902051824	0.118	0.03	7.115e-09	0.0001285	DE_like_sp_DE_like_vs_DE_like_sp_others	false	0.141697502067567	0.0343098932816963
Anp32e	0.282474364135058	0.747	0.62	7.183e-09	0.0001298	DE_like_sp_DE_like_vs_DE_like_sp_others	up	1.89967704247584	1.38248777724991
Adgrb3	-0.548277777177548	0.045	0.183	7.206e-09	0.0001302	DE_like_sp_DE_like_vs_DE_like_sp_others	down	0.0494463675893698	0.530855766889873
Slc4a4	-0.260865130311324	0.083	0.246	7.332e-09	0.0001325	DE_like_sp_DE_like_vs_DE_like_sp_others	down	0.124492151136551	0.344489720642446
Eno1	0.246145838561855	0.802	0.62	7.775e-09	0.0001405	DE_like_sp_DE_like_vs_DE_like_sp_others	false	1.74474877177731	1.31258301452226
Nudc	0.27199042694274	0.844	0.694	7.852e-09	0.0001419	DE_like_sp_DE_like_vs_DE_like_sp_others	up	2.31168710908516	1.74107169186122
Rpl27a	0.121303295291965	1	1	8.043e-09	0.0001453	DE_like_sp_DE_like_vs_DE_like_sp_others	false	42.2375937545183	38.7488685076789
Ogn	-0.413145054468814	0.076	0.229	8.079e-09	0.000146	DE_like_sp_DE_like_vs_DE_like_sp_others	down	0.119698136180374	0.487637231390587
Tubb6	0.317839782368772	0.271	0.133	8.158e-09	0.0001474	DE_like_sp_DE_like_vs_DE_like_sp_others	up	0.425279197667022	0.141960448948262
Eif4a3	0.252283813126739	0.681	0.524	8.514e-09	0.0001538	DE_like_sp_DE_like_vs_DE_like_sp_others	up	1.27136335136022	0.905331996287684
Tpi1	0.260336107468264	0.955	0.871	9.466e-09	0.000171	DE_like_sp_DE_like_vs_DE_like_sp_others	up	4.99945938661135	4.0072970515594
Rspo3	-0.250194823801955	0.024	0.152	9.517e-09	0.0001719	DE_like_sp_DE_like_vs_DE_like_sp_others	down	0.0277253597775029	0.219500618402563
Kif20b	0.244484977853595	0.354	0.194	9.719e-09	0.0001756	DE_like_sp_DE_like_vs_DE_like_sp_others	false	0.530762045500159	0.290498427921406
Ptch1	0.465881108533297	0.594	0.425	9.874e-09	0.0001784	DE_like_sp_DE_like_vs_DE_like_sp_others	up	1.60617792866641	0.885720761642338
Plek2	0.211571544605652	0.295	0.145	1.011e-08	0.0001826	DE_like_sp_DE_like_vs_DE_like_sp_others	false	0.357536315127858	0.170651326889098
Lrrk2	-0.208041298422817	0.052	0.196	1.052e-08	0.00019	DE_like_sp_DE_like_vs_DE_like_sp_others	false	0.0535281411046766	0.214226387141295
Shh	0.588757637505288	0.125	0.033	1.054e-08	0.0001904	DE_like_sp_DE_like_vs_DE_like_sp_others	up	0.715714378636978	0.139782915478892
Flna	0.225625413516455	0.736	0.582	1.056e-08	0.0001908	DE_like_sp_DE_like_vs_DE_like_sp_others	false	1.56400097399676	1.19111316107304
Actg1	0.301984504047963	1	0.976	1.067e-08	0.0001928	DE_like_sp_DE_like_vs_DE_like_sp_others	up	19.5956881904137	15.7043719730567
Fbln1	0.317740171012079	0.736	0.552	1.079e-08	0.000195	DE_like_sp_DE_like_vs_DE_like_sp_others	up	1.60834395147136	1.09124240976755
1810009A15Rik	0.216810847066393	0.681	0.489	1.107e-08	2e-04	DE_like_sp_DE_like_vs_DE_like_sp_others	false	1.18536203965398	0.878727782087985
Dnm3os	-0.276572664686509	0.08	0.233	1.107e-08	0.0002001	DE_like_sp_DE_like_vs_DE_like_sp_others	down	0.0867705980496352	0.313501282699531
Ncald	-0.266686829269525	0.049	0.19	1.13e-08	0.0002042	DE_like_sp_DE_like_vs_DE_like_sp_others	down	0.0577020129780831	0.269569558300851
Wnt7b	-0.246164501425847	0.042	0.178	1.148e-08	0.0002075	DE_like_sp_DE_like_vs_DE_like_sp_others	false	0.042939726617892	0.234147153677759
Arhgap31	-0.323855874753184	0.08	0.233	1.155e-08	0.0002087	DE_like_sp_DE_like_vs_DE_like_sp_others	down	0.0884529075518326	0.359326305975689
Rpl26	0.141904029924052	1	0.994	1.168e-08	0.0002111	DE_like_sp_DE_like_vs_DE_like_sp_others	false	34.3624912044752	31.0479517970808
Cdk1	0.312782857551293	0.535	0.363	1.198e-08	0.0002165	DE_like_sp_DE_like_vs_DE_like_sp_others	up	1.37216459780902	0.908291158868468
Cecr2	0.333530518853242	0.306	0.154	1.199e-08	0.0002167	DE_like_sp_DE_like_vs_DE_like_sp_others	up	0.560912626301834	0.237259326697509
Tkt	0.233492623960509	0.799	0.649	1.2e-08	0.0002167	DE_like_sp_DE_like_vs_DE_like_sp_others	false	1.80012370917819	1.38004392441436
Ier5	0.224171681849812	0.521	0.337	1.206e-08	0.000218	DE_like_sp_DE_like_vs_DE_like_sp_others	false	0.871489451084894	0.600471152468949
Cst3	-0.448663429564049	0.872	0.849	1.237e-08	0.0002235	DE_like_sp_DE_like_vs_DE_like_sp_others	down	2.72183853616874	4.07602145988442
Spint2	0.236734972827242	0.785	0.625	1.289e-08	0.0002329	DE_like_sp_DE_like_vs_DE_like_sp_others	false	1.69476344863781	1.28528841169605
Rapgef4	0.521933701414443	0.278	0.142	1.333e-08	0.0002409	DE_like_sp_DE_like_vs_DE_like_sp_others	up	0.710126080787429	0.189865164627208
Tead2	0.24874761044124	0.691	0.501	1.348e-08	0.0002436	DE_like_sp_DE_like_vs_DE_like_sp_others	false	1.2431597678515	0.886267853235336
Frk	-0.272657326016602	0.069	0.219	1.354e-08	0.0002447	DE_like_sp_DE_like_vs_DE_like_sp_others	down	0.0871388286734582	0.310389718550446
Dock10	-0.299409569585093	0.021	0.144	1.39e-08	0.0002512	DE_like_sp_DE_like_vs_DE_like_sp_others	down	0.0314370043663008	0.26634226356683
Higd1a	0.298108964842477	0.812	0.682	1.422e-08	0.000257	DE_like_sp_DE_like_vs_DE_like_sp_others	up	2.51933837260249	1.86080340778622
Rragd	0.166748843005124	0.142	0.044	1.432e-08	0.0002588	DE_like_sp_DE_like_vs_DE_like_sp_others	false	0.174905311109837	0.0448557948824595
Plppr1	-0.415426945850997	0.087	0.238	1.439e-08	0.0002599	DE_like_sp_DE_like_vs_DE_like_sp_others	down	0.132094863644726	0.506523464253123
Fxyd6	0.23933849493248	0.361	0.196	1.461e-08	0.000264	DE_like_sp_DE_like_vs_DE_like_sp_others	false	0.486689256721041	0.257770063484915
Fgd2	0.169710415222002	0.247	0.107	1.496e-08	0.0002702	DE_like_sp_DE_like_vs_DE_like_sp_others	false	0.260772319235521	0.119053331535144
G2e3	0.243686485821003	0.378	0.214	1.51e-08	0.0002727	DE_like_sp_DE_like_vs_DE_like_sp_others	false	0.477768746569328	0.246454854628207
Dcc	-0.681529885404746	0.049	0.184	1.53e-08	0.0002764	DE_like_sp_DE_like_vs_DE_like_sp_others	down	0.0642589498837947	0.702618786239623
Acer2	0.16347012595503	0.483	0.287	1.542e-08	0.0002786	DE_like_sp_DE_like_vs_DE_like_sp_others	false	0.647649176542062	0.469331247745905
Lmo4	-0.464379062385002	0.545	0.647	1.568e-08	0.0002833	DE_like_sp_DE_like_vs_DE_like_sp_others	down	0.897648825449026	1.61472676752108
Ly6g6e	0.215301403025727	0.128	0.036	1.584e-08	0.0002862	DE_like_sp_DE_like_vs_DE_like_sp_others	false	0.209075290287478	0.0397527192648208
Zfp503	-0.314985953141832	0.128	0.295	1.612e-08	0.0002912	DE_like_sp_DE_like_vs_DE_like_sp_others	down	0.149578142204824	0.427042239669038
Snu13	0.204636335269986	0.861	0.75	1.615e-08	0.0002918	DE_like_sp_DE_like_vs_DE_like_sp_others	false	2.68524268128118	2.19617055470425
Rassf8	-0.294037833840916	0.101	0.255	1.615e-08	0.0002918	DE_like_sp_DE_like_vs_DE_like_sp_others	down	0.0968579885274539	0.341851221321545
Cyp2f2	-0.752435528205688	0.003	0.109	1.641e-08	0.0002965	DE_like_sp_DE_like_vs_DE_like_sp_others	down	0.00550157477758296	0.689340114968637
Hk2	0.343344267788647	0.469	0.308	1.642e-08	0.0002967	DE_like_sp_DE_like_vs_DE_like_sp_others	up	0.812191392523998	0.426941267999214
Bola2	0.207243292266023	0.76	0.614	1.658e-08	0.0002995	DE_like_sp_DE_like_vs_DE_like_sp_others	false	1.57322375032122	1.22718206117683
Itga8	-0.18419885839292	0.017	0.136	1.684e-08	0.0003043	DE_like_sp_DE_like_vs_DE_like_sp_others	false	0.022235513804249	0.158791451673165
Samd5	-0.339428452065013	0.104	0.265	1.7e-08	0.0003071	DE_like_sp_DE_like_vs_DE_like_sp_others	down	0.130583077147295	0.427369919355775
Nono	0.227706877234663	0.92	0.752	1.727e-08	0.000312	DE_like_sp_DE_like_vs_DE_like_sp_others	false	2.6679440606331	2.13071373444021
Mtus1	-0.310731575971097	0.118	0.278	1.753e-08	0.0003167	DE_like_sp_DE_like_vs_DE_like_sp_others	down	0.131847208666336	0.400851685494855
Itgb5	0.327609968457813	0.785	0.609	1.805e-08	0.000326	DE_like_sp_DE_like_vs_DE_like_sp_others	up	1.99315708568809	1.38363381743636
Cenpa	0.406511629690424	0.545	0.356	1.808e-08	0.0003267	DE_like_sp_DE_like_vs_DE_like_sp_others	up	1.64855603520567	0.996858275125257
Dmrta2	-0.199801721976307	0.003	0.109	1.822e-08	0.0003292	DE_like_sp_DE_like_vs_DE_like_sp_others	false	0.00712527032555965	0.154023168465249
Tnfaip1	0.201414520423985	0.507	0.324	1.877e-08	0.000339	DE_like_sp_DE_like_vs_DE_like_sp_others	false	0.659352284540262	0.441401639440452
Cenpw	0.243991004646566	0.462	0.292	1.877e-08	0.0003391	DE_like_sp_DE_like_vs_DE_like_sp_others	false	0.694204003660437	0.428951319536587
Pkp4	0.305678123713427	0.705	0.543	1.934e-08	0.0003494	DE_like_sp_DE_like_vs_DE_like_sp_others	up	1.57409717962108	1.08108154925536
Blvrb	-0.434386059926125	0.205	0.378	1.973e-08	0.0003565	DE_like_sp_DE_like_vs_DE_like_sp_others	down	0.23214773855153	0.661640027117819
Fads2b	0.182888855457928	0.128	0.036	1.998e-08	0.000361	DE_like_sp_DE_like_vs_DE_like_sp_others	false	0.186611735754914	0.0435586570988318
Marchf3	-0.327885532546565	0.049	0.184	2.034e-08	0.0003675	DE_like_sp_DE_like_vs_DE_like_sp_others	down	0.0524200207207708	0.317897325375597
Eloc	0.252781644278796	0.819	0.671	2.053e-08	0.0003709	DE_like_sp_DE_like_vs_DE_like_sp_others	up	1.91917194938183	1.4483657130716
Cobll1	0.461974718884917	0.24	0.113	2.054e-08	0.000371	DE_like_sp_DE_like_vs_DE_like_sp_others	up	0.55357026743527	0.126645567077867
Prdx1	0.190939820278785	0.972	0.932	2.197e-08	0.000397	DE_like_sp_DE_like_vs_DE_like_sp_others	false	7.04594089516208	6.04676989270778
Bicc1	-0.513449383243893	0.243	0.394	2.212e-08	0.0003997	DE_like_sp_DE_like_vs_DE_like_sp_others	down	0.303733096800511	0.857356185124288
Chl1	0.379028007098526	0.278	0.138	2.23e-08	0.000403	DE_like_sp_DE_like_vs_DE_like_sp_others	up	0.598856136007665	0.228066216821359
Dctpp1	0.27459263762919	0.767	0.632	2.261e-08	0.0004086	DE_like_sp_DE_like_vs_DE_like_sp_others	up	1.94965813967976	1.43685090391522
Pmp22	-0.269920924942171	0.083	0.237	2.325e-08	0.0004201	DE_like_sp_DE_like_vs_DE_like_sp_others	down	0.115038523363572	0.34154888555767
Tes	0.210876699957041	0.444	0.272	2.326e-08	0.0004202	DE_like_sp_DE_like_vs_DE_like_sp_others	false	0.56378034331663	0.349411983893468
Racgap1	0.263578658902013	0.406	0.239	2.331e-08	0.0004211	DE_like_sp_DE_like_vs_DE_like_sp_others	up	0.626615640220854	0.353396340220139
Scd2	0.249946903536502	0.795	0.631	2.418e-08	0.0004368	DE_like_sp_DE_like_vs_DE_like_sp_others	false	1.84374517902286	1.38975025158402
Igfbp2	0.318368861369053	0.896	0.749	2.448e-08	0.0004423	DE_like_sp_DE_like_vs_DE_like_sp_others	up	3.73019622200304	2.79200665547371
Lrp4	0.736350494405174	0.5	0.333	2.504e-08	0.0004525	DE_like_sp_DE_like_vs_DE_like_sp_others	up	1.63882235289875	0.58317137972165
Tpx2	0.407484827624725	0.462	0.302	2.531e-08	0.0004574	DE_like_sp_DE_like_vs_DE_like_sp_others	up	1.17434994343059	0.637991234900579
Ifitm3	0.55375327835796	0.823	0.678	2.552e-08	0.000461	DE_like_sp_DE_like_vs_DE_like_sp_others	up	4.13733409151707	2.49870734951728
Jdp2	-0.190189092059446	0.014	0.127	2.56e-08	0.0004625	DE_like_sp_DE_like_vs_DE_like_sp_others	false	0.0154025216999661	0.155811681968472
Ddt	0.23661093876253	0.622	0.439	2.589e-08	0.0004678	DE_like_sp_DE_like_vs_DE_like_sp_others	false	1.00613930911695	0.701024166711253
Zfp467	-0.3348072716105	0.111	0.261	2.601e-08	0.00047	DE_like_sp_DE_like_vs_DE_like_sp_others	down	0.105827426366209	0.391587210886487
Knl1	0.235386584479091	0.358	0.193	2.814e-08	0.0005083	DE_like_sp_DE_like_vs_DE_like_sp_others	false	0.534265742320581	0.301630805355101
Lhx6	-0.15821153399877	0.01	0.121	2.86e-08	0.0005167	DE_like_sp_DE_like_vs_DE_like_sp_others	false	0.0136690998198489	0.12856865556056
Cct5	0.173499641495729	0.903	0.829	2.956e-08	0.0005342	DE_like_sp_DE_like_vs_DE_like_sp_others	false	3.52024593396839	3.00626133149443
Cav2	0.153110380060489	0.118	0.032	3.021e-08	0.0005458	DE_like_sp_DE_like_vs_DE_like_sp_others	false	0.146240769984845	0.0289896167967486
Ppdpf	0.253485421725731	0.837	0.687	3.028e-08	0.000547	DE_like_sp_DE_like_vs_DE_like_sp_others	up	2.01541439499331	1.52790691099902
Gm56577	0.121023390917916	0.125	0.035	3.032e-08	0.0005477	DE_like_sp_DE_like_vs_DE_like_sp_others	false	0.140641287448455	0.0469539137981961
Col6a1	-0.415047338550556	0.167	0.329	3.091e-08	0.0005584	DE_like_sp_DE_like_vs_DE_like_sp_others	down	0.189261004551666	0.582349493969334
Rps25	0.128903473078779	0.993	0.981	3.149e-08	0.0005689	DE_like_sp_DE_like_vs_DE_like_sp_others	false	18.0129285765397	16.3859343296858
Daam2	-0.20985356567377	0.049	0.185	3.299e-08	0.0005961	DE_like_sp_DE_like_vs_DE_like_sp_others	false	0.0765660272287076	0.242395946138023
Bach1	0.279518043992428	0.424	0.261	3.318e-08	0.0005995	DE_like_sp_DE_like_vs_DE_like_sp_others	up	0.593280404263528	0.311076222748938
Ptprz1	-0.275904646692614	0.052	0.19	3.561e-08	0.0006435	DE_like_sp_DE_like_vs_DE_like_sp_others	down	0.0753813638692516	0.299104272373501
Gucy1a2	0.282891392414416	0.375	0.212	3.635e-08	0.0006567	DE_like_sp_DE_like_vs_DE_like_sp_others	up	0.583796186821198	0.300221738777741
Zcchc18	0.171024578410427	0.181	0.068	3.671e-08	0.0006632	DE_like_sp_DE_like_vs_DE_like_sp_others	false	0.21397276778376	0.076467704811948
Dpy30	0.207943482152592	0.74	0.566	3.688e-08	0.0006664	DE_like_sp_DE_like_vs_DE_like_sp_others	false	1.44579741371437	1.11578005848907
Slc25a5	0.264941772808666	0.858	0.737	3.689e-08	0.0006666	DE_like_sp_DE_like_vs_DE_like_sp_others	up	2.67892350310386	2.06011635863345
Ncapg	0.172636711817751	0.288	0.142	3.69e-08	0.0006667	DE_like_sp_DE_like_vs_DE_like_sp_others	false	0.332958463017001	0.180833371370567
Fgf13	-0.468153160844699	0.038	0.165	3.722e-08	0.0006725	DE_like_sp_DE_like_vs_DE_like_sp_others	down	0.0522940509887132	0.452161547368713
Lgals7	-0.483107906814511	0.594	0.737	3.737e-08	0.0006752	DE_like_sp_DE_like_vs_DE_like_sp_others	down	2.47729017357658	3.85682129934296
Kcnb2	-0.608972232211065	0.087	0.23	3.845e-08	0.0006947	DE_like_sp_DE_like_vs_DE_like_sp_others	down	0.135539308425373	0.727884360337671
Npm3	0.271293155689657	0.729	0.579	3.9e-08	0.0007046	DE_like_sp_DE_like_vs_DE_like_sp_others	up	1.64920843556431	1.19348190736034
Ncam2	-0.681795761070339	0.052	0.185	3.93e-08	0.00071	DE_like_sp_DE_like_vs_DE_like_sp_others	down	0.0832519276066715	0.733399659769034
Emc8	0.212156293494469	0.597	0.402	3.945e-08	0.0007127	DE_like_sp_DE_like_vs_DE_like_sp_others	false	0.905070467616333	0.642834145401429
Emilin1	-0.265326120154645	0.066	0.21	3.946e-08	0.0007129	DE_like_sp_DE_like_vs_DE_like_sp_others	down	0.070873953995701	0.284205371493977
Mns1	0.177584020226393	0.323	0.166	3.971e-08	0.0007175	DE_like_sp_DE_like_vs_DE_like_sp_others	false	0.375682304992811	0.214571053930183
Bambi	0.175277280449353	0.257	0.124	3.993e-08	0.0007214	DE_like_sp_DE_like_vs_DE_like_sp_others	false	0.330147560001643	0.176187090897147
Top2a	0.535513718820401	0.583	0.423	4.011e-08	0.0007247	DE_like_sp_DE_like_vs_DE_like_sp_others	up	3.25642940871936	1.93545731169456
Fgf14	-0.279399819436289	0.014	0.125	4.036e-08	0.0007292	DE_like_sp_DE_like_vs_DE_like_sp_others	down	0.028529806155354	0.245389005051298
mt-Nd4	-0.169604728301646	1	0.978	4.096e-08	0.0007401	DE_like_sp_DE_like_vs_DE_like_sp_others	false	28.3239074373305	31.9794547702718
Piezo2	-0.365304621900996	0.073	0.212	4.151e-08	0.0007499	DE_like_sp_DE_like_vs_DE_like_sp_others	down	0.0856765102941555	0.395332341821372
Rpl7a	0.148565398145231	0.986	0.979	4.162e-08	0.0007519	DE_like_sp_DE_like_vs_DE_like_sp_others	false	13.6323972619206	12.1987293458221
Snrpd1	0.240337119477106	0.92	0.884	4.193e-08	0.0007576	DE_like_sp_DE_like_vs_DE_like_sp_others	false	4.61607410542575	3.75262094588844
Rnaseh2a	0.200310797614575	0.438	0.275	4.21e-08	0.0007606	DE_like_sp_DE_like_vs_DE_like_sp_others	false	0.565846091596773	0.36111947513651
Nabp2	0.194238469788442	0.493	0.32	4.402e-08	0.0007954	DE_like_sp_DE_like_vs_DE_like_sp_others	false	0.633975719888987	0.426402715962147
Tmem183a	0.17545803956936	0.483	0.313	4.42e-08	0.0007985	DE_like_sp_DE_like_vs_DE_like_sp_others	false	0.611994644090292	0.425611637361724
Timm50	0.22727219686909	0.542	0.364	4.465e-08	0.0008068	DE_like_sp_DE_like_vs_DE_like_sp_others	false	0.743161897049912	0.487414387774357
Rpl3	0.135090387748959	1	0.992	4.522e-08	0.000817	DE_like_sp_DE_like_vs_DE_like_sp_others	false	25.1727334205118	22.8313506937191
Pcolce	-0.259855667263144	0.083	0.228	4.619e-08	0.0008346	DE_like_sp_DE_like_vs_DE_like_sp_others	down	0.0765790938816481	0.286181075725228
Cct7	0.247465313462047	0.851	0.713	4.742e-08	0.0008568	DE_like_sp_DE_like_vs_DE_like_sp_others	false	2.44324098783292	1.89886253801736
Cdh6	0.186992299044735	0.163	0.058	4.937e-08	0.000892	DE_like_sp_DE_like_vs_DE_like_sp_others	false	0.275706438982789	0.118862265508825
Bmp7	0.25793548308082	0.309	0.163	5.418e-08	0.0009788	DE_like_sp_DE_like_vs_DE_like_sp_others	up	0.464010529853948	0.222711523522696
Gm30382	-0.210645323597946	0.003	0.103	5.552e-08	0.001003	DE_like_sp_DE_like_vs_DE_like_sp_others	false	0.00718265417586854	0.162786425418971
Eif2s1	0.223018170419413	0.712	0.555	5.566e-08	0.001006	DE_like_sp_DE_like_vs_DE_like_sp_others	false	1.30127401368568	0.969977316480098
Id4	0.327045523479414	0.247	0.121	5.575e-08	0.001007	DE_like_sp_DE_like_vs_DE_like_sp_others	up	0.47527908016206	0.174563332658845
Inf2	0.108174094050385	0.208	0.085	5.605e-08	0.001013	DE_like_sp_DE_like_vs_DE_like_sp_others	false	0.18010035462545	0.0929172989806777
Arhgap11a	0.196977175970286	0.257	0.126	5.617e-08	0.001015	DE_like_sp_DE_like_vs_DE_like_sp_others	false	0.28548483565836	0.119684686948427
Cthrc1	-0.349886849869364	0.083	0.224	5.731e-08	0.001035	DE_like_sp_DE_like_vs_DE_like_sp_others	down	0.0844816764385551	0.378991032248023
Serbp1	0.198703297594667	0.983	0.95	5.747e-08	0.001038	DE_like_sp_DE_like_vs_DE_like_sp_others	false	9.67371648059262	8.29862689792389
Matn2	-0.221011087105435	0.024	0.14	5.771e-08	0.001043	DE_like_sp_DE_like_vs_DE_like_sp_others	false	0.0218691060361119	0.188279647422479
Shox2	-0.344864012617873	0.101	0.246	5.864e-08	0.001059	DE_like_sp_DE_like_vs_DE_like_sp_others	down	0.0935343470407327	0.385699980245751
Slc3a2	0.203480017853588	0.545	0.369	6.038e-08	0.001091	DE_like_sp_DE_like_vs_DE_like_sp_others	false	0.798739463148133	0.560392550478966
Sox9	0.33847818535772	0.333	0.189	6.164e-08	0.001114	DE_like_sp_DE_like_vs_DE_like_sp_others	up	0.585873478572451	0.252768784694364
1110038B12Rik	0.230489172075858	0.785	0.649	6.219e-08	0.001124	DE_like_sp_DE_like_vs_DE_like_sp_others	false	1.65163667690845	1.2584389561757
Gm14582	-0.193609920399909	0.062	0.202	6.282e-08	0.001135	DE_like_sp_DE_like_vs_DE_like_sp_others	false	0.0707672677986211	0.221868792800632
Lsamp	-0.746270920389881	0.271	0.435	6.327e-08	0.001143	DE_like_sp_DE_like_vs_DE_like_sp_others	down	1.54331296065355	3.26174626162595
Greb1l	-0.20616059401421	0.042	0.17	6.782e-08	0.001225	DE_like_sp_DE_like_vs_DE_like_sp_others	false	0.0579746800045797	0.217775813105468
Chchd10	-0.447755966515631	0.139	0.286	6.795e-08	0.001228	DE_like_sp_DE_like_vs_DE_like_sp_others	down	0.168803808550715	0.590702687507898
Rplp2	0.124024994385641	1	0.988	6.955e-08	0.001257	DE_like_sp_DE_like_vs_DE_like_sp_others	false	25.3028985700808	23.1342713975337
G630016G05Rik	-0.23580745838032	0.038	0.162	6.982e-08	0.001261	DE_like_sp_DE_like_vs_DE_like_sp_others	false	0.0422137719582875	0.224473339958162
Frmd5	0.526422317789477	0.354	0.207	7.104e-08	0.001283	DE_like_sp_DE_like_vs_DE_like_sp_others	up	0.953025141772639	0.354811498277191
Tnfaip6	-0.20747499754287	0.017	0.127	7.116e-08	0.001286	DE_like_sp_DE_like_vs_DE_like_sp_others	false	0.0206812753198758	0.175823222263069
Pak6	0.133734819845036	0.226	0.099	7.185e-08	0.001298	DE_like_sp_DE_like_vs_DE_like_sp_others	false	0.24928063273964	0.136802499867457
Ube2n	0.248069405127395	0.781	0.672	7.356e-08	0.001329	DE_like_sp_DE_like_vs_DE_like_sp_others	false	1.96100901112055	1.49159935840237
Pcbp4	0.231865161797813	0.562	0.395	7.386e-08	0.001334	DE_like_sp_DE_like_vs_DE_like_sp_others	false	0.869150844175703	0.589974457529013
Rps17	0.128488666168805	0.99	0.982	7.533e-08	0.001361	DE_like_sp_DE_like_vs_DE_like_sp_others	false	14.4413393406607	13.1236820453869
Rps12	0.114437246452375	1	0.995	7.59e-08	0.001371	DE_like_sp_DE_like_vs_DE_like_sp_others	false	46.6257729502299	42.9920332594032
Gria3	-0.310137983268637	0.056	0.187	7.644e-08	0.001381	DE_like_sp_DE_like_vs_DE_like_sp_others	down	0.0633208435006937	0.315315169065518
Ldb2	-0.339000247005389	0.097	0.25	7.695e-08	0.00139	DE_like_sp_DE_like_vs_DE_like_sp_others	down	0.136963067244926	0.435016628072087
Nr2f2	0.362431768572346	0.625	0.492	7.747e-08	0.0014	DE_like_sp_DE_like_vs_DE_like_sp_others	up	1.58461940325501	1.00903839326499
Ncaph	0.157120369249335	0.319	0.171	8.14e-08	0.001471	DE_like_sp_DE_like_vs_DE_like_sp_others	false	0.353548408395729	0.212053324493249
Rpl6	0.112047408599089	1	0.996	8.147e-08	0.001472	DE_like_sp_DE_like_vs_DE_like_sp_others	false	31.2395195672798	28.8284641810525
Atp1b1	0.332994862259124	0.267	0.131	8.296e-08	0.001499	DE_like_sp_DE_like_vs_DE_like_sp_others	up	0.510683380352133	0.197841981423917
Tomm22	0.20355101570855	0.833	0.682	8.402e-08	0.001518	DE_like_sp_DE_like_vs_DE_like_sp_others	false	1.95732588598945	1.5664443773007
Runx2	-1.17640496353507	0.333	0.456	8.415e-08	0.00152	DE_like_sp_DE_like_vs_DE_like_sp_others	down	0.568550639346072	2.53856573838477
Nedd9	0.715848395067417	0.417	0.272	8.554e-08	0.001545	DE_like_sp_DE_like_vs_DE_like_sp_others	up	1.40888746407991	0.465816822261242
Sumo1	0.23120065857514	0.903	0.825	8.781e-08	0.001587	DE_like_sp_DE_like_vs_DE_like_sp_others	false	3.17497300950122	2.55509529559654
Bdnf	0.160912611293211	0.167	0.062	8.93e-08	0.001613	DE_like_sp_DE_like_vs_DE_like_sp_others	false	0.200837792800474	0.0722815084758963
Hsp90b1	0.322049901638723	0.941	0.806	9.033e-08	0.001632	DE_like_sp_DE_like_vs_DE_like_sp_others	up	4.99635118741458	3.7951854074814
Rtn1	-0.589666983119059	0.028	0.143	9.12e-08	0.001648	DE_like_sp_DE_like_vs_DE_like_sp_others	down	0.0387767369499475	0.559316073747735
Prdm1	0.158233039229343	0.132	0.041	9.224e-08	0.001667	DE_like_sp_DE_like_vs_DE_like_sp_others	false	0.171028705761639	0.0475599787180154
Selenom	-0.410829377093698	0.257	0.414	9.491e-08	0.001715	DE_like_sp_DE_like_vs_DE_like_sp_others	down	0.32889350982508	0.763368158619565
Ccna2	0.235367658574671	0.375	0.224	9.648e-08	0.001743	DE_like_sp_DE_like_vs_DE_like_sp_others	false	0.622959782554048	0.376990656527659
Prrx2	-0.308758988534418	0.111	0.261	9.725e-08	0.001757	DE_like_sp_DE_like_vs_DE_like_sp_others	down	0.132873774100996	0.400210924366146
Pfdn2	0.237595252324756	0.792	0.651	9.836e-08	0.001777	DE_like_sp_DE_like_vs_DE_like_sp_others	false	1.70525857353952	1.2928283898411
Lsr	0.178147638565415	0.455	0.284	1.017e-07	0.001837	DE_like_sp_DE_like_vs_DE_like_sp_others	false	0.599870566028782	0.412243049986149
Hnrnpk	0.18036403865746	0.972	0.896	1.026e-07	0.001854	DE_like_sp_DE_like_vs_DE_like_sp_others	false	5.48105236695294	4.71762380494627
Fndc3a	0.415269822028047	0.625	0.461	1.037e-07	0.001874	DE_like_sp_DE_like_vs_DE_like_sp_others	up	1.31118727709056	0.731794599683484
Snhg1	0.24599109190323	0.826	0.681	1.041e-07	0.00188	DE_like_sp_DE_like_vs_DE_like_sp_others	false	2.04437622653509	1.56548769392929
Snrpd3	0.238687519293229	0.927	0.795	1.041e-07	0.001881	DE_like_sp_DE_like_vs_DE_like_sp_others	false	3.24081922730959	2.59250631316812
Rpl12	0.124238759122514	1	0.99	1.056e-07	0.001907	DE_like_sp_DE_like_vs_DE_like_sp_others	false	27.8794511592045	25.4946520267385
Rsl1d1	0.244995001494622	0.785	0.646	1.061e-07	0.001917	DE_like_sp_DE_like_vs_DE_like_sp_others	false	1.86232704913854	1.41364222115397
Slc25a21	-0.199380174830388	0.014	0.12	1.061e-07	0.001917	DE_like_sp_DE_like_vs_DE_like_sp_others	false	0.0217949310277844	0.170530171798261
Bub1	0.18278147652032	0.306	0.161	1.062e-07	0.001919	DE_like_sp_DE_like_vs_DE_like_sp_others	false	0.375999941281097	0.210487776627997
Hnrnpa3	0.239300551841259	0.917	0.857	1.063e-07	0.00192	DE_like_sp_DE_like_vs_DE_like_sp_others	false	4.57002187114723	3.71702255377692
Ybx3	0.248421589801273	0.833	0.71	1.11e-07	0.002006	DE_like_sp_DE_like_vs_DE_like_sp_others	false	2.37029668689007	1.83553679806444
Gabra2	0.331544971693165	0.104	0.027	1.137e-07	0.002054	DE_like_sp_DE_like_vs_DE_like_sp_others	up	0.307827284296657	0.0378384109473348
Vim	-0.51214734405114	0.833	0.824	1.185e-07	0.00214	DE_like_sp_DE_like_vs_DE_like_sp_others	down	2.57419677278921	4.09375211259368
Metap2	0.169154316591863	0.903	0.779	1.187e-07	0.002144	DE_like_sp_DE_like_vs_DE_like_sp_others	false	2.70858764621883	2.29648275072292
Rpl23a	0.138010434445968	0.997	0.983	1.188e-07	0.002146	DE_like_sp_DE_like_vs_DE_like_sp_others	false	16.8510115475629	15.2206228641079
Psmd7	0.192067487042281	0.885	0.763	1.212e-07	0.002189	DE_like_sp_DE_like_vs_DE_like_sp_others	false	2.57278228069288	2.12568392158951
Vsnl1	-0.393838637258046	0.108	0.25	1.231e-07	0.002223	DE_like_sp_DE_like_vs_DE_like_sp_others	down	0.150777445091055	0.508713737839954
Paqr5	-0.253918858062632	0.024	0.135	1.267e-07	0.002289	DE_like_sp_DE_like_vs_DE_like_sp_others	down	0.0278866243728619	0.222841558597128
Epha7	-0.531993102294268	0.299	0.449	1.293e-07	0.002336	DE_like_sp_DE_like_vs_DE_like_sp_others	down	0.459285341490352	1.10628414098107
2610318N02Rik	0.183433215559408	0.247	0.117	1.305e-07	0.002358	DE_like_sp_DE_like_vs_DE_like_sp_others	false	0.273186757304061	0.119403848185921
Tenm1	-0.307439465381807	0.014	0.117	1.349e-07	0.002438	DE_like_sp_DE_like_vs_DE_like_sp_others	down	0.0172448977861426	0.255840200740864
Clybl	-0.305816465348112	0.163	0.317	1.383e-07	0.002499	DE_like_sp_DE_like_vs_DE_like_sp_others	down	0.182996491853141	0.459318178026819
Prkd1	-0.310270932957884	0.181	0.337	1.408e-07	0.002543	DE_like_sp_DE_like_vs_DE_like_sp_others	down	0.215141660994615	0.503685052791933
Cacnb2	-0.290478008826315	0.062	0.196	1.433e-07	0.00259	DE_like_sp_DE_like_vs_DE_like_sp_others	down	0.0825129245375862	0.321002814836871
Prdx6	0.189618090717221	0.795	0.656	1.437e-07	0.002595	DE_like_sp_DE_like_vs_DE_like_sp_others	false	2.04105598653433	1.6647552863183
Ppfia2	-0.279879572655244	0.014	0.117	1.439e-07	0.002599	DE_like_sp_DE_like_vs_DE_like_sp_others	down	0.017434968270531	0.232332616069871
Dock8	-0.186670201775401	0.021	0.129	1.452e-07	0.002623	DE_like_sp_DE_like_vs_DE_like_sp_others	false	0.0307437510798379	0.170459474107355
Cpsf6	0.261036962246814	0.788	0.624	1.454e-07	0.002627	DE_like_sp_DE_like_vs_DE_like_sp_others	up	1.62938132848363	1.19257637977224
Clns1a	0.216526898694654	0.656	0.493	1.473e-07	0.002662	DE_like_sp_DE_like_vs_DE_like_sp_others	false	1.06846094961436	0.778488185049902
Kdm1a	0.271960967644266	0.785	0.629	1.496e-07	0.002703	DE_like_sp_DE_like_vs_DE_like_sp_others	up	1.71201933822364	1.24448694693057
Gypc	-0.171535959766587	0.014	0.117	1.511e-07	0.002731	DE_like_sp_DE_like_vs_DE_like_sp_others	false	0.0133978080965238	0.138722672726938
Snrpa1	0.257808506661912	0.774	0.628	1.533e-07	0.002769	DE_like_sp_DE_like_vs_DE_like_sp_others	up	1.72185909057909	1.27482998783171
Pgm5	-0.32449341543211	0.028	0.139	1.577e-07	0.00285	DE_like_sp_DE_like_vs_DE_like_sp_others	down	0.0261009296047108	0.281847884828412
Furin	0.270535626021147	0.288	0.157	1.59e-07	0.002872	DE_like_sp_DE_like_vs_DE_like_sp_others	up	0.418435588443289	0.174308191811057
Megf6	-0.350327827841835	0.243	0.408	1.605e-07	0.002899	DE_like_sp_DE_like_vs_DE_like_sp_others	down	0.288514393240055	0.639523375894211
Kif15	0.250024872198987	0.424	0.25	1.621e-07	0.002929	DE_like_sp_DE_like_vs_DE_like_sp_others	up	0.69924502061181	0.427231684904411
N4bp3	0.138986219024751	0.17	0.064	1.634e-07	0.002953	DE_like_sp_DE_like_vs_DE_like_sp_others	false	0.178964927270929	0.0688190386981054
Aff2	-0.35570520827417	0.076	0.206	1.674e-07	0.003025	DE_like_sp_DE_like_vs_DE_like_sp_others	down	0.0690701591465931	0.364837756685054
Jund	-0.425093735022522	0.819	0.802	1.708e-07	0.003086	DE_like_sp_DE_like_vs_DE_like_sp_others	down	2.32573535457447	3.4619559396942
Pth1r	-0.244461993625317	0.059	0.193	1.709e-07	0.003087	DE_like_sp_DE_like_vs_DE_like_sp_others	false	0.0844180626186748	0.281830476266521
Ppih	0.231588247797452	0.566	0.416	1.721e-07	0.003109	DE_like_sp_DE_like_vs_DE_like_sp_others	false	0.873141385092685	0.593678153631248
Agap1	0.407907404023302	0.722	0.583	1.722e-07	0.00311	DE_like_sp_DE_like_vs_DE_like_sp_others	up	2.0813579041129	1.32113815865286
Mir100hg	-0.506187667801275	0.76	0.771	1.735e-07	0.003134	DE_like_sp_DE_like_vs_DE_like_sp_others	down	2.20383400402007	3.54673555750895
Tyms	0.152876660467334	0.587	0.395	1.744e-07	0.00315	DE_like_sp_DE_like_vs_DE_like_sp_others	false	1.05562579298868	0.847107212976504
Mycn	0.140361249037652	0.149	0.053	1.763e-07	0.003185	DE_like_sp_DE_like_vs_DE_like_sp_others	false	0.191652007550736	0.0793129462834018
Tpgs2	0.199346714267723	0.41	0.255	1.801e-07	0.003254	DE_like_sp_DE_like_vs_DE_like_sp_others	false	0.540282722235875	0.339764204028533
Insyn2b	-0.206326706551005	0.021	0.127	1.82e-07	0.003289	DE_like_sp_DE_like_vs_DE_like_sp_others	false	0.0236667654478637	0.178333239939063
Tspan15	0.155318401658077	0.128	0.041	1.836e-07	0.003317	DE_like_sp_DE_like_vs_DE_like_sp_others	false	0.161460348727142	0.0410841173874026
Plxdc2	-0.441780084869331	0.396	0.56	1.847e-07	0.003337	DE_like_sp_DE_like_vs_DE_like_sp_others	down	0.703596845120517	1.31053095042872
Gm30648	0.117411343152543	0.101	0.026	1.872e-07	0.003382	DE_like_sp_DE_like_vs_DE_like_sp_others	false	0.12879838775097	0.0386579484184145
Ralgps2	0.251431498651256	0.788	0.625	1.92e-07	0.003469	DE_like_sp_DE_like_vs_DE_like_sp_others	up	1.77063920783046	1.32588010266386
Tead1	0.346777387537519	0.812	0.667	1.955e-07	0.003532	DE_like_sp_DE_like_vs_DE_like_sp_others	up	2.77366142093501	1.9659323629325
Bin1	0.339813764505202	0.535	0.414	1.965e-07	0.00355	DE_like_sp_DE_like_vs_DE_like_sp_others	up	1.06284609300573	0.628487475265168
Myof	-0.244032817259605	0.118	0.263	1.974e-07	0.003566	DE_like_sp_DE_like_vs_DE_like_sp_others	false	0.112696087441284	0.314939217614466
Alkbh5	0.145720383598762	0.465	0.295	2.003e-07	0.00362	DE_like_sp_DE_like_vs_DE_like_sp_others	false	0.56463512568727	0.412465713746821
Insig1	0.171712753259983	0.198	0.088	2.021e-07	0.003651	DE_like_sp_DE_like_vs_DE_like_sp_others	false	0.22806841094932	0.088468902986997
Cbx3	0.188338584048485	0.889	0.735	2.04e-07	0.003686	DE_like_sp_DE_like_vs_DE_like_sp_others	false	2.69568237926903	2.24162899799666
Spc24	0.203530607962034	0.5	0.34	2.058e-07	0.003718	DE_like_sp_DE_like_vs_DE_like_sp_others	false	0.89271666437714	0.641949816855628
Clec11a	-0.177796541440849	0.007	0.102	2.06e-07	0.003722	DE_like_sp_DE_like_vs_DE_like_sp_others	false	0.00728455017116108	0.136754263355553
Rpl5	0.104928816042092	0.99	0.988	2.064e-07	0.003729	DE_like_sp_DE_like_vs_DE_like_sp_others	false	16.1016481176415	14.9000398988908
Cdca3	0.149878249834333	0.434	0.273	2.14e-07	0.003866	DE_like_sp_DE_like_vs_DE_like_sp_others	false	0.710385145919321	0.539772891957759
Rian	-0.442396714027728	0.434	0.561	2.144e-07	0.003874	DE_like_sp_DE_like_vs_DE_like_sp_others	down	0.793194412117324	1.43326870674568
Nup43	0.188026398183813	0.458	0.287	2.176e-07	0.003932	DE_like_sp_DE_like_vs_DE_like_sp_others	false	0.584662832233227	0.389265187713503
Saraf	0.247746310111927	0.562	0.402	2.178e-07	0.003936	DE_like_sp_DE_like_vs_DE_like_sp_others	false	0.932857190871481	0.626236319801963
Kif20a	0.104292072454206	0.257	0.125	2.183e-07	0.003945	DE_like_sp_DE_like_vs_DE_like_sp_others	false	0.249584430775359	0.160496974308181
Nfyb	0.212133875519791	0.5	0.337	2.197e-07	0.003969	DE_like_sp_DE_like_vs_DE_like_sp_others	false	0.695090297637633	0.461592287834835
Rims1	-0.258257683257678	0.042	0.161	2.217e-07	0.004005	DE_like_sp_DE_like_vs_DE_like_sp_others	down	0.0466047176027241	0.248908310689342
Tcp1	0.208479914824612	0.91	0.789	2.233e-07	0.004034	DE_like_sp_DE_like_vs_DE_like_sp_others	false	3.04585767531925	2.4997639323955
Epop	0.138428786719488	0.118	0.036	2.237e-07	0.004041	DE_like_sp_DE_like_vs_DE_like_sp_others	false	0.134644293733297	0.0289659415920785
Lsm6	0.208805921873757	0.809	0.659	2.239e-07	0.004045	DE_like_sp_DE_like_vs_DE_like_sp_others	false	1.95856193392964	1.5581874780053
Cntn5	-0.560691554548125	0.094	0.233	2.256e-07	0.004076	DE_like_sp_DE_like_vs_DE_like_sp_others	down	0.254944583420302	0.847178794197802
Tbx3	-0.163763718672401	0.021	0.129	2.271e-07	0.004103	DE_like_sp_DE_like_vs_DE_like_sp_others	false	0.0240744059793984	0.144571420083719
Tbx3os1	-0.302829260085023	0.038	0.157	2.273e-07	0.004106	DE_like_sp_DE_like_vs_DE_like_sp_others	down	0.0619275308255133	0.306956372073744
Pbk	0.214253562563271	0.347	0.197	2.276e-07	0.004112	DE_like_sp_DE_like_vs_DE_like_sp_others	false	0.486347630547095	0.27951378664447
Exosc2	0.175048818802681	0.295	0.158	2.306e-07	0.004166	DE_like_sp_DE_like_vs_DE_like_sp_others	false	0.335377074673638	0.181005137419529
Mfap4	-0.541349470534626	0.264	0.399	2.407e-07	0.004348	DE_like_sp_DE_like_vs_DE_like_sp_others	down	0.32770121372318	0.92848138109044
Rev3l	-0.401392714845115	0.51	0.607	2.411e-07	0.004356	DE_like_sp_DE_like_vs_DE_like_sp_others	down	0.766229071139258	1.32950508385548
Srp72	0.242560497888911	0.733	0.564	2.453e-07	0.004432	DE_like_sp_DE_like_vs_DE_like_sp_others	false	1.3861962499343	1.01526980808724
Tfrc	0.1919822457989	0.302	0.16	2.575e-07	0.004652	DE_like_sp_DE_like_vs_DE_like_sp_others	false	0.365418073955398	0.193537263475936
B9d2	0.168523650583899	0.243	0.12	2.586e-07	0.004673	DE_like_sp_DE_like_vs_DE_like_sp_others	false	0.288097669580653	0.144285992168123
Shc3	0.132229542116083	0.132	0.044	2.589e-07	0.004678	DE_like_sp_DE_like_vs_DE_like_sp_others	false	0.143083931201645	0.0410918643978223
Srrm1	0.179233616717337	0.878	0.69	2.598e-07	0.004694	DE_like_sp_DE_like_vs_DE_like_sp_others	false	2.28047789655775	1.89544674575808
Galk1	0.19491197617843	0.632	0.452	2.648e-07	0.004785	DE_like_sp_DE_like_vs_DE_like_sp_others	false	1.09870556524753	0.83173773910757
Bzw2	0.289757166502814	0.833	0.737	2.665e-07	0.004815	DE_like_sp_DE_like_vs_DE_like_sp_others	up	2.70377201004097	2.02827927353139
Ube2c	0.38665352461422	0.587	0.421	2.699e-07	0.004876	DE_like_sp_DE_like_vs_DE_like_sp_others	up	2.53113741756292	1.69960451018317
Cip2a	0.179335307097191	0.257	0.127	2.736e-07	0.004943	DE_like_sp_DE_like_vs_DE_like_sp_others	false	0.316813685755148	0.161111689261787
Snrpa	0.201209358805297	0.729	0.573	2.792e-07	0.005044	DE_like_sp_DE_like_vs_DE_like_sp_others	false	1.37237429415218	1.06180805035945
Cad	0.141233063239116	0.288	0.148	2.802e-07	0.005062	DE_like_sp_DE_like_vs_DE_like_sp_others	false	0.295211193934781	0.172563350625405
Mllt11	0.0623121249498446	0.344	0.196	2.858e-07	0.005164	DE_like_sp_DE_like_vs_DE_like_sp_others	false	0.37812673286729	0.317832106511985
Lfng	0.162181895332079	0.153	0.057	2.863e-07	0.005172	DE_like_sp_DE_like_vs_DE_like_sp_others	false	0.194759071118953	0.0659072749036197
Tmeff2	-0.341129375920401	0.021	0.126	2.931e-07	0.005296	DE_like_sp_DE_like_vs_DE_like_sp_others	down	0.0389577220343839	0.312986027957881
Mef2c	-0.434421971782161	0.156	0.301	2.956e-07	0.00534	DE_like_sp_DE_like_vs_DE_like_sp_others	down	0.223875479979655	0.650502481308384
Col4a1	0.213036905282451	0.597	0.423	2.962e-07	0.005352	DE_like_sp_DE_like_vs_DE_like_sp_others	false	0.984447883634515	0.71031288812439
Tmem238	0.145824508544202	0.361	0.207	3.002e-07	0.005424	DE_like_sp_DE_like_vs_DE_like_sp_others	false	0.422075964253019	0.283509963246926
Hmgcll1	0.281382126947357	0.212	0.099	3.048e-07	0.005507	DE_like_sp_DE_like_vs_DE_like_sp_others	up	0.344952858291501	0.105060462132544
Acvr2b	0.20576283175977	0.392	0.243	3.049e-07	0.005509	DE_like_sp_DE_like_vs_DE_like_sp_others	false	0.514148347179093	0.311164196601188
Hspe1	0.189004556135577	0.979	0.934	3.057e-07	0.005524	DE_like_sp_DE_like_vs_DE_like_sp_others	false	7.04595675683824	6.05624112043437
Anp32a	0.259547195875834	0.913	0.777	3.059e-07	0.005526	DE_like_sp_DE_like_vs_DE_like_sp_others	up	3.03583325204758	2.36972003423804
Cd63	-0.422872923944468	0.837	0.798	3.079e-07	0.005563	DE_like_sp_DE_like_vs_DE_like_sp_others	down	2.08944244298923	3.13832171747576
Eif3b	0.229483337702465	0.601	0.463	3.107e-07	0.005614	DE_like_sp_DE_like_vs_DE_like_sp_others	false	1.08569768834027	0.777301003840869
Fam89a	0.152293953694674	0.101	0.027	3.109e-07	0.005616	DE_like_sp_DE_like_vs_DE_like_sp_others	false	0.152516240455948	0.0352181468982607
Usp1	0.206271453453142	0.556	0.39	3.194e-07	0.005771	DE_like_sp_DE_like_vs_DE_like_sp_others	false	0.879742461359627	0.627590121475535
Nr4a1	-0.249725910611231	0.069	0.199	3.223e-07	0.005822	DE_like_sp_DE_like_vs_DE_like_sp_others	false	0.0757499079025402	0.276205016956516
Ptbp2	0.275331685008473	0.649	0.501	3.246e-07	0.005864	DE_like_sp_DE_like_vs_DE_like_sp_others	up	1.22257158862172	0.8348407842169
Carhsp1	0.231090579692958	0.358	0.214	3.29e-07	0.005945	DE_like_sp_DE_like_vs_DE_like_sp_others	false	0.504817624983288	0.280419173467534
Sptlc3	-0.280759263946772	0.059	0.181	3.351e-07	0.006055	DE_like_sp_DE_like_vs_DE_like_sp_others	down	0.0677958604850282	0.29426360905908
Marcks	-0.502667974170442	0.764	0.761	3.425e-07	0.006187	DE_like_sp_DE_like_vs_DE_like_sp_others	down	1.83258370723358	3.00966066344759
Brix1	0.194073864255077	0.569	0.414	3.446e-07	0.006227	DE_like_sp_DE_like_vs_DE_like_sp_others	false	0.82097972315578	0.590031857125901
Eya2	0.188400693457378	0.451	0.287	3.483e-07	0.006292	DE_like_sp_DE_like_vs_DE_like_sp_others	false	0.725030635118223	0.512088834302192
Mrpl11	0.171364571922086	0.694	0.523	3.501e-07	0.006325	DE_like_sp_DE_like_vs_DE_like_sp_others	false	1.12280166342934	0.88325656261821
Fgfr2	-0.332305204929262	0.792	0.816	3.55e-07	0.006415	DE_like_sp_DE_like_vs_DE_like_sp_others	down	2.55329683033944	3.4705995831656
Dlk1	-0.86708616203401	0.427	0.526	3.627e-07	0.006552	DE_like_sp_DE_like_vs_DE_like_sp_others	down	0.721860945103235	2.13558552061747
Phf5a	0.222621469444561	0.799	0.698	3.643e-07	0.006583	DE_like_sp_DE_like_vs_DE_like_sp_others	false	2.00251660869938	1.57148838743401
Mybbp1a	0.194117996082359	0.521	0.353	3.668e-07	0.006628	DE_like_sp_DE_like_vs_DE_like_sp_others	false	0.699719402756283	0.483988748305019
Pdap1	0.220446694829671	0.934	0.87	3.705e-07	0.006694	DE_like_sp_DE_like_vs_DE_like_sp_others	false	4.34945952954269	3.58974600420201
Tgfbi	-0.208592635496649	0.042	0.158	3.817e-07	0.006896	DE_like_sp_DE_like_vs_DE_like_sp_others	false	0.0456236917638281	0.205555941473001
Lbh	0.193052902873676	0.267	0.138	3.886e-07	0.007021	DE_like_sp_DE_like_vs_DE_like_sp_others	false	0.353130924082224	0.181904578072989
Actb	0.205644047664704	1	0.988	3.94e-07	0.007119	DE_like_sp_DE_like_vs_DE_like_sp_others	false	28.5854430713397	24.6533370149887
Bex4	0.264185264086427	0.535	0.387	3.951e-07	0.007138	DE_like_sp_DE_like_vs_DE_like_sp_others	up	0.920010508594105	0.597128706525686
Litaf	0.211306122134647	0.448	0.293	4.061e-07	0.007337	DE_like_sp_DE_like_vs_DE_like_sp_others	false	0.590815668743011	0.372362665004184
Nhp2	0.209675800848941	0.75	0.607	4.087e-07	0.007384	DE_like_sp_DE_like_vs_DE_like_sp_others	false	1.67389560047932	1.3104862948621
Col25a1	-0.681199494275567	0.139	0.278	4.103e-07	0.007414	DE_like_sp_DE_like_vs_DE_like_sp_others	down	0.249014755221708	0.998480038432573
Cldn10	0.245406687454719	0.253	0.127	4.188e-07	0.007567	DE_like_sp_DE_like_vs_DE_like_sp_others	false	0.405545691266139	0.184045282029687
Nhs	0.512276367451262	0.594	0.463	4.211e-07	0.007608	DE_like_sp_DE_like_vs_DE_like_sp_others	up	2.18430892583286	1.23142029524319
Prdx5	-0.471784072987881	0.562	0.655	4.367e-07	0.007889	DE_like_sp_DE_like_vs_DE_like_sp_others	down	0.884519255146805	1.60996702207542
Rangap1	0.29085693644728	0.538	0.398	4.444e-07	0.008028	DE_like_sp_DE_like_vs_DE_like_sp_others	up	1.05349376051944	0.677008191841076
Gjb2	-0.265504646736399	0.024	0.129	4.486e-07	0.008105	DE_like_sp_DE_like_vs_DE_like_sp_others	down	0.0305348088608036	0.235874206759307
Atox1	0.231489777534777	0.948	0.888	4.488e-07	0.008108	DE_like_sp_DE_like_vs_DE_like_sp_others	false	5.41675575020758	4.46383257830615
Dbf4	0.189129758368055	0.361	0.216	4.684e-07	0.008462	DE_like_sp_DE_like_vs_DE_like_sp_others	false	0.473117494807406	0.290363799325428
Prmt1	0.255654623187731	0.924	0.817	4.7e-07	0.008491	DE_like_sp_DE_like_vs_DE_like_sp_others	up	3.61326476482029	2.86248143011349
Tenm2	-0.772559884297178	0.382	0.533	4.745e-07	0.008573	DE_like_sp_DE_like_vs_DE_like_sp_others	down	1.12123101202308	2.61905065772854
Pappa2	-0.23685109674212	0.017	0.116	4.79e-07	0.008654	DE_like_sp_DE_like_vs_DE_like_sp_others	false	0.01698534465962	0.195628879789313
E2f3	0.190267623738514	0.517	0.346	4.792e-07	0.008658	DE_like_sp_DE_like_vs_DE_like_sp_others	false	0.741368243191519	0.524454018609841
Olfml3	-0.231470552105997	0.08	0.212	4.798e-07	0.008669	DE_like_sp_DE_like_vs_DE_like_sp_others	false	0.084371744295701	0.270296591316771
Fzd7	0.129418237408241	0.181	0.076	4.823e-07	0.008713	DE_like_sp_DE_like_vs_DE_like_sp_others	false	0.176328084699852	0.0735118594052482
Farp1	-0.386266351326271	0.649	0.741	4.841e-07	0.008746	DE_like_sp_DE_like_vs_DE_like_sp_others	down	1.54275174919835	2.32014192972726
Ckap2	0.163604397971205	0.326	0.18	4.862e-07	0.008784	DE_like_sp_DE_like_vs_DE_like_sp_others	false	0.433554641795514	0.278052788334002
Idi1	0.249020167060934	0.406	0.257	4.912e-07	0.008875	DE_like_sp_DE_like_vs_DE_like_sp_others	false	0.635015356433722	0.374177881768801
Pdia4	0.257870790277017	0.562	0.402	4.995e-07	0.009024	DE_like_sp_DE_like_vs_DE_like_sp_others	up	0.868069827154656	0.560689691664383
Evl	0.267329973294262	0.774	0.653	5.055e-07	0.009132	DE_like_sp_DE_like_vs_DE_like_sp_others	up	1.82788392840483	1.3479658672336
Pde3a	-0.235914774923621	0.049	0.166	5.082e-07	0.009182	DE_like_sp_DE_like_vs_DE_like_sp_others	false	0.0627849926326671	0.248790095730889
Vcam1	-0.156723377498333	0.021	0.122	5.233e-07	0.009454	DE_like_sp_DE_like_vs_DE_like_sp_others	false	0.0224281919578759	0.137170670575462
Rarg	-0.291933271357189	0.243	0.4	5.361e-07	0.009686	DE_like_sp_DE_like_vs_DE_like_sp_others	down	0.290326331718936	0.576756447741407
Psmd12	0.222624639637982	0.74	0.584	5.412e-07	0.009777	DE_like_sp_DE_like_vs_DE_like_sp_others	false	1.4289572300584	1.07993954098228
Mis18bp1	0.229368548349916	0.319	0.178	5.415e-07	0.009784	DE_like_sp_DE_like_vs_DE_like_sp_others	false	0.452528685105384	0.237343991766322
Kcnmb4os2	0.177484911397385	0.167	0.069	5.605e-07	0.01013	DE_like_sp_DE_like_vs_DE_like_sp_others	false	0.218799923105195	0.0759322298400918
Unc5c	-0.573174799431343	0.108	0.246	5.665e-07	0.01023	DE_like_sp_DE_like_vs_DE_like_sp_others	down	0.24450375775478	0.847686292546222
Frzb	-0.190271147380416	0.024	0.127	5.865e-07	0.0106	DE_like_sp_DE_like_vs_DE_like_sp_others	false	0.0255677913888197	0.167475699530756
Snrpn	0.161312694019641	0.316	0.178	5.897e-07	0.01065	DE_like_sp_DE_like_vs_DE_like_sp_others	false	0.393973552743846	0.244688679450014
Gtf2ird1	0.300919090316945	0.781	0.618	5.944e-07	0.01074	DE_like_sp_DE_like_vs_DE_like_sp_others	up	1.74728475084135	1.2285359487048
Trabd2b	0.447802555129579	0.243	0.127	5.995e-07	0.01083	DE_like_sp_DE_like_vs_DE_like_sp_others	up	0.630583032246502	0.194217464806908
Wnt10b	0.169295337223813	0.118	0.037	6.006e-07	0.01085	DE_like_sp_DE_like_vs_DE_like_sp_others	false	0.1789866695692	0.0466448791347353
Trp63	0.410297791086003	0.75	0.647	6.16e-07	0.01113	DE_like_sp_DE_like_vs_DE_like_sp_others	up	2.74161751660137	1.814121858391
Krr1	0.158774804174638	0.309	0.175	6.402e-07	0.01157	DE_like_sp_DE_like_vs_DE_like_sp_others	false	0.326486946288867	0.186424388585624
Crybg3	-0.204221252789029	0.08	0.208	6.454e-07	0.01166	DE_like_sp_DE_like_vs_DE_like_sp_others	false	0.0878505451900816	0.250560565981766
Fgf12	-0.351851932152902	0.049	0.167	6.488e-07	0.01172	DE_like_sp_DE_like_vs_DE_like_sp_others	down	0.0953528959329616	0.394742695658562
Cnn2	0.297911486422133	0.635	0.485	6.517e-07	0.01177	DE_like_sp_DE_like_vs_DE_like_sp_others	up	1.42675068160926	0.972452224499882
Celf2	-0.424320379700536	0.802	0.834	6.56e-07	0.01185	DE_like_sp_DE_like_vs_DE_like_sp_others	down	3.14730394035931	4.56206135279226
Dgkb	-0.341055124611769	0.028	0.131	6.638e-07	0.01199	DE_like_sp_DE_like_vs_DE_like_sp_others	down	0.0384062586617625	0.312219991282151
Flrt2	0.407604224355851	0.628	0.461	6.686e-07	0.01208	DE_like_sp_DE_like_vs_DE_like_sp_others	up	1.70754316881654	1.0398164237989
St3gal4	-0.217474982537817	0.135	0.287	6.727e-07	0.01215	DE_like_sp_DE_like_vs_DE_like_sp_others	false	0.171931959061348	0.359851447845922
Gmds	-0.432260189266826	0.438	0.534	6.754e-07	0.0122	DE_like_sp_DE_like_vs_DE_like_sp_others	down	0.532878900164603	1.06498557989276
Fgfr1	0.446719257143455	0.562	0.422	6.795e-07	0.01228	DE_like_sp_DE_like_vs_DE_like_sp_others	up	1.41889891127955	0.773508353086006
Trnp1	0.107817791615064	0.118	0.037	6.803e-07	0.01229	DE_like_sp_DE_like_vs_DE_like_sp_others	false	0.118682843545201	0.0361920548779352
Prkca	-0.435530516548356	0.344	0.474	6.883e-07	0.01243	DE_like_sp_DE_like_vs_DE_like_sp_others	down	0.503321635681548	1.02969543274692
Cd248	-0.22605840697828	0.09	0.227	7.016e-07	0.01268	DE_like_sp_DE_like_vs_DE_like_sp_others	false	0.0982361465776841	0.281761220740881
Ppp2r1b	0.18830976092621	0.295	0.165	7.032e-07	0.0127	DE_like_sp_DE_like_vs_DE_like_sp_others	false	0.329351489444246	0.164922852077223
Rps23	0.105475466245506	1	0.992	7.045e-07	0.01273	DE_like_sp_DE_like_vs_DE_like_sp_others	false	33.7710255024151	31.3176776774888
Tjp2	0.191339239290881	0.427	0.265	7.112e-07	0.01285	DE_like_sp_DE_like_vs_DE_like_sp_others	false	0.598163096716901	0.397905077157004
Clspn	0.203466898820332	0.368	0.219	7.179e-07	0.01297	DE_like_sp_DE_like_vs_DE_like_sp_others	false	0.538194202853211	0.334133310013974
Ckap2l	0.158785506311881	0.306	0.17	7.419e-07	0.0134	DE_like_sp_DE_like_vs_DE_like_sp_others	false	0.386860132658089	0.240496619981078
B9d1	0.189412360072031	0.385	0.245	7.767e-07	0.01403	DE_like_sp_DE_like_vs_DE_like_sp_others	false	0.471836602114228	0.288988018483595
Cd151	0.217225701158007	0.441	0.29	7.783e-07	0.01406	DE_like_sp_DE_like_vs_DE_like_sp_others	false	0.611798026778508	0.38479787904222
Galnt3	0.115055668182244	0.156	0.059	7.803e-07	0.0141	DE_like_sp_DE_like_vs_DE_like_sp_others	false	0.157366016391535	0.0667310070082769
Mad2l1	0.1553868607886	0.309	0.17	7.848e-07	0.01418	DE_like_sp_DE_like_vs_DE_like_sp_others	false	0.334890581817553	0.196756322057921
Gja1	0.470960982666302	0.594	0.463	7.912e-07	0.01429	DE_like_sp_DE_like_vs_DE_like_sp_others	up	1.48085580002837	0.788679256606895
Peg3	-0.33190787597976	0.708	0.803	7.945e-07	0.01435	DE_like_sp_DE_like_vs_DE_like_sp_others	down	2.570896121305	3.49152068989614
Fosl2	-0.235079014609101	0.083	0.211	8.099e-07	0.01463	DE_like_sp_DE_like_vs_DE_like_sp_others	false	0.0807216611550148	0.269178562570994
Ppp1ca	0.201089993537706	0.931	0.826	8.122e-07	0.01467	DE_like_sp_DE_like_vs_DE_like_sp_others	false	3.36211070182907	2.79283648847645
Adamts18	-0.531379324369982	0.413	0.552	8.141e-07	0.01471	DE_like_sp_DE_like_vs_DE_like_sp_others	down	1.06887710625206	1.98643807772795
Pdgfb	0.153806932977698	0.101	0.028	8.188e-07	0.01479	DE_like_sp_DE_like_vs_DE_like_sp_others	false	0.144387253976736	0.0268274677072782
Polr1d	0.16025581700878	0.896	0.77	8.294e-07	0.01499	DE_like_sp_DE_like_vs_DE_like_sp_others	false	2.62990084396906	2.24645605505398
Fbxl17	-0.379634657802847	0.583	0.681	8.349e-07	0.01508	DE_like_sp_DE_like_vs_DE_like_sp_others	down	1.12369168966324	1.75971871456056
Hspa4	0.275458477610973	0.833	0.728	8.45e-07	0.01527	DE_like_sp_DE_like_vs_DE_like_sp_others	up	2.56401722438303	1.94296555929091
Unc13c	-0.461779294406371	0.035	0.14	8.464e-07	0.01529	DE_like_sp_DE_like_vs_DE_like_sp_others	down	0.0497515674949205	0.44226407432351
Krt13	-1.65424037915033	0.038	0.144	8.515e-07	0.01538	DE_like_sp_DE_like_vs_DE_like_sp_others	down	0.115494292834017	2.50145895905859
Aldoa	0.303142131498026	0.951	0.83	8.535e-07	0.01542	DE_like_sp_DE_like_vs_DE_like_sp_others	up	4.56099659608747	3.5055786357795
Ap1m2	0.175922699682548	0.326	0.179	8.555e-07	0.01546	DE_like_sp_DE_like_vs_DE_like_sp_others	false	0.38792235726573	0.226803912239595
Ebf2	-0.446420407754427	0.031	0.135	8.603e-07	0.01554	DE_like_sp_DE_like_vs_DE_like_sp_others	down	0.0524050616300235	0.430620643070664
Ruvbl2	0.138069961188951	0.434	0.287	8.871e-07	0.01603	DE_like_sp_DE_like_vs_DE_like_sp_others	false	0.561972047412946	0.417548855890049
Kif2c	0.139492505112864	0.281	0.149	8.957e-07	0.01618	DE_like_sp_DE_like_vs_DE_like_sp_others	false	0.331475455603471	0.206899395965104
Dnajc2	0.23913906182036	0.615	0.47	9.129e-07	0.01649	DE_like_sp_DE_like_vs_DE_like_sp_others	false	1.06507477143578	0.747981336682439
Cenpk	0.128161355876035	0.389	0.232	9.159e-07	0.01655	DE_like_sp_DE_like_vs_DE_like_sp_others	false	0.480747626693363	0.352989307617987
Glrx3	0.228152404072079	0.885	0.771	9.274e-07	0.01675	DE_like_sp_DE_like_vs_DE_like_sp_others	false	2.74179189355501	2.19279339512202
Lsm3	0.250888391305063	0.58	0.441	9.276e-07	0.01676	DE_like_sp_DE_like_vs_DE_like_sp_others	up	1.07253183285623	0.740080756352446
Ccnb1	0.124112759669856	0.385	0.238	9.691e-07	0.01751	DE_like_sp_DE_like_vs_DE_like_sp_others	false	0.765668376686196	0.61822209003395
Eif1	0.187071441364007	0.997	0.964	9.796e-07	0.0177	DE_like_sp_DE_like_vs_DE_like_sp_others	false	12.0341727527697	10.4472845570728
Ddx39b	0.189617062098059	0.892	0.793	9.809e-07	0.01772	DE_like_sp_DE_like_vs_DE_like_sp_others	false	3.02725957374371	2.52949839207178
Cdkn2aipnl	0.224444759466843	0.372	0.236	9.916e-07	0.01792	DE_like_sp_DE_like_vs_DE_like_sp_others	false	0.459661581568628	0.247674970424264
Dynll2	0.195384742097467	0.722	0.586	1.007e-06	0.01819	DE_like_sp_DE_like_vs_DE_like_sp_others	false	1.40980614905737	1.10283457675541
Tmprss11a	-0.333983622348352	0.028	0.127	1.009e-06	0.01822	DE_like_sp_DE_like_vs_DE_like_sp_others	down	0.0277265934399361	0.292348453678947
Mrpl34	0.171219410001786	0.76	0.615	1.012e-06	0.01828	DE_like_sp_DE_like_vs_DE_like_sp_others	false	1.51214804926475	1.22922123531458
Tacc2	0.284933218095329	0.507	0.355	1.019e-06	0.0184	DE_like_sp_DE_like_vs_DE_like_sp_others	up	0.86751062154868	0.531251695985414
Plxna4	0.126087505618307	0.163	0.067	1.04e-06	0.01879	DE_like_sp_DE_like_vs_DE_like_sp_others	false	0.361391537414112	0.245566210588646
Tcf20	0.288014320277568	0.76	0.596	1.045e-06	0.01888	DE_like_sp_DE_like_vs_DE_like_sp_others	up	1.83616012574923	1.32133931876639
Sapcd2	0.11911116695139	0.16	0.064	1.047e-06	0.01891	DE_like_sp_DE_like_vs_DE_like_sp_others	false	0.184720412711347	0.0889268784825078
Fkbp9	-0.349314761940305	0.292	0.43	1.047e-06	0.01892	DE_like_sp_DE_like_vs_DE_like_sp_others	down	0.3312889854417	0.692866326308507
Col4a5	-0.304384350632106	0.264	0.422	1.073e-06	0.01938	DE_like_sp_DE_like_vs_DE_like_sp_others	down	0.442375231434361	0.778176172165651
Gpi1	0.273992030858601	0.788	0.667	1.078e-06	0.01948	DE_like_sp_DE_like_vs_DE_like_sp_others	up	1.98884440742679	1.47027320007011
Magoh	0.200189250023399	0.84	0.691	1.098e-06	0.01984	DE_like_sp_DE_like_vs_DE_like_sp_others	false	2.10434183395768	1.70039670113091
Melk	0.122395559925865	0.278	0.149	1.102e-06	0.0199	DE_like_sp_DE_like_vs_DE_like_sp_others	false	0.314421384372123	0.205604829336655
Dbn1	0.203962670186631	0.674	0.507	1.113e-06	0.02011	DE_like_sp_DE_like_vs_DE_like_sp_others	false	1.17084897367456	0.882922634385439
Bub1b	0.21084934133528	0.358	0.216	1.123e-06	0.02028	DE_like_sp_DE_like_vs_DE_like_sp_others	false	0.49747476905369	0.292147649336876
Ppfibp2	-0.247158754461147	0.08	0.202	1.126e-06	0.02035	DE_like_sp_DE_like_vs_DE_like_sp_others	false	0.0772248453061696	0.27568897842301
Net1	-0.416604502263569	0.42	0.529	1.128e-06	0.02038	DE_like_sp_DE_like_vs_DE_like_sp_others	down	0.595296300906103	1.12602566733332
Fat2	-0.211710743999096	0.035	0.139	1.14e-06	0.0206	DE_like_sp_DE_like_vs_DE_like_sp_others	false	0.036137808174847	0.197176324462806
Apex1	0.211996512831735	0.698	0.57	1.164e-06	0.02103	DE_like_sp_DE_like_vs_DE_like_sp_others	false	1.40259396788903	1.07254871664108
Tbx15	-0.29688996660822	0.035	0.139	1.164e-06	0.02103	DE_like_sp_DE_like_vs_DE_like_sp_others	down	0.04009826308509	0.274775126885174
Nucks1	0.230502528803947	0.892	0.775	1.189e-06	0.02148	DE_like_sp_DE_like_vs_DE_like_sp_others	false	3.51743980714941	2.8487128709785
Ung	0.207732347716243	0.274	0.148	1.197e-06	0.02163	DE_like_sp_DE_like_vs_DE_like_sp_others	false	0.374948934672285	0.1888448381887
Mras	-0.161044276757457	0.059	0.179	1.201e-06	0.0217	DE_like_sp_DE_like_vs_DE_like_sp_others	false	0.0592190628245911	0.181713495140885
Bri3bp	0.238325170669355	0.378	0.248	1.206e-06	0.02179	DE_like_sp_DE_like_vs_DE_like_sp_others	false	0.53615219224909	0.300584064224053
Krtdap	0.54968453316668	0.274	0.154	1.206e-06	0.02179	DE_like_sp_DE_like_vs_DE_like_sp_others	up	0.921319740404254	0.311501926118209
Raly	0.183952458043171	0.83	0.691	1.209e-06	0.02185	DE_like_sp_DE_like_vs_DE_like_sp_others	false	1.97459428839134	1.61673016720682
H1f10	0.194623744062182	0.795	0.632	1.213e-06	0.02191	DE_like_sp_DE_like_vs_DE_like_sp_others	false	2.12810415008053	1.73159273609718
Calml3	-0.44646825457158	0.014	0.104	1.218e-06	0.022	DE_like_sp_DE_like_vs_DE_like_sp_others	down	0.0197770333426159	0.386205825123291
Rtraf	0.224713233357962	0.958	0.849	1.248e-06	0.02255	DE_like_sp_DE_like_vs_DE_like_sp_others	false	3.91363613584055	3.20323396531733
Ppfibp1	0.240412382454678	0.615	0.463	1.267e-06	0.0229	DE_like_sp_DE_like_vs_DE_like_sp_others	false	1.14349219188969	0.812820992931349
Ppa2	0.197805045840983	0.479	0.336	1.271e-06	0.02296	DE_like_sp_DE_like_vs_DE_like_sp_others	false	0.700150975857874	0.480580570899221
Plxna2	-0.343980006588146	0.184	0.32	1.272e-06	0.02298	DE_like_sp_DE_like_vs_DE_like_sp_others	down	0.197235252319445	0.516474662008776
Ccdc34	0.168920227786723	0.795	0.625	1.304e-06	0.02357	DE_like_sp_DE_like_vs_DE_like_sp_others	false	1.89026184438024	1.56910997414939
Rnf43	0.306889809227158	0.427	0.282	1.305e-06	0.02358	DE_like_sp_DE_like_vs_DE_like_sp_others	up	0.73957889559142	0.404725444166218
Sema4a	0.138857067386787	0.219	0.104	1.319e-06	0.02383	DE_like_sp_DE_like_vs_DE_like_sp_others	false	0.212280645987578	0.0991732245226778
Thop1	0.116414610270005	0.372	0.228	1.331e-06	0.02405	DE_like_sp_DE_like_vs_DE_like_sp_others	false	0.449045257584689	0.334795380618853
Gga2	0.188675427474046	0.465	0.317	1.349e-06	0.02437	DE_like_sp_DE_like_vs_DE_like_sp_others	false	0.623881572524684	0.423051865614885
Kif23	0.172859782095289	0.34	0.196	1.374e-06	0.02482	DE_like_sp_DE_like_vs_DE_like_sp_others	false	0.497299849948687	0.32643537470666
Ak4	0.153540813210938	0.201	0.094	1.38e-06	0.02493	DE_like_sp_DE_like_vs_DE_like_sp_others	false	0.234508106640807	0.108039018887059
Mcc	-0.388163192301494	0.59	0.703	1.408e-06	0.02543	DE_like_sp_DE_like_vs_DE_like_sp_others	down	1.65146603802287	2.46678562414729
Mpc2	-0.333162985307346	0.535	0.628	1.423e-06	0.02572	DE_like_sp_DE_like_vs_DE_like_sp_others	down	0.80978618839797	1.27683128638265
Trim2	-0.21986509336458	0.122	0.256	1.437e-06	0.02596	DE_like_sp_DE_like_vs_DE_like_sp_others	false	0.149658095846298	0.336163354302976
Tdg	0.206410714475404	0.566	0.418	1.446e-06	0.02613	DE_like_sp_DE_like_vs_DE_like_sp_others	false	0.846334915665966	0.598479132334947
Hnrnpm	0.23508717404248	0.892	0.812	1.451e-06	0.02621	DE_like_sp_DE_like_vs_DE_like_sp_others	false	3.14733266665771	2.52205031286269
Cnn3	0.289892128070202	0.75	0.607	1.468e-06	0.02652	DE_like_sp_DE_like_vs_DE_like_sp_others	up	2.01526056631675	1.46481908203865
Grm7	-0.46898952632088	0.017	0.108	1.497e-06	0.02705	DE_like_sp_DE_like_vs_DE_like_sp_others	down	0.0160634378531209	0.402854669739224
Prdx2	0.142104460026232	0.986	0.95	1.545e-06	0.02792	DE_like_sp_DE_like_vs_DE_like_sp_others	false	9.70816173939006	8.70183726651918
Selenbp1	-0.24175623964435	0.052	0.166	1.546e-06	0.02794	DE_like_sp_DE_like_vs_DE_like_sp_others	false	0.0880694812608113	0.2837486372683
Pts	-0.316143374603826	0.212	0.351	1.562e-06	0.02822	DE_like_sp_DE_like_vs_DE_like_sp_others	down	0.229639650133762	0.527862943683526
Gnl3	0.220756793167822	0.601	0.439	1.572e-06	0.02841	DE_like_sp_DE_like_vs_DE_like_sp_others	false	1.04925364309393	0.756803088769463
Ywhah	0.139042461121003	0.757	0.588	1.595e-06	0.02881	DE_like_sp_DE_like_vs_DE_like_sp_others	false	1.60984097637144	1.36818699819899
Csrp1	0.209887459416209	0.49	0.333	1.6e-06	0.02891	DE_like_sp_DE_like_vs_DE_like_sp_others	false	0.835822580064304	0.585545685187249
Samd4	-0.375177377810921	0.24	0.381	1.626e-06	0.02938	DE_like_sp_DE_like_vs_DE_like_sp_others	down	0.33273259834582	0.725336392471262
Ttk	0.170670645189232	0.243	0.124	1.66e-06	0.02999	DE_like_sp_DE_like_vs_DE_like_sp_others	false	0.30060356284457	0.153696870941675
Cdc40	0.183778040750681	0.59	0.423	1.684e-06	0.03043	DE_like_sp_DE_like_vs_DE_like_sp_others	false	0.839358401499617	0.617591008407057
Rnf150	0.392478610417402	0.316	0.196	1.702e-06	0.03074	DE_like_sp_DE_like_vs_DE_like_sp_others	up	0.659190524895609	0.262645725073787
Col9a3	0.118754834181683	0.149	0.058	1.717e-06	0.03102	DE_like_sp_DE_like_vs_DE_like_sp_others	false	0.172759666133687	0.0781799143808556
Myo18a	0.217567415494867	0.406	0.261	1.753e-06	0.03167	DE_like_sp_DE_like_vs_DE_like_sp_others	false	0.553598965416486	0.33441819568734
Marcksl1	0.186099427231399	0.931	0.821	1.762e-06	0.03183	DE_like_sp_DE_like_vs_DE_like_sp_others	false	3.49180919881649	2.94644086609661
Gcat	0.190017060066701	0.483	0.328	1.764e-06	0.03187	DE_like_sp_DE_like_vs_DE_like_sp_others	false	0.736831473330368	0.520741670038417
C1qtnf7	-0.196383273640968	0.021	0.113	1.78e-06	0.03217	DE_like_sp_DE_like_vs_DE_like_sp_others	false	0.0167104959802664	0.162277972545442
Rassf9	0.207093442577917	0.222	0.109	1.788e-06	0.03231	DE_like_sp_DE_like_vs_DE_like_sp_others	false	0.339174898630591	0.158380512303491
Prkar2b	-0.212446770152324	0.073	0.19	1.789e-06	0.03232	DE_like_sp_DE_like_vs_DE_like_sp_others	false	0.0557536857746662	0.220514559463086
Rbbp4	0.205248190533134	0.788	0.649	1.818e-06	0.03285	DE_like_sp_DE_like_vs_DE_like_sp_others	false	1.72918833999787	1.36554441938825
Rab30	-0.277413066883622	0.125	0.259	1.843e-06	0.0333	DE_like_sp_DE_like_vs_DE_like_sp_others	down	0.135093079396147	0.372833695648317
Pop4	0.195330381411542	0.462	0.322	1.844e-06	0.03331	DE_like_sp_DE_like_vs_DE_like_sp_others	false	0.619283001652801	0.412492295954344
D630045J12Rik	0.271376027740995	0.479	0.335	1.86e-06	0.0336	DE_like_sp_DE_like_vs_DE_like_sp_others	up	0.727784488863258	0.429929592406195
Nr3c2	0.447664134897388	0.302	0.18	1.862e-06	0.03365	DE_like_sp_DE_like_vs_DE_like_sp_others	up	0.809975515966862	0.325867708452742
Rtl4	-0.196687237610541	0.017	0.109	1.884e-06	0.03403	DE_like_sp_DE_like_vs_DE_like_sp_others	false	0.0518639680301026	0.202810727915554
Ube2q1	0.205045472358912	0.497	0.338	1.89e-06	0.03414	DE_like_sp_DE_like_vs_DE_like_sp_others	false	0.678722036558504	0.454585218585322
Tnc	-0.440417873372495	0.108	0.23	1.894e-06	0.03422	DE_like_sp_DE_like_vs_DE_like_sp_others	down	0.105438740978598	0.496652615898605
Ncapg2	0.193319789121279	0.319	0.189	1.928e-06	0.03483	DE_like_sp_DE_like_vs_DE_like_sp_others	false	0.415659807365458	0.236373385221343
B3galt1	-0.292770039480532	0.066	0.184	1.976e-06	0.03571	DE_like_sp_DE_like_vs_DE_like_sp_others	down	0.0986191994091288	0.342831159548521
Gsn	-0.433013904798255	0.396	0.512	1.989e-06	0.03594	DE_like_sp_DE_like_vs_DE_like_sp_others	down	0.551445699834969	1.09113013798771
Iqgap2	-0.359978721013735	0.191	0.333	1.996e-06	0.03607	DE_like_sp_DE_like_vs_DE_like_sp_others	down	0.237900571188034	0.585560945663254
Ccdc88c	0.17052290996039	0.288	0.16	2e-06	0.03613	DE_like_sp_DE_like_vs_DE_like_sp_others	false	0.344122665295338	0.192482504304228
Phactr1	-0.214538345415665	0.014	0.102	2.076e-06	0.0375	DE_like_sp_DE_like_vs_DE_like_sp_others	false	0.0206537738461588	0.181555869828415
Actn4	0.218543409110242	0.788	0.644	2.106e-06	0.03805	DE_like_sp_DE_like_vs_DE_like_sp_others	false	1.77558698127107	1.38373309887793
Gatad1	0.17861935136077	0.562	0.407	2.127e-06	0.03844	DE_like_sp_DE_like_vs_DE_like_sp_others	false	0.816806265181301	0.603454923880761
Lpin2	0.263962340745118	0.528	0.384	2.148e-06	0.03881	DE_like_sp_DE_like_vs_DE_like_sp_others	up	0.877903227632904	0.562308474226278
Minar2	0.201670528727796	0.299	0.176	2.167e-06	0.03915	DE_like_sp_DE_like_vs_DE_like_sp_others	false	0.42347679792015	0.236042205895362
Fxyd3	-0.325168187828555	0.545	0.689	2.184e-06	0.03946	DE_like_sp_DE_like_vs_DE_like_sp_others	down	1.44981309864587	2.06608849235528
Ntm	2.31437773506463	0.316	0.197	2.187e-06	0.03952	DE_like_sp_DE_like_vs_DE_like_sp_others	up	9.37679627189023	1.08683805332761
Wipf1	-0.199988962406239	0.118	0.254	2.21e-06	0.03992	DE_like_sp_DE_like_vs_DE_like_sp_others	false	0.140914442265826	0.307855012187202
Crip1	-0.38745256596685	0.17	0.301	2.227e-06	0.04024	DE_like_sp_DE_like_vs_DE_like_sp_others	down	0.19931687141854	0.565549410405903
Rps15	0.0800754100836993	1	0.985	2.259e-06	0.04081	DE_like_sp_DE_like_vs_DE_like_sp_others	false	21.5849043418032	20.3635068934857
Pabpc1	0.201287099509424	0.944	0.852	2.292e-06	0.04142	DE_like_sp_DE_like_vs_DE_like_sp_others	false	4.67044580322911	3.93027468887875
Ppargc1b	-0.154087344481383	0.059	0.175	2.308e-06	0.04169	DE_like_sp_DE_like_vs_DE_like_sp_others	false	0.0798484009729535	0.198989596180032
Shb	0.125751142047224	0.375	0.236	2.31e-06	0.04173	DE_like_sp_DE_like_vs_DE_like_sp_others	false	0.453545963404444	0.330318341913609
Col11a1	-0.507655801957549	0.198	0.324	2.34e-06	0.04228	DE_like_sp_DE_like_vs_DE_like_sp_others	down	0.240115780910307	0.759470353790249
Aopep	0.369610943421455	0.865	0.722	2.345e-06	0.04237	DE_like_sp_DE_like_vs_DE_like_sp_others	up	3.02804487344688	2.11627079102129
Svep1	-0.105614820995935	0.014	0.102	2.411e-06	0.04356	DE_like_sp_DE_like_vs_DE_like_sp_others	false	0.027099954163778	0.102662148527218
Sgcd	-0.710244974172091	0.257	0.368	2.439e-06	0.04407	DE_like_sp_DE_like_vs_DE_like_sp_others	down	0.413437279990469	1.30810531955125
mt-Nd2	-0.139243800261986	0.997	0.977	2.443e-06	0.04413	DE_like_sp_DE_like_vs_DE_like_sp_others	false	29.2018213077034	32.259565196948
Grm8	-0.327780247786084	0.062	0.18	2.459e-06	0.04443	DE_like_sp_DE_like_vs_DE_like_sp_others	down	0.224643692367246	0.533955869448686
Zfp422	0.207401004136071	0.552	0.394	2.506e-06	0.04527	DE_like_sp_DE_like_vs_DE_like_sp_others	false	0.779695112373323	0.539666696620782
Csnk2b	0.195326038329409	0.712	0.548	2.541e-06	0.04591	DE_like_sp_DE_like_vs_DE_like_sp_others	false	1.27008049016515	0.980887124389728
Nsg1	0.160443654305492	0.524	0.367	2.555e-06	0.04616	DE_like_sp_DE_like_vs_DE_like_sp_others	false	0.766227943434115	0.578512466312585
Bcl2l1	0.248672727148004	0.483	0.327	2.574e-06	0.0465	DE_like_sp_DE_like_vs_DE_like_sp_others	false	0.706445416093602	0.434629117091838
Pcdh9	-0.452922394170872	0.17	0.32	2.576e-06	0.04654	DE_like_sp_DE_like_vs_DE_like_sp_others	down	0.979048317703991	1.70547567158615
Nudt4	0.291598008858063	0.608	0.47	2.581e-06	0.04662	DE_like_sp_DE_like_vs_DE_like_sp_others	up	1.26996605578187	0.853004772041128
Vars	0.25841555156538	0.476	0.332	2.632e-06	0.04754	DE_like_sp_DE_like_vs_DE_like_sp_others	up	0.708225829018605	0.426470501015189
Fads2	0.141257750021199	0.292	0.169	2.647e-06	0.04782	DE_like_sp_DE_like_vs_DE_like_sp_others	false	0.327113379136426	0.201469923193781
Fbxo5	0.160697366581173	0.295	0.169	2.648e-06	0.04784	DE_like_sp_DE_like_vs_DE_like_sp_others	false	0.380624077216673	0.233276777669801
Slc38a2	0.250756330759224	0.792	0.627	2.653e-06	0.04793	DE_like_sp_DE_like_vs_DE_like_sp_others	up	1.8917350320091	1.42874391998285
Gm10076	0.140081533884277	0.927	0.834	2.683e-06	0.04847	DE_like_sp_DE_like_vs_DE_like_sp_others	false	3.39573847057066	2.98712749084731
Cct4	0.144158085389181	0.872	0.732	2.705e-06	0.04887	DE_like_sp_DE_like_vs_DE_like_sp_others	false	2.16594436192445	1.86303112948464
Nfkbiz	-0.182022624054758	0.066	0.18	2.731e-06	0.04934	DE_like_sp_DE_like_vs_DE_like_sp_others	false	0.0616770250370413	0.201792069958338
Rasgef1b	0.253034032630474	0.191	0.09	2.751e-06	0.04971	DE_like_sp_DE_like_vs_DE_like_sp_others	up	0.329535113018376	0.114025945478517
Rack1	0.089054350126843	0.997	0.992	2.782e-06	0.05027	DE_like_sp_DE_like_vs_DE_like_sp_others	false	19.7052738569641	18.4638536237105
Lin9	0.159635839982798	0.309	0.176	2.821e-06	0.05098	DE_like_sp_DE_like_vs_DE_like_sp_others	false	0.313334984011197	0.173942972912274
Nr2f1	-0.205548114619116	0.038	0.138	2.849e-06	0.05148	DE_like_sp_DE_like_vs_DE_like_sp_others	false	0.0355799292220072	0.191435543805301
Psmd3	0.1873690876101	0.576	0.435	2.853e-06	0.05155	DE_like_sp_DE_like_vs_DE_like_sp_others	false	0.91493990233891	0.679948940113373
Rab27b	-0.241541384218665	0.104	0.233	2.9e-06	0.05239	DE_like_sp_DE_like_vs_DE_like_sp_others	false	0.144292751593468	0.350027908014658
Ank2	-0.493403520908747	0.274	0.413	2.911e-06	0.0526	DE_like_sp_DE_like_vs_DE_like_sp_others	false	0.396036565013602	0.961686263720445
Brca1	0.166429072244578	0.271	0.152	2.924e-06	0.05283	DE_like_sp_DE_like_vs_DE_like_sp_others	false	0.317395557880132	0.172052411784653
Trip13	0.176924879025345	0.299	0.17	3.027e-06	0.05469	DE_like_sp_DE_like_vs_DE_like_sp_others	false	0.343968068132439	0.187071522452776
Trim28	0.189152954275276	0.719	0.574	3.085e-06	0.05573	DE_like_sp_DE_like_vs_DE_like_sp_others	false	1.34526809417464	1.05532428831293
Sms	0.210367182476415	0.628	0.486	3.089e-06	0.0558	DE_like_sp_DE_like_vs_DE_like_sp_others	false	1.16356560326414	0.868292917352623
Rpl36a	0.106911862680116	0.993	0.987	3.104e-06	0.05607	DE_like_sp_DE_like_vs_DE_like_sp_others	false	17.1441501024793	15.846241188151
Gnas	-0.266483399603301	0.997	0.974	3.25e-06	0.05873	DE_like_sp_DE_like_vs_DE_like_sp_others	false	9.47678176057523	11.5993401410159
D17H6S56E-5	0.197034436258964	0.274	0.154	3.272e-06	0.05912	DE_like_sp_DE_like_vs_DE_like_sp_others	false	0.395653682433693	0.2157451981116
Cacybp	0.237114581077872	0.792	0.68	3.309e-06	0.05978	DE_like_sp_DE_like_vs_DE_like_sp_others	false	2.11320397929243	1.63970941342496
Myl12a	0.180322383149932	0.851	0.705	3.326e-06	0.0601	DE_like_sp_DE_like_vs_DE_like_sp_others	false	2.24576502059275	1.86262910525248
Uxt	0.153690923031744	0.292	0.165	3.346e-06	0.06046	DE_like_sp_DE_like_vs_DE_like_sp_others	false	0.320381640116434	0.18511968411288
Rad18	0.167760877496076	0.299	0.17	3.352e-06	0.06056	DE_like_sp_DE_like_vs_DE_like_sp_others	false	0.32887623770007	0.181192501915405
Azin1	-0.287314960759498	0.222	0.369	3.411e-06	0.06162	DE_like_sp_DE_like_vs_DE_like_sp_others	false	0.243468770747585	0.514537750889588
Frmd8	0.15047522342005	0.198	0.095	3.429e-06	0.06195	DE_like_sp_DE_like_vs_DE_like_sp_others	false	0.245816950898087	0.12058200647601
Dync1i1	0.306653358247441	0.191	0.093	3.462e-06	0.06255	DE_like_sp_DE_like_vs_DE_like_sp_others	false	0.389398715192638	0.121829512797946
Sox5	-0.299223681309404	0.108	0.233	3.482e-06	0.06291	DE_like_sp_DE_like_vs_DE_like_sp_others	false	0.159605822727061	0.423888712224013
Upk3bl	-0.61362814616698	0.229	0.36	3.482e-06	0.06291	DE_like_sp_DE_like_vs_DE_like_sp_others	false	0.330604491211956	1.03193518622034
Snhg4	0.191278382441037	0.465	0.335	3.488e-06	0.06302	DE_like_sp_DE_like_vs_DE_like_sp_others	false	0.707741158993523	0.49393566903672
Gdpd1	0.153662876269602	0.312	0.183	3.503e-06	0.06329	DE_like_sp_DE_like_vs_DE_like_sp_others	false	0.401114729077768	0.25771893363667
Hddc2	0.205559940194003	0.58	0.453	3.548e-06	0.06409	DE_like_sp_DE_like_vs_DE_like_sp_others	false	0.974648856090667	0.710695404368588
Tacc3	0.134370922516815	0.413	0.26	3.573e-06	0.06456	DE_like_sp_DE_like_vs_DE_like_sp_others	false	0.576622120049847	0.434531977568588
Adgra2	-0.104867337916865	0.042	0.145	3.632e-06	0.06563	DE_like_sp_DE_like_vs_DE_like_sp_others	false	0.0596711620582164	0.137118586831526
Pcsk5	-0.261340959587168	0.153	0.288	3.669e-06	0.06629	DE_like_sp_DE_like_vs_DE_like_sp_others	false	0.217454176418104	0.456356372187068
Retreg1	0.265549421215113	0.257	0.143	3.686e-06	0.06659	DE_like_sp_DE_like_vs_DE_like_sp_others	false	0.41053449483341	0.171796594428623
Blm	0.221445272368713	0.351	0.219	3.715e-06	0.06712	DE_like_sp_DE_like_vs_DE_like_sp_others	false	0.456099317511438	0.247213639489689
Adam12	-0.247022855389228	0.038	0.138	3.738e-06	0.06754	DE_like_sp_DE_like_vs_DE_like_sp_others	false	0.0531776110626074	0.247030748023479
Fcgrt	-0.152697348992013	0.045	0.152	3.756e-06	0.06787	DE_like_sp_DE_like_vs_DE_like_sp_others	false	0.0568375082359066	0.172256234381616
Sh3rf2	0.371862112118931	0.49	0.372	3.78e-06	0.06829	DE_like_sp_DE_like_vs_DE_like_sp_others	false	1.17068727639657	0.676077000081285
Dach2	-0.233569266045741	0.059	0.167	3.786e-06	0.06841	DE_like_sp_DE_like_vs_DE_like_sp_others	false	0.0763634866855744	0.262728355222107
Rpl8	0.110687386822051	0.997	0.995	3.823e-06	0.06907	DE_like_sp_DE_like_vs_DE_like_sp_others	false	32.4586529416871	29.9856917099859
Dohh	0.109038105833915	0.399	0.263	3.855e-06	0.06965	DE_like_sp_DE_like_vs_DE_like_sp_others	false	0.480787273617917	0.371062463359525
Col8a2	-0.161323002243199	0.045	0.148	3.941e-06	0.0712	DE_like_sp_DE_like_vs_DE_like_sp_others	false	0.046661179451766	0.167897938777148
Pebp1	0.142052330527776	0.983	0.916	3.967e-06	0.07166	DE_like_sp_DE_like_vs_DE_like_sp_others	false	6.10473708124707	5.43665962363058
Parp8	-0.268459960221683	0.243	0.389	3.988e-06	0.07204	DE_like_sp_DE_like_vs_DE_like_sp_others	false	0.378426187302706	0.657448401544695
Tmsb10	0.127577636902096	0.997	0.961	4.084e-06	0.07379	DE_like_sp_DE_like_vs_DE_like_sp_others	false	11.7946798108024	10.7099377453718
Klf4	-0.354221301123482	0.163	0.299	4.086e-06	0.07383	DE_like_sp_DE_like_vs_DE_like_sp_others	false	0.21611180347857	0.551398637861175
Txn1	0.159105617817554	0.955	0.907	4.14e-06	0.0748	DE_like_sp_DE_like_vs_DE_like_sp_others	false	5.62110680316088	4.92790886382866
Cdh12	-0.242039024532139	0.017	0.103	4.206e-06	0.07598	DE_like_sp_DE_like_vs_DE_like_sp_others	false	0.01970473744499	0.203147586827507
Camk2d	-0.168954016530008	0.215	0.373	4.25e-06	0.07678	DE_like_sp_DE_like_vs_DE_like_sp_others	false	0.444834923043938	0.621729057662187
Rplp1	0.0876299730653249	1	0.997	4.358e-06	0.07874	DE_like_sp_DE_like_vs_DE_like_sp_others	false	52.8188083995091	49.6451478916639
Cds1	0.160066558375446	0.194	0.093	4.36e-06	0.07878	DE_like_sp_DE_like_vs_DE_like_sp_others	false	0.271773676604505	0.136396231264675
Eif3i	0.153006728274087	0.917	0.795	4.417e-06	0.07981	DE_like_sp_DE_like_vs_DE_like_sp_others	false	2.91696355957976	2.52097982011036
Cdc37	0.155416675785107	0.816	0.668	4.446e-06	0.08033	DE_like_sp_DE_like_vs_DE_like_sp_others	false	1.86572791193725	1.57122914385522
Spon1	-0.290108331186737	0.066	0.176	4.48e-06	0.08094	DE_like_sp_DE_like_vs_DE_like_sp_others	false	0.0854695068736754	0.324279800936094
Zfp710	0.283147466879919	0.406	0.272	4.542e-06	0.08207	DE_like_sp_DE_like_vs_DE_like_sp_others	false	0.645445788712694	0.35065460929842
Sox2ot	-0.497112882515242	0.038	0.134	4.639e-06	0.08381	DE_like_sp_DE_like_vs_DE_like_sp_others	false	0.0425279817830747	0.467796036042996
P4ha3	-0.17904011102858	0.049	0.151	4.68e-06	0.08456	DE_like_sp_DE_like_vs_DE_like_sp_others	false	0.0386478421047636	0.173240767245315
Nap1l4	0.215740011181639	0.733	0.587	4.684e-06	0.08463	DE_like_sp_DE_like_vs_DE_like_sp_others	false	1.42297078981113	1.08472775334498
Nxpe4	0.378172780453423	0.434	0.308	4.735e-06	0.08554	DE_like_sp_DE_like_vs_DE_like_sp_others	false	0.910367715964734	0.46847424355021
Ctsk	-0.156597697602075	0.045	0.151	4.753e-06	0.08587	DE_like_sp_DE_like_vs_DE_like_sp_others	false	0.0555800081696117	0.174024572009564
Dcakd	0.203372089484623	0.663	0.541	4.794e-06	0.08661	DE_like_sp_DE_like_vs_DE_like_sp_others	false	1.24953527145382	0.952033535319926
Eid1	-0.323887362357937	0.826	0.817	4.806e-06	0.08683	DE_like_sp_DE_like_vs_DE_like_sp_others	false	2.01972026348058	2.77672084127565
Inafm2	0.140053154975791	0.132	0.051	4.807e-06	0.08684	DE_like_sp_DE_like_vs_DE_like_sp_others	false	0.155414330620651	0.0466580138842158
Sgo2a	0.149181053063562	0.267	0.147	4.811e-06	0.08691	DE_like_sp_DE_like_vs_DE_like_sp_others	false	0.334318358321999	0.201393745299056
Psmc1	0.146132360557696	0.649	0.501	4.816e-06	0.08702	DE_like_sp_DE_like_vs_DE_like_sp_others	false	1.05479935840324	0.855009415860387
Tecr	0.192906201418448	0.896	0.735	4.856e-06	0.08774	DE_like_sp_DE_like_vs_DE_like_sp_others	false	2.5058271576898	2.06529294374256
Serinc2	0.271633754002418	0.497	0.353	4.863e-06	0.08785	DE_like_sp_DE_like_vs_DE_like_sp_others	false	0.798279537753868	0.488071153418574
Poc1b	0.153455595096486	0.278	0.156	4.871e-06	0.088	DE_like_sp_DE_like_vs_DE_like_sp_others	false	0.301724837226567	0.168538577125027
Myo1c	-0.234998507906694	0.104	0.224	4.893e-06	0.08841	DE_like_sp_DE_like_vs_DE_like_sp_others	false	0.0904804673108918	0.280593005233737
Slc9a9	-0.334082935165214	0.122	0.243	4.899e-06	0.08851	DE_like_sp_DE_like_vs_DE_like_sp_others	false	0.144880942821974	0.44011927551714
mt-Cytb	-0.113574382276087	1	0.986	4.917e-06	0.08884	DE_like_sp_DE_like_vs_DE_like_sp_others	false	52.5896839288858	56.976499794394
Btf3	0.122738481091718	0.99	0.951	5.039e-06	0.09104	DE_like_sp_DE_like_vs_DE_like_sp_others	false	9.78815840732693	8.90640259137604
Fbl	0.0907404942347987	0.774	0.65	5.043e-06	0.09111	DE_like_sp_DE_like_vs_DE_like_sp_others	false	1.66269301352691	1.49840340225617
Bbc3	0.0763522641287759	0.122	0.044	5.047e-06	0.09118	DE_like_sp_DE_like_vs_DE_like_sp_others	false	0.130625627475311	0.0703386944361571
Arhgef12	-0.38044585031989	0.583	0.665	5.059e-06	0.0914	DE_like_sp_DE_like_vs_DE_like_sp_others	false	1.00048229047582	1.60088304359973
Orai2	0.133773748874549	0.122	0.045	5.11e-06	0.09231	DE_like_sp_DE_like_vs_DE_like_sp_others	false	0.150249219738526	0.0465102523572546
Alyref	0.232215871334227	0.705	0.58	5.133e-06	0.09274	DE_like_sp_DE_like_vs_DE_like_sp_others	false	1.53248938408419	1.15430585909368
Abcf1	0.192911585580097	0.795	0.672	5.153e-06	0.0931	DE_like_sp_DE_like_vs_DE_like_sp_others	false	1.77250765904441	1.42374546879786
Mllt1	0.146906382505667	0.267	0.149	5.23e-06	0.0945	DE_like_sp_DE_like_vs_DE_like_sp_others	false	0.288651900068258	0.162042158431618
2810004N23Rik	0.153896873917965	0.656	0.503	5.253e-06	0.0949	DE_like_sp_DE_like_vs_DE_like_sp_others	false	1.07862985697255	0.866478886092368
Cdh18	-0.227527935010741	0.028	0.12	5.312e-06	0.09597	DE_like_sp_DE_like_vs_DE_like_sp_others	false	0.0330893918927263	0.206790595167681
Chtf18	0.0882339007906086	0.146	0.06	5.385e-06	0.09728	DE_like_sp_DE_like_vs_DE_like_sp_others	false	0.123023405934799	0.0544192279021865
Emc6	0.181551450425232	0.639	0.501	5.462e-06	0.09867	DE_like_sp_DE_like_vs_DE_like_sp_others	false	1.10880202276389	0.857670526422845
Hspbap1	0.111259034550081	0.229	0.117	5.474e-06	0.0989	DE_like_sp_DE_like_vs_DE_like_sp_others	false	0.242285941060787	0.148155699204552
Rgs6	0.302676540080824	0.236	0.125	5.512e-06	0.09958	DE_like_sp_DE_like_vs_DE_like_sp_others	false	0.525326515955764	0.23512561152011
Arpc5	0.210960937372678	0.656	0.537	5.516e-06	0.09965	DE_like_sp_DE_like_vs_DE_like_sp_others	false	1.21211824673414	0.909472309924829
Calr	0.226947144270427	0.938	0.834	5.517e-06	0.09968	DE_like_sp_DE_like_vs_DE_like_sp_others	false	4.95526308193844	4.08674139892939
Ccdc80	-0.173570145217025	0.042	0.142	5.567e-06	0.1006	DE_like_sp_DE_like_vs_DE_like_sp_others	false	0.0440201226661867	0.174864833035447
Cystm1	0.107817906738202	0.115	0.04	5.585e-06	0.1009	DE_like_sp_DE_like_vs_DE_like_sp_others	false	0.133842084647146	0.0502596055057336
Fras1	-0.507875281137376	0.569	0.647	5.595e-06	0.1011	DE_like_sp_DE_like_vs_DE_like_sp_others	false	1.14840402483844	2.05128238602922
Acvr1	0.22761354116638	0.524	0.375	5.635e-06	0.1018	DE_like_sp_DE_like_vs_DE_like_sp_others	false	0.853360921820063	0.581177895855745
Cebpg	0.169049822769117	0.417	0.279	5.641e-06	0.1019	DE_like_sp_DE_like_vs_DE_like_sp_others	false	0.514671497584556	0.345390369030659
Psmd8	0.180279456500629	0.844	0.701	5.65e-06	0.1021	DE_like_sp_DE_like_vs_DE_like_sp_others	false	1.99014594226494	1.63712222035295
Nampt	0.261010380924085	0.271	0.163	5.668e-06	0.1024	DE_like_sp_DE_like_vs_DE_like_sp_others	false	0.394254740314847	0.161899569476619
Sema3e	0.318924166940737	0.184	0.088	5.735e-06	0.1036	DE_like_sp_DE_like_vs_DE_like_sp_others	false	0.40574357025776	0.125442320516144
Eif4e	0.205351617811314	0.705	0.568	5.739e-06	0.1037	DE_like_sp_DE_like_vs_DE_like_sp_others	false	1.3707600578626	1.05450030625345
Nt5dc2	-0.445214403267257	0.601	0.692	5.806e-06	0.1049	DE_like_sp_DE_like_vs_DE_like_sp_others	false	1.13266478308921	1.90021767797305
Tpcn1	0.0995646959415755	0.236	0.126	5.854e-06	0.1058	DE_like_sp_DE_like_vs_DE_like_sp_others	false	0.241006139301184	0.15629542193382
Cav1	0.156647070920588	0.243	0.13	5.886e-06	0.1063	DE_like_sp_DE_like_vs_DE_like_sp_others	false	0.308281348008873	0.171841176571711
Negr1	-0.68542619213535	0.177	0.301	5.919e-06	0.1069	DE_like_sp_DE_like_vs_DE_like_sp_others	false	0.381140714636283	1.21682176942318
Pcdh18	-0.246730360157342	0.094	0.207	5.947e-06	0.1074	DE_like_sp_DE_like_vs_DE_like_sp_others	false	0.0792775866055282	0.277746221669435
Mex3c	0.149961522559307	0.42	0.272	5.964e-06	0.1078	DE_like_sp_DE_like_vs_DE_like_sp_others	false	0.499061119391856	0.349223136427854
Smarca1	-0.267497067032297	0.194	0.336	6.07e-06	0.1097	DE_like_sp_DE_like_vs_DE_like_sp_others	false	0.23239032972042	0.480557459703492
Fap	-0.168816039442209	0.031	0.124	6.089e-06	0.11	DE_like_sp_DE_like_vs_DE_like_sp_others	false	0.0280508958527957	0.153052336834818
Stxbp6	0.238269602147725	0.288	0.17	6.09e-06	0.11	DE_like_sp_DE_like_vs_DE_like_sp_others	false	0.50291081976009	0.272453353782743
Exosc3	0.156579666509345	0.403	0.261	6.106e-06	0.1103	DE_like_sp_DE_like_vs_DE_like_sp_others	false	0.485348289943132	0.330751387493716
Wbp1	0.157060606867397	0.444	0.297	6.147e-06	0.1111	DE_like_sp_DE_like_vs_DE_like_sp_others	false	0.579826434840989	0.41504103769973
Marchf5	0.220103196807162	0.656	0.483	6.163e-06	0.1113	DE_like_sp_DE_like_vs_DE_like_sp_others	false	1.07659921731381	0.781074870814007
Malt1	0.165222063802907	0.306	0.18	6.177e-06	0.1116	DE_like_sp_DE_like_vs_DE_like_sp_others	false	0.380166301739524	0.229010723986322
2900026A02Rik	0.177737122406696	0.521	0.368	6.182e-06	0.1117	DE_like_sp_DE_like_vs_DE_like_sp_others	false	0.754892519855898	0.549697735478302
Smarca5	0.218633732539038	0.83	0.716	6.243e-06	0.1128	DE_like_sp_DE_like_vs_DE_like_sp_others	false	2.16834193762795	1.72110926865984
Hs6st2	-0.521212184807768	0.399	0.502	6.289e-06	0.1136	DE_like_sp_DE_like_vs_DE_like_sp_others	false	0.701410093361596	1.43810052799886
Tpd52	0.124782276795177	0.444	0.293	6.418e-06	0.116	DE_like_sp_DE_like_vs_DE_like_sp_others	false	0.581743462960927	0.448786542107609
2510009E07Rik	-0.129676914875758	0.038	0.139	6.446e-06	0.1165	DE_like_sp_DE_like_vs_DE_like_sp_others	false	0.0588836826718054	0.155958502202701
Luc7l3	0.213922073190598	0.865	0.753	6.45e-06	0.1165	DE_like_sp_DE_like_vs_DE_like_sp_others	false	2.45687447274057	1.97877628391111
Tgfb3	-0.122069353236694	0.028	0.12	6.451e-06	0.1166	DE_like_sp_DE_like_vs_DE_like_sp_others	false	0.0300954071415803	0.118555630766653
Dynll1	0.217109638840398	0.99	0.945	6.471e-06	0.1169	DE_like_sp_DE_like_vs_DE_like_sp_others	false	9.30251578740151	7.86142286620125
Epha2	0.12952130950781	0.153	0.066	6.598e-06	0.1192	DE_like_sp_DE_like_vs_DE_like_sp_others	false	0.160252461903703	0.0587399731405174
Stard13	-0.209028850727758	0.083	0.198	6.646e-06	0.1201	DE_like_sp_DE_like_vs_DE_like_sp_others	false	0.104758701792264	0.27427485983337
Galnt14	0.254889378550236	0.16	0.072	6.655e-06	0.1202	DE_like_sp_DE_like_vs_DE_like_sp_others	false	0.337560461794824	0.119321506745493
H2ac24	0.204837865471614	0.274	0.153	6.778e-06	0.1225	DE_like_sp_DE_like_vs_DE_like_sp_others	false	0.425107109418898	0.234748877404732
Sdk2	0.237425845701422	0.323	0.199	6.779e-06	0.1225	DE_like_sp_DE_like_vs_DE_like_sp_others	false	0.477284488688746	0.251459282510333
Canx	0.217218555438487	0.823	0.669	6.791e-06	0.1227	DE_like_sp_DE_like_vs_DE_like_sp_others	false	2.01045298170488	1.58795892048479
Zbtb7c	-0.283882361000085	0.219	0.355	6.795e-06	0.1228	DE_like_sp_DE_like_vs_DE_like_sp_others	false	0.279539128563105	0.554856019032608
Psmc4	0.168772771991673	0.774	0.631	6.806e-06	0.123	DE_like_sp_DE_like_vs_DE_like_sp_others	false	1.61146914577126	1.32135870826705
Erp29	0.193543253577432	0.854	0.717	6.883e-06	0.1244	DE_like_sp_DE_like_vs_DE_like_sp_others	false	2.10134559720971	1.71023917262054
Med28	0.178791694278528	0.556	0.427	6.906e-06	0.1248	DE_like_sp_DE_like_vs_DE_like_sp_others	false	0.864554833912073	0.645446661603109
Ntn1	-0.318970932355527	0.135	0.268	6.965e-06	0.1258	DE_like_sp_DE_like_vs_DE_like_sp_others	false	0.314460556730658	0.636666863546991
Pum1	0.220597988986934	0.861	0.728	6.965e-06	0.1258	DE_like_sp_DE_like_vs_DE_like_sp_others	false	2.30978214451699	1.83879404821201
Fam107b	-0.192062018849142	0.083	0.197	7.021e-06	0.1268	DE_like_sp_DE_like_vs_DE_like_sp_others	false	0.0811729192102677	0.232447271931948
Rpl22	0.102672270991658	0.993	0.977	7.091e-06	0.1281	DE_like_sp_DE_like_vs_DE_like_sp_others	false	16.5719919607048	15.362961090245
Ebna1bp2	0.123756052228897	0.59	0.431	7.111e-06	0.1285	DE_like_sp_DE_like_vs_DE_like_sp_others	false	0.86092376904547	0.706046856501692
Sh3rf1	0.343000332425718	0.556	0.422	7.12e-06	0.1286	DE_like_sp_DE_like_vs_DE_like_sp_others	false	1.20705079692624	0.738588332821405
H1f5	0.312896832052157	0.403	0.263	7.168e-06	0.1295	DE_like_sp_DE_like_vs_DE_like_sp_others	false	1.32136827723566	0.867248267285259
Tcf4	0.211313349809903	0.941	0.776	7.176e-06	0.1296	DE_like_sp_DE_like_vs_DE_like_sp_others	false	4.38343156074095	3.64822990632212
Hnrnpa0	0.183067768739131	0.931	0.897	7.252e-06	0.131	DE_like_sp_DE_like_vs_DE_like_sp_others	false	4.91006738291356	4.20398138810685
Imp3	0.136937161235298	0.701	0.548	7.368e-06	0.1331	DE_like_sp_DE_like_vs_DE_like_sp_others	false	1.19211812568388	0.991746341744115
Pcbp1	0.151242438545583	0.868	0.766	7.375e-06	0.1332	DE_like_sp_DE_like_vs_DE_like_sp_others	false	2.50458025700539	2.15394602069144
Polr2e	0.221376840242551	0.726	0.633	7.381e-06	0.1334	DE_like_sp_DE_like_vs_DE_like_sp_others	false	1.60100718174857	1.22931339899499
Ppp1r14c	-0.274169058361529	0.094	0.205	7.385e-06	0.1334	DE_like_sp_DE_like_vs_DE_like_sp_others	false	0.0850585402256019	0.309246497361499
Mrpl53	0.141086969556904	0.677	0.497	7.393e-06	0.1336	DE_like_sp_DE_like_vs_DE_like_sp_others	false	1.07161480637262	0.876752448173177
Dck	0.114246950873855	0.243	0.129	7.46e-06	0.1348	DE_like_sp_DE_like_vs_DE_like_sp_others	false	0.233461695447782	0.137630510100291
Fbn1	-0.298787354936082	0.236	0.372	7.554e-06	0.1365	DE_like_sp_DE_like_vs_DE_like_sp_others	false	0.289326516778662	0.583029253474309
Cdc20	0.167069915009908	0.382	0.246	7.614e-06	0.1376	DE_like_sp_DE_like_vs_DE_like_sp_others	false	0.80643468739051	0.607095047493861
Cbx1	0.182643248319903	0.917	0.797	7.643e-06	0.1381	DE_like_sp_DE_like_vs_DE_like_sp_others	false	3.19008913858569	2.69006167678634
Acta2	0.478399373947019	0.271	0.156	7.672e-06	0.1386	DE_like_sp_DE_like_vs_DE_like_sp_others	false	0.940431974907629	0.391585440833189
Eif4e2	0.198531950071948	0.726	0.584	7.721e-06	0.1395	DE_like_sp_DE_like_vs_DE_like_sp_others	false	1.51513165063369	1.19003961792037
Acer3	0.284929868156109	0.479	0.359	7.776e-06	0.1405	DE_like_sp_DE_like_vs_DE_like_sp_others	false	0.883543004275163	0.544414331830701
Igf1r	0.275562648338038	0.878	0.721	7.841e-06	0.1417	DE_like_sp_DE_like_vs_DE_like_sp_others	false	3.26141637829968	2.51889417606695
Thbs2	-0.108366890087448	0.045	0.147	7.868e-06	0.1421	DE_like_sp_DE_like_vs_DE_like_sp_others	false	0.0518137630997485	0.131406790116762
Cit	0.1388464726813	0.292	0.167	7.875e-06	0.1423	DE_like_sp_DE_like_vs_DE_like_sp_others	false	0.324241888537974	0.200869533142067
Commd2	0.0870364508565842	0.5	0.342	7.996e-06	0.1445	DE_like_sp_DE_like_vs_DE_like_sp_others	false	0.615715549322651	0.519141023058845
Dlx2	0.259374610684658	0.174	0.082	8e-06	0.1445	DE_like_sp_DE_like_vs_DE_like_sp_others	false	0.294621992564091	0.0799780737230409
Gm4258	0.228787484761862	0.66	0.511	8.16e-06	0.1474	DE_like_sp_DE_like_vs_DE_like_sp_others	false	1.39267469422636	1.04011721049059
Tns3	-0.303469034114799	0.441	0.544	8.166e-06	0.1475	DE_like_sp_DE_like_vs_DE_like_sp_others	false	0.600661846904552	0.972392013953564
Ica1	0.18288258067248	0.24	0.131	8.253e-06	0.1491	DE_like_sp_DE_like_vs_DE_like_sp_others	false	0.300768943247641	0.144128962831052
F3	-0.212382527059946	0.038	0.133	8.351e-06	0.1509	DE_like_sp_DE_like_vs_DE_like_sp_others	false	0.0509058067189817	0.214843516061996
Fsd1	0.11087635543012	0.139	0.057	8.391e-06	0.1516	DE_like_sp_DE_like_vs_DE_like_sp_others	false	0.145911309478929	0.0592145947316962
Dlgap2	-0.554794326662251	0.031	0.121	8.46e-06	0.1528	DE_like_sp_DE_like_vs_DE_like_sp_others	false	0.0489779492466227	0.537092258430026
Nop56	0.18379842514035	0.667	0.523	8.496e-06	0.1535	DE_like_sp_DE_like_vs_DE_like_sp_others	false	1.27767765041885	1.00345655383252
Srsf7	0.21460969376159	0.885	0.801	8.519e-06	0.1539	DE_like_sp_DE_like_vs_DE_like_sp_others	false	3.36732733385884	2.76196688973543
Zfp593	0.173465103292378	0.34	0.211	8.541e-06	0.1543	DE_like_sp_DE_like_vs_DE_like_sp_others	false	0.398887107697211	0.238615888234123
Hdac2	0.12537556829683	0.767	0.601	8.569e-06	0.1548	DE_like_sp_DE_like_vs_DE_like_sp_others	false	1.483988393558	1.27533829220568
Sfxn1	0.199086602504658	0.5	0.363	8.619e-06	0.1557	DE_like_sp_DE_like_vs_DE_like_sp_others	false	0.690769496762864	0.47109486270439
Poc1a	0.126654959789456	0.208	0.106	8.651e-06	0.1563	DE_like_sp_DE_like_vs_DE_like_sp_others	false	0.205819377594811	0.102580152025309
Tuba1b	0.223316565179934	0.934	0.86	8.681e-06	0.1568	DE_like_sp_DE_like_vs_DE_like_sp_others	false	5.7980176283596	4.82145365858314
Trir	0.198003287256036	0.778	0.66	8.856e-06	0.16	DE_like_sp_DE_like_vs_DE_like_sp_others	false	1.73520579534896	1.38269282571647
Kcnma1	0.33539271732636	0.385	0.251	8.959e-06	0.1619	DE_like_sp_DE_like_vs_DE_like_sp_others	false	0.906049058193279	0.509209206782343
St6gal1	0.197822136919903	0.333	0.211	8.963e-06	0.1619	DE_like_sp_DE_like_vs_DE_like_sp_others	false	0.430373659433093	0.245353451825034
Med19	0.141190975695463	0.562	0.395	9.097e-06	0.1644	DE_like_sp_DE_like_vs_DE_like_sp_others	false	0.761041421351375	0.594998530052095
Yap1	0.144618194471434	0.618	0.45	9.129e-06	0.1649	DE_like_sp_DE_like_vs_DE_like_sp_others	false	0.925916433943911	0.740366082786032
Spry2	0.23420590820305	0.212	0.112	9.174e-06	0.1657	DE_like_sp_DE_like_vs_DE_like_sp_others	false	0.316954986453118	0.117948068923144
Arpp19	0.178450826648137	0.84	0.74	9.178e-06	0.1658	DE_like_sp_DE_like_vs_DE_like_sp_others	false	2.36698102348864	1.97345611576228
Ccnjl	0.21944755379572	0.337	0.214	9.232e-06	0.1668	DE_like_sp_DE_like_vs_DE_like_sp_others	false	0.470766187337176	0.261537375744667
Fndc1	-0.28435230062531	0.229	0.368	9.248e-06	0.1671	DE_like_sp_DE_like_vs_DE_like_sp_others	false	0.520937500897065	0.849352394524144
Rps16	0.0954589924001858	1	0.997	9.306e-06	0.1681	DE_like_sp_DE_like_vs_DE_like_sp_others	false	40.4816259566795	37.8237779048434
Ramp2	0.190686684337632	0.333	0.208	9.35e-06	0.1689	DE_like_sp_DE_like_vs_DE_like_sp_others	false	0.440447238528096	0.260348099843982
Eif5	0.141097534217514	0.906	0.763	9.522e-06	0.172	DE_like_sp_DE_like_vs_DE_like_sp_others	false	2.63715939080775	2.29641997597929
Fstl1	-0.408624318129356	0.642	0.699	9.625e-06	0.1739	DE_like_sp_DE_like_vs_DE_like_sp_others	false	1.31226437637839	2.06602261177957
Pde4d	-0.523979146231922	0.517	0.592	9.628e-06	0.174	DE_like_sp_DE_like_vs_DE_like_sp_others	false	1.03641022354341	1.92448056811888
Hdgfl2	0.141667402046382	0.431	0.286	9.656e-06	0.1745	DE_like_sp_DE_like_vs_DE_like_sp_others	false	0.512304781278858	0.368999796032005
U2af1	0.146752542943369	0.868	0.771	9.757e-06	0.1763	DE_like_sp_DE_like_vs_DE_like_sp_others	false	2.8153682334437	2.44450188686016
Ndufa12	0.166233530885999	0.882	0.804	9.822e-06	0.1774	DE_like_sp_DE_like_vs_DE_like_sp_others	false	3.04517484726701	2.60311589245742
Dbi	0.230173214688129	0.924	0.858	9.886e-06	0.1786	DE_like_sp_DE_like_vs_DE_like_sp_others	false	4.78969036238729	3.93422617859468
Knstrn	0.192780240095588	0.34	0.212	9.902e-06	0.1789	DE_like_sp_DE_like_vs_DE_like_sp_others	false	0.507000348080073	0.316750863427347
Lin7a	-0.151151072135648	0.021	0.104	9.906e-06	0.179	DE_like_sp_DE_like_vs_DE_like_sp_others	false	0.0280825630746818	0.139070789120338
Lgals9	-0.173404548116556	0.021	0.104	9.993e-06	0.1805	DE_like_sp_DE_like_vs_DE_like_sp_others	false	0.0232881919468483	0.151350391525893
Auts2	-0.160417217006049	0.962	0.87	1.002e-05	0.181	DE_like_sp_DE_like_vs_DE_like_sp_others	false	10.1662533038371	11.476926072145
Aebp1	-0.177079035637283	0.056	0.157	1.002e-05	0.1811	DE_like_sp_DE_like_vs_DE_like_sp_others	false	0.0526377122485526	0.187465638768788
Srpk1	0.237960836675338	0.667	0.544	1.004e-05	0.1814	DE_like_sp_DE_like_vs_DE_like_sp_others	false	1.2837774833954	0.934855845540765
Eea1	-0.305818627903209	0.233	0.363	1.005e-05	0.1815	DE_like_sp_DE_like_vs_DE_like_sp_others	false	0.25593613280533	0.549482501545294
C9orf72	0.153836751093961	0.191	0.094	1.017e-05	0.1837	DE_like_sp_DE_like_vs_DE_like_sp_others	false	0.224144178614795	0.0984963282717704
Chd4	0.189137729589119	0.826	0.714	1.042e-05	0.1883	DE_like_sp_DE_like_vs_DE_like_sp_others	false	2.44710711618748	2.02180181428338
Large2	0.158797886242765	0.194	0.095	1.065e-05	0.1925	DE_like_sp_DE_like_vs_DE_like_sp_others	false	0.247610577966736	0.115750251929648
Psma4	0.212927297082871	0.858	0.761	1.091e-05	0.1972	DE_like_sp_DE_like_vs_DE_like_sp_others	false	2.7243153691159	2.21157399522556
Tra2b	0.211218949625676	0.806	0.668	1.095e-05	0.1979	DE_like_sp_DE_like_vs_DE_like_sp_others	false	1.97113798182021	1.56477770250865
Arhgap29	-0.322854486939804	0.181	0.314	1.126e-05	0.2034	DE_like_sp_DE_like_vs_DE_like_sp_others	false	0.245683210635604	0.555048127021941
Kif11	0.224124027021234	0.368	0.234	1.127e-05	0.2037	DE_like_sp_DE_like_vs_DE_like_sp_others	false	0.705384871710101	0.458319408125608
Bcas2	0.157946670330326	0.802	0.671	1.134e-05	0.2049	DE_like_sp_DE_like_vs_DE_like_sp_others	false	1.7458720075793	1.45929946532265
Mrpl55	0.106381965382269	0.521	0.362	1.148e-05	0.2074	DE_like_sp_DE_like_vs_DE_like_sp_others	false	0.671799465746957	0.55102070868112
Noa1	0.168084633112129	0.229	0.122	1.176e-05	0.2124	DE_like_sp_DE_like_vs_DE_like_sp_others	false	0.278664659217434	0.136238262854306
Psmb1	0.108747436122675	0.941	0.851	1.176e-05	0.2125	DE_like_sp_DE_like_vs_DE_like_sp_others	false	3.44287937807202	3.11836161247058
St6galnac2	0.158040581116915	0.108	0.039	1.179e-05	0.213	DE_like_sp_DE_like_vs_DE_like_sp_others	false	0.158722617446741	0.0366703358080108
Banf1	0.174299574045218	0.792	0.658	1.202e-05	0.2172	DE_like_sp_DE_like_vs_DE_like_sp_others	false	1.91884074551556	1.58487977083028
Lamc1	0.237297290085775	0.507	0.371	1.209e-05	0.2184	DE_like_sp_DE_like_vs_DE_like_sp_others	false	0.809086399735982	0.533049222031605
Vrk1	0.180495846968663	0.41	0.277	1.214e-05	0.2194	DE_like_sp_DE_like_vs_DE_like_sp_others	false	0.515681343339863	0.33565982752151
Rpa2	0.150653411332616	0.41	0.272	1.223e-05	0.2209	DE_like_sp_DE_like_vs_DE_like_sp_others	false	0.525769572231658	0.372636953129669
Abhd17a	0.188388432281672	0.538	0.404	1.223e-05	0.221	DE_like_sp_DE_like_vs_DE_like_sp_others	false	0.815259177358178	0.591284933273613
Fbln2	-0.311151933734909	0.25	0.387	1.23e-05	0.2222	DE_like_sp_DE_like_vs_DE_like_sp_others	false	0.340960688462815	0.660706201859816
Aass	-0.160578201319963	0.021	0.103	1.237e-05	0.2234	DE_like_sp_DE_like_vs_DE_like_sp_others	false	0.0323203135012478	0.151266535563392
Gem	-0.146100846014676	0.021	0.103	1.246e-05	0.2251	DE_like_sp_DE_like_vs_DE_like_sp_others	false	0.0200213681272595	0.126174568683925
Cpsf4l	0.142799275685229	0.118	0.045	1.247e-05	0.2254	DE_like_sp_DE_like_vs_DE_like_sp_others	false	0.158314244158897	0.0472967041377297
Lsm4	0.192920110569651	0.812	0.723	1.266e-05	0.2286	DE_like_sp_DE_like_vs_DE_like_sp_others	false	2.42847648944377	1.99759447032179
Arl6ip1	0.349631651065096	0.726	0.632	1.277e-05	0.2307	DE_like_sp_DE_like_vs_DE_like_sp_others	false	2.54687119502952	1.78209139227357
Ssbp2	-0.29426689751431	0.774	0.812	1.287e-05	0.2326	DE_like_sp_DE_like_vs_DE_like_sp_others	false	2.36425651840357	3.12248805414861
Mpp7	-0.372810536551392	0.361	0.49	1.294e-05	0.2339	DE_like_sp_DE_like_vs_DE_like_sp_others	false	0.570260324707937	1.0300785134178
Pnn	0.147517107861416	0.837	0.671	1.308e-05	0.2364	DE_like_sp_DE_like_vs_DE_like_sp_others	false	1.90406505291472	1.61995050118832
Cdc42se1	0.140779472780619	0.455	0.319	1.315e-05	0.2376	DE_like_sp_DE_like_vs_DE_like_sp_others	false	0.642799273644783	0.488204119719966
Eef1g	0.121682083009282	0.99	0.964	1.325e-05	0.2394	DE_like_sp_DE_like_vs_DE_like_sp_others	false	8.92440099371397	8.11976542179209
Zfp428	0.184641209076588	0.458	0.326	1.334e-05	0.2411	DE_like_sp_DE_like_vs_DE_like_sp_others	false	0.65860143701112	0.457582013743915
Rab5if	0.162734171202585	0.781	0.634	1.341e-05	0.2422	DE_like_sp_DE_like_vs_DE_like_sp_others	false	1.57575952748385	1.29918955381615
Gna13	0.105394083444428	0.385	0.247	1.352e-05	0.2442	DE_like_sp_DE_like_vs_DE_like_sp_others	false	0.404180146872189	0.303316444668668
Psma6	0.143120490705448	0.837	0.683	1.357e-05	0.2451	DE_like_sp_DE_like_vs_DE_like_sp_others	false	1.99097111837854	1.70664157119659
Med11	0.104115709634579	0.188	0.09	1.363e-05	0.2462	DE_like_sp_DE_like_vs_DE_like_sp_others	false	0.175773488844135	0.0919668333573765
Efna1	0.11634818337749	0.264	0.148	1.363e-05	0.2463	DE_like_sp_DE_like_vs_DE_like_sp_others	false	0.276706641318992	0.175870991853869
S1pr3	-0.0995959205529517	0.024	0.109	1.389e-05	0.251	DE_like_sp_DE_like_vs_DE_like_sp_others	false	0.0272280162479439	0.0982140159308197
Sema3a	-0.486095613291192	0.326	0.44	1.397e-05	0.2523	DE_like_sp_DE_like_vs_DE_like_sp_others	false	0.732361988544471	1.42285497350617
Kctd12	-0.259367164062194	0.128	0.25	1.398e-05	0.2526	DE_like_sp_DE_like_vs_DE_like_sp_others	false	0.169946601337573	0.397502647593337
Ska2	0.14954421780974	0.361	0.237	1.4e-05	0.2529	DE_like_sp_DE_like_vs_DE_like_sp_others	false	0.427326161361693	0.284941496016383
Dnajc10	0.165106300512642	0.427	0.292	1.421e-05	0.2568	DE_like_sp_DE_like_vs_DE_like_sp_others	false	0.567548206237768	0.396228192265616
Utp3	0.196980553226331	0.628	0.49	1.422e-05	0.2569	DE_like_sp_DE_like_vs_DE_like_sp_others	false	1.04926672778368	0.785985888253828
Rbm14	0.124610365272308	0.309	0.183	1.423e-05	0.2571	DE_like_sp_DE_like_vs_DE_like_sp_others	false	0.317363803564329	0.206456334920925
Utrn	-0.383772619566931	0.628	0.686	1.429e-05	0.2583	DE_like_sp_DE_like_vs_DE_like_sp_others	false	1.3055576730017	2.00493136427731
Zfp704	0.285647615532718	0.785	0.634	1.431e-05	0.2585	DE_like_sp_DE_like_vs_DE_like_sp_others	false	2.13735576567872	1.5722412804274
Tpt1	-0.136099991429083	1	0.999	1.439e-05	0.26	DE_like_sp_DE_like_vs_DE_like_sp_others	false	42.6574228096027	46.9739395287854
Ube2e1	0.195937653075666	0.729	0.606	1.454e-05	0.2628	DE_like_sp_DE_like_vs_DE_like_sp_others	false	1.4294880119429	1.11921168668932
Gnb1	0.140721211367741	0.913	0.789	1.457e-05	0.2633	DE_like_sp_DE_like_vs_DE_like_sp_others	false	2.8026889461711	2.44742577863216
Kcnt2	-0.140808965001717	0.024	0.108	1.46e-05	0.2637	DE_like_sp_DE_like_vs_DE_like_sp_others	false	0.0298093872965955	0.132847498202965
Gadd45a	0.144536112272577	0.163	0.076	1.46e-05	0.2638	DE_like_sp_DE_like_vs_DE_like_sp_others	false	0.184287887177411	0.0695357695044817
Hspb1	-0.422784225221818	0.385	0.544	1.467e-05	0.2651	DE_like_sp_DE_like_vs_DE_like_sp_others	false	1.69303390788664	2.60667694337785
Cenpm	0.150468191931258	0.399	0.26	1.475e-05	0.2665	DE_like_sp_DE_like_vs_DE_like_sp_others	false	0.482762124626463	0.33406511893368
Kcnd2	-0.316756311743851	0.021	0.102	1.478e-05	0.2669	DE_like_sp_DE_like_vs_DE_like_sp_others	false	0.0491219228526747	0.303671950138963
Khdrbs1	0.172140792723299	0.854	0.718	1.483e-05	0.2679	DE_like_sp_DE_like_vs_DE_like_sp_others	false	2.16055493752862	1.80327595242362
F2rl1	0.0875776994598937	0.153	0.067	1.491e-05	0.2693	DE_like_sp_DE_like_vs_DE_like_sp_others	false	0.154560308937381	0.0845777759183126
Zfp703	0.186357185720556	0.344	0.219	1.518e-05	0.2743	DE_like_sp_DE_like_vs_DE_like_sp_others	false	0.477201026101447	0.296432227252844
Gins4	0.061929530357531	0.403	0.256	1.54e-05	0.2783	DE_like_sp_DE_like_vs_DE_like_sp_others	false	0.448389203994682	0.38549147650562
Adamtsl3	-0.167081584846918	0.021	0.102	1.543e-05	0.2788	DE_like_sp_DE_like_vs_DE_like_sp_others	false	0.0436412326459634	0.169173074314988
Fuca2	-0.158422533951107	0.045	0.14	1.565e-05	0.2827	DE_like_sp_DE_like_vs_DE_like_sp_others	false	0.0477756336877606	0.166798684898335
Fuom	-0.249703985938153	0.163	0.281	1.566e-05	0.283	DE_like_sp_DE_like_vs_DE_like_sp_others	false	0.165867593576278	0.383332248396303
Isyna1	0.0812110998825947	0.531	0.375	1.575e-05	0.2846	DE_like_sp_DE_like_vs_DE_like_sp_others	false	0.740273998483565	0.643022835178913
Prdx4	0.142140535992349	0.708	0.512	1.579e-05	0.2853	DE_like_sp_DE_like_vs_DE_like_sp_others	false	1.23457819286898	1.02305646826862
Baz1a	0.238391021274474	0.462	0.329	1.593e-05	0.2878	DE_like_sp_DE_like_vs_DE_like_sp_others	false	0.712685441785211	0.450170262246454
Ilf2	0.172006167902681	0.747	0.622	1.596e-05	0.2883	DE_like_sp_DE_like_vs_DE_like_sp_others	false	1.52625751659772	1.24053025669413
Cdcp1	0.140076049530901	0.326	0.199	1.604e-05	0.2899	DE_like_sp_DE_like_vs_DE_like_sp_others	false	0.389069907231488	0.25867715879042
U2af2	0.122673788418024	0.608	0.468	1.61e-05	0.2909	DE_like_sp_DE_like_vs_DE_like_sp_others	false	0.887542796791641	0.731775339056385
Erh	0.166661816312053	0.625	0.467	1.619e-05	0.2924	DE_like_sp_DE_like_vs_DE_like_sp_others	false	0.92822178028573	0.716049680345907
Bcl2	0.257270330547345	0.5	0.353	1.626e-05	0.2938	DE_like_sp_DE_like_vs_DE_like_sp_others	false	0.874946042432493	0.567091980297017
Cpe	0.23601063149083	0.448	0.306	1.634e-05	0.2953	DE_like_sp_DE_like_vs_DE_like_sp_others	false	0.79878801907241	0.525671672060761
Lrrfip2	0.215709897841924	0.441	0.314	1.639e-05	0.2961	DE_like_sp_DE_like_vs_DE_like_sp_others	false	0.649174465020886	0.418437948485492
Igdcc4	-0.20178942811852	0.132	0.259	1.643e-05	0.2969	DE_like_sp_DE_like_vs_DE_like_sp_others	false	0.149964850157314	0.319895702367157
Cnrip1	-0.127587111731856	0.028	0.115	1.648e-05	0.2977	DE_like_sp_DE_like_vs_DE_like_sp_others	false	0.0333875151499572	0.126433452181075
Agtr2	-0.161897241265774	0.049	0.145	1.651e-05	0.2982	DE_like_sp_DE_like_vs_DE_like_sp_others	false	0.0605095885930003	0.183855390251684
Vwa8	-0.225239705675241	0.156	0.281	1.651e-05	0.2984	DE_like_sp_DE_like_vs_DE_like_sp_others	false	0.162094732898848	0.355683647523911
Ccar1	0.152010259996711	0.847	0.671	1.656e-05	0.2992	DE_like_sp_DE_like_vs_DE_like_sp_others	false	1.91473024769878	1.62140620880672
Kctd14	0.129381565646798	0.167	0.077	1.664e-05	0.3007	DE_like_sp_DE_like_vs_DE_like_sp_others	false	0.175246425615613	0.0725502366610459
Kif22	0.119536913948899	0.278	0.16	1.684e-05	0.3043	DE_like_sp_DE_like_vs_DE_like_sp_others	false	0.329351857953859	0.221736753685186
Smad7	0.285634542728596	0.389	0.265	1.703e-05	0.3077	DE_like_sp_DE_like_vs_DE_like_sp_others	false	0.611490141816746	0.320473868050202
Ddit4	0.219495403591505	0.41	0.278	1.703e-05	0.3077	DE_like_sp_DE_like_vs_DE_like_sp_others	false	0.697653204689167	0.456361073005856
Pold2	0.157748679908516	0.382	0.248	1.718e-05	0.3103	DE_like_sp_DE_like_vs_DE_like_sp_others	false	0.448552777166444	0.296690222814132
Tgif1	0.205738369567496	0.396	0.263	1.72e-05	0.3108	DE_like_sp_DE_like_vs_DE_like_sp_others	false	0.589486872669005	0.376512050289275
Ctnna2	0.64200208194499	0.319	0.201	1.726e-05	0.3119	DE_like_sp_DE_like_vs_DE_like_sp_others	false	1.85141032357936	0.826311345473419
Mex3a	0.198824766515822	0.608	0.483	1.735e-05	0.3134	DE_like_sp_DE_like_vs_DE_like_sp_others	false	1.07228178626972	0.803758045266747
Fat3	-0.568788765575891	0.128	0.241	1.738e-05	0.314	DE_like_sp_DE_like_vs_DE_like_sp_others	false	0.231892558331309	0.823375543090596
Ebp	0.171023207977672	0.337	0.218	1.777e-05	0.321	DE_like_sp_DE_like_vs_DE_like_sp_others	false	0.394379641843534	0.236708368110282
Ccn4	-0.243495266583773	0.087	0.196	1.791e-05	0.3236	DE_like_sp_DE_like_vs_DE_like_sp_others	false	0.0917670644787983	0.289672861792711
Ccdc86	0.115104648557669	0.354	0.229	1.82e-05	0.3288	DE_like_sp_DE_like_vs_DE_like_sp_others	false	0.398266298787011	0.289121759828774
Lama2	-0.272537734350085	0.101	0.216	1.836e-05	0.3316	DE_like_sp_DE_like_vs_DE_like_sp_others	false	0.178911299014482	0.421135993337109
Tax1bp1	0.174104694116934	0.792	0.664	1.841e-05	0.3325	DE_like_sp_DE_like_vs_DE_like_sp_others	false	1.83534836200938	1.51122803688659
Hnrnpll	0.181956372290332	0.503	0.359	1.849e-05	0.334	DE_like_sp_DE_like_vs_DE_like_sp_others	false	0.709201858969897	0.504899300020146
Fam118a	0.129124018436242	0.149	0.067	1.856e-05	0.3354	DE_like_sp_DE_like_vs_DE_like_sp_others	false	0.166229286943614	0.0644963439196121
Dab2	-0.178708392841435	0.08	0.188	1.904e-05	0.344	DE_like_sp_DE_like_vs_DE_like_sp_others	false	0.0829867311691041	0.223157194151537
Timm8b	0.122206571006421	0.823	0.71	1.904e-05	0.344	DE_like_sp_DE_like_vs_DE_like_sp_others	false	1.96495217708327	1.72223946092223
Rps27a	0.0737857156776212	1	1	1.919e-05	0.3467	DE_like_sp_DE_like_vs_DE_like_sp_others	false	51.4080598691738	48.7930603817578
Apcdd1	0.334579477020814	0.274	0.16	1.928e-05	0.3483	DE_like_sp_DE_like_vs_DE_like_sp_others	false	0.575328982662521	0.247793390103177
Tac1	-0.347142952919989	0.031	0.117	1.941e-05	0.3506	DE_like_sp_DE_like_vs_DE_like_sp_others	false	0.0749734276000747	0.364278369746837
Grid2	-0.466855555614713	0.056	0.151	1.947e-05	0.3518	DE_like_sp_DE_like_vs_DE_like_sp_others	false	0.101722444775747	0.519171849639157
Lsm5	0.125146225916831	0.792	0.641	1.957e-05	0.3535	DE_like_sp_DE_like_vs_DE_like_sp_others	false	1.70067003407261	1.47437762459712
Plcb4	0.344717760587587	0.521	0.387	2.003e-05	0.362	DE_like_sp_DE_like_vs_DE_like_sp_others	false	1.07182960670418	0.630039875868178
Psmd2	0.207237142569143	0.639	0.535	2.014e-05	0.3639	DE_like_sp_DE_like_vs_DE_like_sp_others	false	1.21213822669847	0.914421267718538
Eif4g2	0.0999124278213763	0.934	0.829	2.019e-05	0.3649	DE_like_sp_DE_like_vs_DE_like_sp_others	false	3.48809858689714	3.18584535093764
Syne2	0.142465518640117	0.608	0.466	2.058e-05	0.3718	DE_like_sp_DE_like_vs_DE_like_sp_others	false	1.01873400809051	0.827052833190722
Tuft1	0.189730960242032	0.34	0.219	2.064e-05	0.3728	DE_like_sp_DE_like_vs_DE_like_sp_others	false	0.499833080162604	0.313250128027813
Asprv1	0.229262193384936	0.167	0.079	2.077e-05	0.3752	DE_like_sp_DE_like_vs_DE_like_sp_others	false	0.298723600349636	0.106228451953879
Hif3a	-0.236810444986803	0.191	0.314	2.085e-05	0.3767	DE_like_sp_DE_like_vs_DE_like_sp_others	false	0.201515768351872	0.413043030537777
Psma5	0.106794946679968	0.847	0.726	2.108e-05	0.3809	DE_like_sp_DE_like_vs_DE_like_sp_others	false	2.03749628542494	1.81882990919353
Rps13	0.0779690799414867	0.997	0.997	2.11e-05	0.3812	DE_like_sp_DE_like_vs_DE_like_sp_others	false	32.5357954245065	30.7694872543734
Smarcc1	0.212888521914276	0.892	0.782	2.114e-05	0.382	DE_like_sp_DE_like_vs_DE_like_sp_others	false	2.96995373309004	2.42359902737715
Grwd1	0.0956560852685992	0.257	0.14	2.118e-05	0.3826	DE_like_sp_DE_like_vs_DE_like_sp_others	false	0.260670979276993	0.177832135383001
Blmh	0.217432210492379	0.719	0.614	2.12e-05	0.3831	DE_like_sp_DE_like_vs_DE_like_sp_others	false	1.54043820541146	1.18331855578576
Mbnl2	-0.281380255259485	0.837	0.812	2.14e-05	0.3866	DE_like_sp_DE_like_vs_DE_like_sp_others	false	2.6198462484729	3.39647279551088
Sqle	0.179117807803329	0.392	0.274	2.142e-05	0.387	DE_like_sp_DE_like_vs_DE_like_sp_others	false	0.493776666253265	0.317587856912233
Sgo1	0.107722472942082	0.285	0.17	2.159e-05	0.3901	DE_like_sp_DE_like_vs_DE_like_sp_others	false	0.323640471728164	0.226471767053066
Gabarap	-0.326746731483388	0.91	0.869	2.198e-05	0.3972	DE_like_sp_DE_like_vs_DE_like_sp_others	false	2.76459182071907	3.71841554137738
B3galnt1	-0.091730180198707	0.021	0.1	2.221e-05	0.4013	DE_like_sp_DE_like_vs_DE_like_sp_others	false	0.0247796687505468	0.0896406414960747
Myc	0.0793099087719174	0.174	0.082	2.236e-05	0.404	DE_like_sp_DE_like_vs_DE_like_sp_others	false	0.162815851876754	0.0986176732228803
Osr2	-0.212791762478922	0.069	0.171	2.269e-05	0.4099	DE_like_sp_DE_like_vs_DE_like_sp_others	false	0.0751818767882008	0.24332203616638
Ube2l3	0.168105435258267	0.816	0.691	2.282e-05	0.4122	DE_like_sp_DE_like_vs_DE_like_sp_others	false	2.01199785892697	1.6789069700056
Plch2	0.151648895923266	0.299	0.176	2.315e-05	0.4182	DE_like_sp_DE_like_vs_DE_like_sp_others	false	0.340978765170329	0.205338461550189
2610316D01Rik	-0.168035805223491	0.042	0.129	2.315e-05	0.4182	DE_like_sp_DE_like_vs_DE_like_sp_others	false	0.0308866371542381	0.155615644943636
Zdhhc2	0.308920234307692	0.295	0.18	2.316e-05	0.4185	DE_like_sp_DE_like_vs_DE_like_sp_others	false	0.50171811330242	0.2107395624545
Hmcn1	-0.317060021401454	0.16	0.284	2.322e-05	0.4195	DE_like_sp_DE_like_vs_DE_like_sp_others	false	0.263487283225475	0.571000211424184
Aurkaip1	0.100184965919205	0.705	0.55	2.336e-05	0.4221	DE_like_sp_DE_like_vs_DE_like_sp_others	false	1.1642252637167	1.01708241667791
Spr	0.104589717792231	0.424	0.283	2.364e-05	0.427	DE_like_sp_DE_like_vs_DE_like_sp_others	false	0.515430654468948	0.407513278760145
Hmgcs1	0.200819473242462	0.59	0.445	2.377e-05	0.4295	DE_like_sp_DE_like_vs_DE_like_sp_others	false	1.1040635244309	0.828919524063946
Tanc2	-0.362656627030138	0.628	0.669	2.418e-05	0.4368	DE_like_sp_DE_like_vs_DE_like_sp_others	false	1.28420421346988	1.93383262320674
Mcph1	0.159338745434055	0.472	0.333	2.426e-05	0.4383	DE_like_sp_DE_like_vs_DE_like_sp_others	false	0.65360374535024	0.478873176435435
Ebf3	-0.275738181713152	0.062	0.161	2.455e-05	0.4436	DE_like_sp_DE_like_vs_DE_like_sp_others	false	0.0844454374515153	0.309927621322783
Enpp2	-0.114130220596975	0.031	0.116	2.472e-05	0.4466	DE_like_sp_DE_like_vs_DE_like_sp_others	false	0.0359566337811892	0.118767938121315
Prkce	-0.266854646731006	0.271	0.407	2.479e-05	0.4479	DE_like_sp_DE_like_vs_DE_like_sp_others	false	0.461828264582284	0.755954446271826
Sall2	0.134988845824698	0.219	0.121	2.521e-05	0.4554	DE_like_sp_DE_like_vs_DE_like_sp_others	false	0.251812717206757	0.138121821508263
Gnb4	-0.141450067920227	0.076	0.183	2.541e-05	0.4591	DE_like_sp_DE_like_vs_DE_like_sp_others	false	0.0801227698398859	0.188846776843315
Sox4	0.251305383423252	0.882	0.755	2.556e-05	0.4618	DE_like_sp_DE_like_vs_DE_like_sp_others	false	3.51707065320077	2.79332306820403
Ppfia3	0.18781629124476	0.177	0.089	2.563e-05	0.4631	DE_like_sp_DE_like_vs_DE_like_sp_others	false	0.240350198689192	0.0871837162628618
3010003L21Rik	0.107561877346622	0.174	0.084	2.576e-05	0.4653	DE_like_sp_DE_like_vs_DE_like_sp_others	false	0.172198418409939	0.0860464134869312
Tpm1	-0.301074037383774	0.913	0.894	2.584e-05	0.4669	DE_like_sp_DE_like_vs_DE_like_sp_others	false	4.75413935834335	6.08646142736278
Tmem35a	0.0913842149131929	0.118	0.048	2.611e-05	0.4718	DE_like_sp_DE_like_vs_DE_like_sp_others	false	0.123064132251929	0.0521603109313055
Wdr18	0.227919780157201	0.497	0.391	2.626e-05	0.4744	DE_like_sp_DE_like_vs_DE_like_sp_others	false	0.783057283436599	0.520812740417929
Tmod3	0.330962041840176	0.622	0.514	2.63e-05	0.4751	DE_like_sp_DE_like_vs_DE_like_sp_others	false	1.33211732224075	0.852574218317208
Mindy4	0.355784267603408	0.243	0.144	2.644e-05	0.4777	DE_like_sp_DE_like_vs_DE_like_sp_others	false	0.471398020099143	0.148389871595725
Armc10	0.139410732433945	0.389	0.251	2.647e-05	0.4783	DE_like_sp_DE_like_vs_DE_like_sp_others	false	0.452480570623064	0.316827055173387
Rnf114	0.174225677076465	0.333	0.218	2.649e-05	0.4786	DE_like_sp_DE_like_vs_DE_like_sp_others	false	0.424014906258808	0.260233090238186
Trak1	0.208386550280592	0.375	0.257	2.674e-05	0.4832	DE_like_sp_DE_like_vs_DE_like_sp_others	false	0.478559119041492	0.277981546618984
Prss12	-0.166581485240008	0.059	0.157	2.714e-05	0.4903	DE_like_sp_DE_like_vs_DE_like_sp_others	false	0.0667913674502665	0.194751918899666
Lpar4	-0.239317059187565	0.111	0.223	2.732e-05	0.4937	DE_like_sp_DE_like_vs_DE_like_sp_others	false	0.109672957548295	0.307083669379538
Nsd2	0.218096587733689	0.587	0.445	2.749e-05	0.4966	DE_like_sp_DE_like_vs_DE_like_sp_others	false	1.01370770099603	0.729484287194807
Gsr	0.137345633413323	0.378	0.25	2.764e-05	0.4994	DE_like_sp_DE_like_vs_DE_like_sp_others	false	0.479378373001277	0.343166714577765
Npc2	0.271861798906218	0.854	0.689	2.814e-05	0.5085	DE_like_sp_DE_like_vs_DE_like_sp_others	false	2.37634803270359	1.79487138681586
Dnajc3	0.217346544558055	0.524	0.399	2.823e-05	0.51	DE_like_sp_DE_like_vs_DE_like_sp_others	false	0.826974575440873	0.569765244065231
Nudt21	0.186899256809648	0.75	0.638	2.838e-05	0.5127	DE_like_sp_DE_like_vs_DE_like_sp_others	false	1.53776309928853	1.22764078362187
Slirp	0.162702397421414	0.705	0.561	2.839e-05	0.5129	DE_like_sp_DE_like_vs_DE_like_sp_others	false	1.19427108331489	0.958437417412454
Dnm1	-0.15250026681201	0.062	0.161	2.845e-05	0.5139	DE_like_sp_DE_like_vs_DE_like_sp_others	false	0.0617046392041485	0.177506070029965
Col16a1	-0.204852495125772	0.066	0.165	2.873e-05	0.5191	DE_like_sp_DE_like_vs_DE_like_sp_others	false	0.058173783048977	0.216902796340965
Mrps22	0.071706851634453	0.368	0.239	2.913e-05	0.5263	DE_like_sp_DE_like_vs_DE_like_sp_others	false	0.404507317110165	0.334388144754962
Chchd1	0.144537282778585	0.701	0.569	2.946e-05	0.5323	DE_like_sp_DE_like_vs_DE_like_sp_others	false	1.32485012324887	1.10136675546534
Znrd2	0.148656396929837	0.521	0.384	2.957e-05	0.5342	DE_like_sp_DE_like_vs_DE_like_sp_others	false	0.771340991082399	0.59606409497802
Suz12	0.208146671836668	0.653	0.524	2.969e-05	0.5365	DE_like_sp_DE_like_vs_DE_like_sp_others	false	1.19059702361414	0.894568424644412
Rpl29	0.0804392469548647	0.997	0.992	3.006e-05	0.5432	DE_like_sp_DE_like_vs_DE_like_sp_others	false	19.8915759710909	18.7566215985169
Ctbp2	0.148617940444407	0.375	0.252	3.042e-05	0.5496	DE_like_sp_DE_like_vs_DE_like_sp_others	false	0.418288294565243	0.277612738174879
Psmb2	0.128048083107802	0.899	0.812	3.053e-05	0.5516	DE_like_sp_DE_like_vs_DE_like_sp_others	false	2.91335360776848	2.57909695904255
Gmps	0.132300681093018	0.622	0.483	3.064e-05	0.5537	DE_like_sp_DE_like_vs_DE_like_sp_others	false	1.01094878055566	0.832859058316852
Kif4	0.116259579427283	0.299	0.183	3.085e-05	0.5574	DE_like_sp_DE_like_vs_DE_like_sp_others	false	0.361346369161551	0.254029754135021
2900052L18Rik	0.149928302974429	0.153	0.071	3.095e-05	0.5591	DE_like_sp_DE_like_vs_DE_like_sp_others	false	0.192503806682543	0.0729555237897871
Orc2	0.192143390440415	0.399	0.269	3.112e-05	0.5622	DE_like_sp_DE_like_vs_DE_like_sp_others	false	0.507151863404856	0.317464299558904
Supt16	0.167936222574478	0.781	0.641	3.144e-05	0.5681	DE_like_sp_DE_like_vs_DE_like_sp_others	false	1.78787750235709	1.47972813505426
Espl1	0.105121002712566	0.16	0.076	3.145e-05	0.5681	DE_like_sp_DE_like_vs_DE_like_sp_others	false	0.154933529589094	0.0718316228828176
Uchl3	0.101824574434936	0.583	0.458	3.148e-05	0.5688	DE_like_sp_DE_like_vs_DE_like_sp_others	false	0.899009560593376	0.767650543921087
Incenp	0.201080878583232	0.365	0.245	3.161e-05	0.5712	DE_like_sp_DE_like_vs_DE_like_sp_others	false	0.614415884583807	0.402644612343681
Akt3	0.213205414938338	0.604	0.444	3.175e-05	0.5736	DE_like_sp_DE_like_vs_DE_like_sp_others	false	1.01234903672716	0.734181333365637
Gadd45gip1	0.122121007699726	0.618	0.481	3.189e-05	0.5761	DE_like_sp_DE_like_vs_DE_like_sp_others	false	0.969972142047449	0.808177551603411
Zfp217	0.103348329556291	0.243	0.135	3.229e-05	0.5833	DE_like_sp_DE_like_vs_DE_like_sp_others	false	0.253397691555138	0.164805172966315
Ahsa1	0.150899799021026	0.472	0.335	3.242e-05	0.5858	DE_like_sp_DE_like_vs_DE_like_sp_others	false	0.611040559611507	0.449205370588696
Adamts17	0.428931899185947	0.427	0.309	3.25e-05	0.5872	DE_like_sp_DE_like_vs_DE_like_sp_others	false	1.05194864284546	0.522918891312795
Nbl1	-0.210313003885405	0.094	0.201	3.262e-05	0.5894	DE_like_sp_DE_like_vs_DE_like_sp_others	false	0.0986775255041592	0.268372908845574
Rnf144b	-0.212275400539585	0.069	0.167	3.312e-05	0.5984	DE_like_sp_DE_like_vs_DE_like_sp_others	false	0.080627288727387	0.24918615858869
Mindy2	-0.222585748132495	0.16	0.279	3.312e-05	0.5985	DE_like_sp_DE_like_vs_DE_like_sp_others	false	0.162264048278721	0.353391973584965
Immt	0.148557000183971	0.708	0.565	3.319e-05	0.5996	DE_like_sp_DE_like_vs_DE_like_sp_others	false	1.20168339661658	0.98440838780608
Arhgap26	-0.276896557440892	0.132	0.243	3.329e-05	0.6014	DE_like_sp_DE_like_vs_DE_like_sp_others	false	0.136166750376505	0.37364359091517
Ccdc18	0.176608275103301	0.274	0.169	3.344e-05	0.6042	DE_like_sp_DE_like_vs_DE_like_sp_others	false	0.340561277361659	0.184317512594347
Anln	0.179587779358255	0.288	0.174	3.356e-05	0.6064	DE_like_sp_DE_like_vs_DE_like_sp_others	false	0.360124863183075	0.199150568544502
Ifi27	-0.199702012702502	0.108	0.22	3.36e-05	0.607	DE_like_sp_DE_like_vs_DE_like_sp_others	false	0.113958701745695	0.276637543905858
Ppp2r2a	0.165019760241968	0.684	0.583	3.414e-05	0.6168	DE_like_sp_DE_like_vs_DE_like_sp_others	false	1.28135013669871	1.03296344939857
Tnik	-0.212275285603343	0.062	0.158	3.424e-05	0.6187	DE_like_sp_DE_like_vs_DE_like_sp_others	false	0.069349723815708	0.23612084408201
Agpat5	0.221982879548736	0.486	0.369	3.431e-05	0.6198	DE_like_sp_DE_like_vs_DE_like_sp_others	false	0.727253564364664	0.479233355111286
Ppard	0.264593218067376	0.347	0.233	3.456e-05	0.6244	DE_like_sp_DE_like_vs_DE_like_sp_others	false	0.528103686164386	0.270441176429643
Park7	0.126467797999365	0.927	0.866	3.471e-05	0.6272	DE_like_sp_DE_like_vs_DE_like_sp_others	false	4.16968677580222	3.73390921472402
Tmpo	0.134267036706741	0.764	0.633	3.477e-05	0.6283	DE_like_sp_DE_like_vs_DE_like_sp_others	false	1.7976698881279	1.54717163656441
Ska1	0.140307731316866	0.233	0.134	3.494e-05	0.6312	DE_like_sp_DE_like_vs_DE_like_sp_others	false	0.253892005764423	0.135824880786828
Ptprj	-0.175488356391792	0.16	0.282	3.496e-05	0.6317	DE_like_sp_DE_like_vs_DE_like_sp_others	false	0.206193876851901	0.359576645366871
Fubp1	0.186773017756588	0.892	0.785	3.58e-05	0.6469	DE_like_sp_DE_like_vs_DE_like_sp_others	false	3.11844683219506	2.6165748308052
Atp6v1g1	0.118521553813985	0.899	0.743	3.598e-05	0.65	DE_like_sp_DE_like_vs_DE_like_sp_others	false	2.35771865393905	2.09098778915706
Snhg7	0.16109324664816	0.677	0.537	3.608e-05	0.6518	DE_like_sp_DE_like_vs_DE_like_sp_others	false	1.26307320837162	1.02215457910036
Mbp	0.19000187923929	0.243	0.139	3.624e-05	0.6547	DE_like_sp_DE_like_vs_DE_like_sp_others	false	0.312008966324585	0.148356303558084
Lin7c	0.135222460862278	0.41	0.287	3.636e-05	0.6569	DE_like_sp_DE_like_vs_DE_like_sp_others	false	0.464635284021489	0.331718957703025
Zcchc24	-0.168828026300039	0.056	0.151	3.649e-05	0.6592	DE_like_sp_DE_like_vs_DE_like_sp_others	false	0.0567323597266488	0.185304028244379
Gm15987	0.127755925436063	0.104	0.039	3.749e-05	0.6773	DE_like_sp_DE_like_vs_DE_like_sp_others	false	0.146938202516194	0.0478488105641523
Snhg15	0.119252960390509	0.233	0.129	3.772e-05	0.6816	DE_like_sp_DE_like_vs_DE_like_sp_others	false	0.244636026766336	0.143982150610557
Fhl1	-0.125350548551931	0.052	0.145	3.775e-05	0.682	DE_like_sp_DE_like_vs_DE_like_sp_others	false	0.0617641091537873	0.155642940744113
Psip1	0.179159558031458	0.785	0.703	3.807e-05	0.6879	DE_like_sp_DE_like_vs_DE_like_sp_others	false	2.16934784795657	1.79744332845534
St14	0.234645915455097	0.302	0.187	3.813e-05	0.689	DE_like_sp_DE_like_vs_DE_like_sp_others	false	0.429568487727449	0.213317040722657
Aarsd1	0.124668042493895	0.58	0.439	3.829e-05	0.6918	DE_like_sp_DE_like_vs_DE_like_sp_others	false	0.896936159479522	0.738000651281858
Smarcd1	0.134018520623778	0.486	0.369	3.83e-05	0.692	DE_like_sp_DE_like_vs_DE_like_sp_others	false	0.66382615731903	0.514350244550108
Olfml2b	-0.166073257196472	0.035	0.118	3.857e-05	0.6968	DE_like_sp_DE_like_vs_DE_like_sp_others	false	0.0443502097596547	0.169152573827177
Cpa6	-0.314729989917718	0.049	0.138	3.861e-05	0.6976	DE_like_sp_DE_like_vs_DE_like_sp_others	false	0.112489272695124	0.380658952882278
Snrnp25	0.101617802818318	0.347	0.228	3.891e-05	0.7029	DE_like_sp_DE_like_vs_DE_like_sp_others	false	0.414713612389678	0.316546050843774
Eef1b2	0.0859840668107466	0.997	0.983	3.928e-05	0.7098	DE_like_sp_DE_like_vs_DE_like_sp_others	false	15.8036694319968	14.8294530063996
Trim59	0.105233331394182	0.344	0.221	3.954e-05	0.7143	DE_like_sp_DE_like_vs_DE_like_sp_others	false	0.426681914849054	0.324380402698544
Txnrd2	0.11009098908813	0.135	0.059	3.959e-05	0.7153	DE_like_sp_DE_like_vs_DE_like_sp_others	false	0.148021888576135	0.0617461743428172
Idh3a	0.136012321136785	0.448	0.313	3.978e-05	0.7188	DE_like_sp_DE_like_vs_DE_like_sp_others	false	0.600830279575284	0.454932434726625
Cntn3	-0.290776516396258	0.069	0.169	3.996e-05	0.722	DE_like_sp_DE_like_vs_DE_like_sp_others	false	0.0930040392327381	0.334109670238939
Haus1	0.135442116900893	0.333	0.214	4.038e-05	0.7295	DE_like_sp_DE_like_vs_DE_like_sp_others	false	0.359143397490992	0.235477566645355
Wdr12	0.13747815803424	0.451	0.314	4.061e-05	0.7337	DE_like_sp_DE_like_vs_DE_like_sp_others	false	0.554281423907022	0.411138336307201
Sec61b	0.160444765092924	0.955	0.883	4.07e-05	0.7354	DE_like_sp_DE_like_vs_DE_like_sp_others	false	5.0430351183431	4.40518100004789
Fn1	-0.429567518115529	0.299	0.404	4.09e-05	0.739	DE_like_sp_DE_like_vs_DE_like_sp_others	false	0.3872297527277	0.864972841065691
Polr2k	0.142076929727727	0.694	0.557	4.134e-05	0.7468	DE_like_sp_DE_like_vs_DE_like_sp_others	false	1.19303377004503	0.985497485457968
A230057D06Rik	-0.269441709855193	0.236	0.367	4.191e-05	0.7571	DE_like_sp_DE_like_vs_DE_like_sp_others	false	0.411873826497208	0.698891618779124
Stip1	0.185217998766092	0.642	0.514	4.215e-05	0.7616	DE_like_sp_DE_like_vs_DE_like_sp_others	false	1.08495174603171	0.831981892483758
Seh1l	0.155644839403059	0.378	0.256	4.244e-05	0.7667	DE_like_sp_DE_like_vs_DE_like_sp_others	false	0.478144551739234	0.325146104093277
Psmc3ip	0.1216695658765	0.316	0.198	4.259e-05	0.7695	DE_like_sp_DE_like_vs_DE_like_sp_others	false	0.328741896739376	0.219373337199763
Rab38	-0.228878780404951	0.184	0.297	4.286e-05	0.7743	DE_like_sp_DE_like_vs_DE_like_sp_others	false	0.231626220967326	0.440589915941081
Zdhhc3	0.171662105124314	0.427	0.304	4.298e-05	0.7765	DE_like_sp_DE_like_vs_DE_like_sp_others	false	0.515009693826085	0.343259065445001
Abcd3	-0.248373727989616	0.25	0.371	4.377e-05	0.7908	DE_like_sp_DE_like_vs_DE_like_sp_others	false	0.286536092538625	0.525396669863657
Ythdf2	0.189541581135289	0.611	0.467	4.398e-05	0.7946	DE_like_sp_DE_like_vs_DE_like_sp_others	false	0.915219556277247	0.677668240472052
Il17re	-0.147490357898402	0.038	0.121	4.451e-05	0.8041	DE_like_sp_DE_like_vs_DE_like_sp_others	false	0.0424932188916339	0.152149253760372
Sarnp	0.0928131527569829	0.854	0.743	4.466e-05	0.8069	DE_like_sp_DE_like_vs_DE_like_sp_others	false	2.3170354766232	2.10839051801655
Pfkl	0.251713713154078	0.531	0.414	4.549e-05	0.8219	DE_like_sp_DE_like_vs_DE_like_sp_others	false	0.92818324098549	0.617848215394319
Ankrd29	-0.0998909276666908	0.028	0.107	4.558e-05	0.8234	DE_like_sp_DE_like_vs_DE_like_sp_others	false	0.0329001332765635	0.104517107091579
Eif3l	0.120875573509741	0.719	0.596	4.563e-05	0.8244	DE_like_sp_DE_like_vs_DE_like_sp_others	false	1.31615025128889	1.12809361002767
Psmd6	0.124641755279711	0.729	0.588	4.623e-05	0.8352	DE_like_sp_DE_like_vs_DE_like_sp_others	false	1.34287579230012	1.14706229860673
Manf	0.299329752350207	0.764	0.64	4.66e-05	0.8419	DE_like_sp_DE_like_vs_DE_like_sp_others	false	2.05327400742287	1.47964693943705
Mak16	0.145516320638077	0.486	0.364	4.669e-05	0.8435	DE_like_sp_DE_like_vs_DE_like_sp_others	false	0.689397738396837	0.525457692949212
Sass6	0.131472953065016	0.267	0.16	4.696e-05	0.8485	DE_like_sp_DE_like_vs_DE_like_sp_others	false	0.274336244763346	0.161457406206122
Rac3	0.112493964277405	0.51	0.367	4.735e-05	0.8555	DE_like_sp_DE_like_vs_DE_like_sp_others	false	0.689172751800919	0.560539201968166
Ewsr1	0.154093796549071	0.781	0.662	4.748e-05	0.8579	DE_like_sp_DE_like_vs_DE_like_sp_others	false	1.64942914728453	1.37919974789915
Nde1	0.122889075312772	0.396	0.278	4.811e-05	0.8693	DE_like_sp_DE_like_vs_DE_like_sp_others	false	0.544333380622868	0.416331867023697
Slc35b1	0.132795247717845	0.389	0.264	4.836e-05	0.8738	DE_like_sp_DE_like_vs_DE_like_sp_others	false	0.497858367684684	0.364260713656237
Ccnb2	0.115706101593491	0.396	0.256	4.841e-05	0.8746	DE_like_sp_DE_like_vs_DE_like_sp_others	false	0.589095122945788	0.464706719076896
Slc44a5	-0.129893892193809	0.028	0.106	4.874e-05	0.8806	DE_like_sp_DE_like_vs_DE_like_sp_others	false	0.0517721153780051	0.148350603688596
Psph	0.16872160617718	0.278	0.169	4.876e-05	0.881	DE_like_sp_DE_like_vs_DE_like_sp_others	false	0.339063115091175	0.189469591607478
Xndc1	0.203357291607647	0.385	0.264	5.015e-05	0.906	DE_like_sp_DE_like_vs_DE_like_sp_others	false	0.509195989835215	0.309048842652687
Abcf2	0.129232970455954	0.427	0.292	5.021e-05	0.9071	DE_like_sp_DE_like_vs_DE_like_sp_others	false	0.511307144632187	0.379926753955836
Ndufaf2	0.161724794328727	0.632	0.514	5.021e-05	0.9072	DE_like_sp_DE_like_vs_DE_like_sp_others	false	1.09737726387359	0.873145296854531
Igsf10	-0.195844226152175	0.083	0.181	5.027e-05	0.9083	DE_like_sp_DE_like_vs_DE_like_sp_others	false	0.0776529534268888	0.231647400190639
Pcnp	0.183617345172933	0.67	0.532	5.07e-05	0.916	DE_like_sp_DE_like_vs_DE_like_sp_others	false	1.17755988835397	0.915554931335235
Amd1	0.130909412108072	0.427	0.293	5.074e-05	0.9167	DE_like_sp_DE_like_vs_DE_like_sp_others	false	0.502409366976362	0.370199731101797
Glt1d1	0.0859488378506139	0.118	0.048	5.125e-05	0.9259	DE_like_sp_DE_like_vs_DE_like_sp_others	false	0.116077623039686	0.04954451850447
Gnb1l	0.141002283489056	0.243	0.142	5.126e-05	0.9261	DE_like_sp_DE_like_vs_DE_like_sp_others	false	0.266827021660366	0.14700943746469
Ppib	0.17025281315814	0.938	0.847	5.126e-05	0.9262	DE_like_sp_DE_like_vs_DE_like_sp_others	false	4.00397322530847	3.44516692083547
Tsc22d2	0.196668502398655	0.507	0.367	5.17e-05	0.9341	DE_like_sp_DE_like_vs_DE_like_sp_others	false	0.749090154191653	0.524448930467052
Ubxn1	0.147429819113086	0.851	0.735	5.206e-05	0.9406	DE_like_sp_DE_like_vs_DE_like_sp_others	false	2.06988625331479	1.76982185719362
Micu1	-0.238806587778754	0.226	0.344	5.228e-05	0.9446	DE_like_sp_DE_like_vs_DE_like_sp_others	false	0.22271614966529	0.440014509472757
Ndfip2	0.164465527769631	0.552	0.414	5.266e-05	0.9514	DE_like_sp_DE_like_vs_DE_like_sp_others	false	0.812588258254615	0.615487087354211
Fen1	0.114370502805369	0.306	0.189	5.295e-05	0.9566	DE_like_sp_DE_like_vs_DE_like_sp_others	false	0.351556580104193	0.24662751685939
Atad5	0.164573681438646	0.347	0.22	5.296e-05	0.9568	DE_like_sp_DE_like_vs_DE_like_sp_others	false	0.414611675439255	0.260294508144472
Tmed2	0.12308549255283	0.788	0.64	5.322e-05	0.9615	DE_like_sp_DE_like_vs_DE_like_sp_others	false	1.64474512999457	1.42656122723112
Ppat	0.160168288533164	0.247	0.14	5.333e-05	0.9635	DE_like_sp_DE_like_vs_DE_like_sp_others	false	0.294072964143916	0.156272286449186
Prpf40a	0.150814220054865	0.837	0.726	5.361e-05	0.9686	DE_like_sp_DE_like_vs_DE_like_sp_others	false	2.22541532182258	1.90342635505927
Psmb3	0.0871908360437965	0.892	0.819	5.382e-05	0.9723	DE_like_sp_DE_like_vs_DE_like_sp_others	false	2.84149120384866	2.61422127758909
Cisd1	0.193375153336819	0.559	0.441	5.391e-05	0.974	DE_like_sp_DE_like_vs_DE_like_sp_others	false	0.927397026275723	0.683869518973915
Kntc1	0.106838340540215	0.26	0.149	5.391e-05	0.974	DE_like_sp_DE_like_vs_DE_like_sp_others	false	0.273153652376405	0.180339716179864
Prps2	0.0821625738713406	0.184	0.094	5.433e-05	0.9815	DE_like_sp_DE_like_vs_DE_like_sp_others	false	0.173667857232441	0.106701291325868
Decr1	-0.144258712043746	0.024	0.1	5.496e-05	0.9929	DE_like_sp_DE_like_vs_DE_like_sp_others	false	0.0265188987859467	0.131919978355064
Pkd2	-0.23564896983705	0.184	0.299	5.588e-05	1	DE_like_sp_DE_like_vs_DE_like_sp_others	false	0.19282291023676	0.401671634543624
Lrrc42	0.135226343556871	0.5	0.375	5.59e-05	1	DE_like_sp_DE_like_vs_DE_like_sp_others	false	0.674778160466866	0.523056133776406
Cacnb4	-0.144764859983896	0.042	0.127	5.628e-05	1	DE_like_sp_DE_like_vs_DE_like_sp_others	false	0.0539062453000055	0.162594806812636
Cpq	-0.180928087022016	0.167	0.288	5.647e-05	1	DE_like_sp_DE_like_vs_DE_like_sp_others	false	0.27805716073325	0.446172936084079
Twf1	0.150412389869938	0.351	0.232	5.673e-05	1	DE_like_sp_DE_like_vs_DE_like_sp_others	false	0.402182497648564	0.261515000346854
Rbm22	0.121432592560628	0.469	0.338	5.734e-05	1	DE_like_sp_DE_like_vs_DE_like_sp_others	false	0.61693885644279	0.484505509028898
Cdc42ep3	-0.325912955909939	0.243	0.369	5.804e-05	1	DE_like_sp_DE_like_vs_DE_like_sp_others	false	0.423592734558451	0.781347554441408
Prr7	0.139008046474895	0.264	0.162	5.827e-05	1	DE_like_sp_DE_like_vs_DE_like_sp_others	false	0.310174913387208	0.187960364140671
Esco2	0.113040837245355	0.226	0.126	5.833e-05	1	DE_like_sp_DE_like_vs_DE_like_sp_others	false	0.260288016323598	0.163385518362281
Pcsk6	-0.179882649276419	0.087	0.188	5.884e-05	1	DE_like_sp_DE_like_vs_DE_like_sp_others	false	0.0934709827081362	0.236028592434181
Tfam	0.093999229879199	0.472	0.324	5.897e-05	1	DE_like_sp_DE_like_vs_DE_like_sp_others	false	0.545116550409957	0.445687406846253
Mcm8	0.0938298683600292	0.181	0.091	5.907e-05	1	DE_like_sp_DE_like_vs_DE_like_sp_others	false	0.179434823688492	0.103201520324306
Gspt1	0.139200786079809	0.771	0.637	5.928e-05	1	DE_like_sp_DE_like_vs_DE_like_sp_others	false	1.53473828668109	1.29973236576014
Prkcsh	0.194820843047389	0.521	0.39	5.935e-05	1	DE_like_sp_DE_like_vs_DE_like_sp_others	false	0.765754155608954	0.540959921258843
Rps29	0.0623045208615505	1	1	5.937e-05	1	DE_like_sp_DE_like_vs_DE_like_sp_others	false	38.5430544273912	36.8696512956412
Ubash3b	0.177702463164366	0.17	0.088	5.963e-05	1	DE_like_sp_DE_like_vs_DE_like_sp_others	false	0.250011638456273	0.10336477543038
Pdlim1	-0.35868680154188	0.434	0.534	6.068e-05	1	DE_like_sp_DE_like_vs_DE_like_sp_others	false	0.67274956002917	1.14173156200835
Id1	0.213315941062583	0.639	0.502	6.184e-05	1	DE_like_sp_DE_like_vs_DE_like_sp_others	false	1.53552190018492	1.18531260477317
Sgce	-0.231802439787348	0.219	0.331	6.208e-05	1	DE_like_sp_DE_like_vs_DE_like_sp_others	false	0.222287418894488	0.432543092513445
Cse1l	0.167612819504343	0.444	0.324	6.333e-05	1	DE_like_sp_DE_like_vs_DE_like_sp_others	false	0.606218130971555	0.428235144304117
Arhgap19	0.11759124452518	0.146	0.067	6.367e-05	1	DE_like_sp_DE_like_vs_DE_like_sp_others	false	0.15831326716577	0.0657332093359393
Pak4	0.116745688029425	0.26	0.156	6.368e-05	1	DE_like_sp_DE_like_vs_DE_like_sp_others	false	0.303614614289777	0.200363704110139
Tagln	0.45342493424931	0.167	0.086	6.37e-05	1	DE_like_sp_DE_like_vs_DE_like_sp_others	false	0.587725445602795	0.158278301696423
Bub3	0.158449714303631	0.58	0.456	6.385e-05	1	DE_like_sp_DE_like_vs_DE_like_sp_others	false	1.01605791270937	0.80453834181711
Pcna	0.18850804998419	0.566	0.432	6.399e-05	1	DE_like_sp_DE_like_vs_DE_like_sp_others	false	1.07415056822341	0.818333597401385
Tbc1d16	0.187701222260139	0.476	0.347	6.407e-05	1	DE_like_sp_DE_like_vs_DE_like_sp_others	false	0.667525604187043	0.462331878967297
Palld	-0.236461987738127	0.462	0.596	6.443e-05	1	DE_like_sp_DE_like_vs_DE_like_sp_others	false	2.2971169139392	2.88152976929661
1700025G04Rik	-0.335041228386588	0.535	0.592	6.452e-05	1	DE_like_sp_DE_like_vs_DE_like_sp_others	false	0.773493098350046	1.23401515211397
L3hypdh	-0.133603948466856	0.045	0.13	6.459e-05	1	DE_like_sp_DE_like_vs_DE_like_sp_others	false	0.0469943600695167	0.146062861414627
Ifi202b	0.0734368173335165	0.104	0.04	6.463e-05	1	DE_like_sp_DE_like_vs_DE_like_sp_others	false	0.128451038588076	0.0704345876243161
Kpna3	0.155741603295872	0.58	0.429	6.489e-05	1	DE_like_sp_DE_like_vs_DE_like_sp_others	false	0.840379965917306	0.650225473290445
Flrt1	0.175154891686206	0.253	0.152	6.504e-05	1	DE_like_sp_DE_like_vs_DE_like_sp_others	false	0.32296443239477	0.16992486787262
Agl	-0.252880001885682	0.181	0.301	6.526e-05	1	DE_like_sp_DE_like_vs_DE_like_sp_others	false	0.196646034547466	0.423053179627009
Klc3	0.194337037183142	0.302	0.192	6.586e-05	1	DE_like_sp_DE_like_vs_DE_like_sp_others	false	0.454350788080705	0.269317757020737
Ddx46	0.127669637637533	0.733	0.613	6.655e-05	1	DE_like_sp_DE_like_vs_DE_like_sp_others	false	1.50516043812661	1.29110409116667
Maml3	0.407451519414032	0.92	0.801	6.747e-05	1	DE_like_sp_DE_like_vs_DE_like_sp_others	false	5.17938374316837	3.65764042382795
Dnaja1	0.128964861934245	0.931	0.838	6.893e-05	1	DE_like_sp_DE_like_vs_DE_like_sp_others	false	3.70035964758411	3.29653119414601
Zfp750	0.187402882610629	0.188	0.097	6.99e-05	1	DE_like_sp_DE_like_vs_DE_like_sp_others	false	0.327238129623721	0.163798622385954
Fgf10	-0.134755283925803	0.035	0.113	7.002e-05	1	DE_like_sp_DE_like_vs_DE_like_sp_others	false	0.0334930864016948	0.132153671604851
Cntln	-0.260055775903566	0.253	0.372	7.026e-05	1	DE_like_sp_DE_like_vs_DE_like_sp_others	false	0.292954614114581	0.54547440409584
Aldh2	0.291098003500617	0.764	0.637	7.061e-05	1	DE_like_sp_DE_like_vs_DE_like_sp_others	false	1.92960460774671	1.39275591577546
Phactr2	-0.341654140826005	0.285	0.389	7.071e-05	1	DE_like_sp_DE_like_vs_DE_like_sp_others	false	0.387094790555985	0.75462555188237
Tomm7	0.109592193162358	0.948	0.843	7.077e-05	1	DE_like_sp_DE_like_vs_DE_like_sp_others	false	3.3753478974767	3.05336004831216
Eml4	-0.276599912365078	0.694	0.705	7.085e-05	1	DE_like_sp_DE_like_vs_DE_like_sp_others	false	1.42528364452825	1.93491602472076
Rras	0.14038897040732	0.344	0.229	7.093e-05	1	DE_like_sp_DE_like_vs_DE_like_sp_others	false	0.438344248178864	0.303109813632615
Pdzd2	0.361365320463973	0.635	0.526	7.169e-05	1	DE_like_sp_DE_like_vs_DE_like_sp_others	false	1.80271143680825	1.18029193060658
Eif6	0.0796358326067954	0.674	0.542	7.203e-05	1	DE_like_sp_DE_like_vs_DE_like_sp_others	false	1.13340058777943	1.01683072106804
Reps2	-0.126959745279819	0.038	0.12	7.223e-05	1	DE_like_sp_DE_like_vs_DE_like_sp_others	false	0.0413802742011936	0.134672293979986
Eya1	-0.318163642523261	0.125	0.229	7.357e-05	1	DE_like_sp_DE_like_vs_DE_like_sp_others	false	0.131208601180129	0.407283989002479
Bahcc1	0.133926358128719	0.326	0.21	7.437e-05	1	DE_like_sp_DE_like_vs_DE_like_sp_others	false	0.393052321198677	0.267677765862574
Col4a6	-0.179806348399125	0.16	0.281	7.44e-05	1	DE_like_sp_DE_like_vs_DE_like_sp_others	false	0.302447798753437	0.472677982646068
Iffo2	0.112968046874559	0.191	0.1	7.453e-05	1	DE_like_sp_DE_like_vs_DE_like_sp_others	false	0.189722691381598	0.0981935430208859
Psmc2	0.0948572585298093	0.688	0.526	7.519e-05	1	DE_like_sp_DE_like_vs_DE_like_sp_others	false	1.11591878170854	0.979307786494211
Tmem258	0.160349199537863	0.844	0.722	7.563e-05	1	DE_like_sp_DE_like_vs_DE_like_sp_others	false	2.19724656122091	1.85910329692316
Thyn1	-0.283789629351279	0.236	0.362	7.61e-05	1	DE_like_sp_DE_like_vs_DE_like_sp_others	false	0.267750683638735	0.540405046830213
Atrx	0.186815440618415	0.906	0.754	7.641e-05	1	DE_like_sp_DE_like_vs_DE_like_sp_others	false	2.88845059563997	2.4144069745845
Eps8	-0.109854842525038	0.08	0.181	7.755e-05	1	DE_like_sp_DE_like_vs_DE_like_sp_others	false	0.140220421763111	0.22797432606593
Sord	-0.136237444932374	0.052	0.142	7.769e-05	1	DE_like_sp_DE_like_vs_DE_like_sp_others	false	0.0572043643473495	0.159375597357263
Sgcz	-0.44838659736999	0.038	0.117	7.777e-05	1	DE_like_sp_DE_like_vs_DE_like_sp_others	false	0.115514502603582	0.518683630959156
Wbp4	0.121447879773053	0.663	0.516	7.786e-05	1	DE_like_sp_DE_like_vs_DE_like_sp_others	false	1.00542479785338	0.841611173524631
Znrf1	0.175901798376849	0.618	0.506	7.83e-05	1	DE_like_sp_DE_like_vs_DE_like_sp_others	false	0.99045068403707	0.760188188025681
Zfp143	0.15154153395261	0.253	0.148	7.834e-05	1	DE_like_sp_DE_like_vs_DE_like_sp_others	false	0.30371780606301	0.17188247388427
Greb1	0.107921937838345	0.139	0.064	7.846e-05	1	DE_like_sp_DE_like_vs_DE_like_sp_others	false	0.155465980142941	0.0702492927753712
Nudt1	0.154884953174342	0.365	0.251	7.9e-05	1	DE_like_sp_DE_like_vs_DE_like_sp_others	false	0.461807527874397	0.311169601427574
Gon7	0.140608873528526	0.309	0.199	7.921e-05	1	DE_like_sp_DE_like_vs_DE_like_sp_others	false	0.320192993533547	0.195732114680704
Pawr	-0.269476096742104	0.253	0.371	7.925e-05	1	DE_like_sp_DE_like_vs_DE_like_sp_others	false	0.313252778591014	0.580057226721572
Prom1	0.147330344155629	0.174	0.089	7.99e-05	1	DE_like_sp_DE_like_vs_DE_like_sp_others	false	0.216893225466088	0.0969087762486169
Celf1	0.133293941819282	0.719	0.577	8.033e-05	1	DE_like_sp_DE_like_vs_DE_like_sp_others	false	1.31957032861431	1.11298338780963
Antxr2	-0.107101837653462	0.052	0.14	8.087e-05	1	DE_like_sp_DE_like_vs_DE_like_sp_others	false	0.0625512375369123	0.141981189122621
Hnrnpdl	0.142265134243963	0.799	0.69	8.112e-05	1	DE_like_sp_DE_like_vs_DE_like_sp_others	false	1.97932417425141	1.69769277628377
Adarb2	-0.357505096969725	0.087	0.181	8.135e-05	1	DE_like_sp_DE_like_vs_DE_like_sp_others	false	0.109648263006822	0.418528972723443
Ktn1	0.151936673662557	0.799	0.673	8.156e-05	1	DE_like_sp_DE_like_vs_DE_like_sp_others	false	1.790399803271	1.50963730272196
Dock6	0.138556386974506	0.288	0.178	8.354e-05	1	DE_like_sp_DE_like_vs_DE_like_sp_others	false	0.32781377806005	0.204355563365899
4933406I18Rik	-0.092676929936714	0.028	0.103	8.406e-05	1	DE_like_sp_DE_like_vs_DE_like_sp_others	false	0.0328539766690907	0.098965107442737
Plcl2	-0.115997714945471	0.069	0.165	8.473e-05	1	DE_like_sp_DE_like_vs_DE_like_sp_others	false	0.0741521420397601	0.161608794761656
Psmd4	0.187274605579427	0.806	0.712	8.488e-05	1	DE_like_sp_DE_like_vs_DE_like_sp_others	false	1.94558248603711	1.58523441719361
Adcy9	-0.0940007138730284	0.028	0.103	8.589e-05	1	DE_like_sp_DE_like_vs_DE_like_sp_others	false	0.0294468856349539	0.0963362975855773
Eif4b	0.153617336288322	0.729	0.602	8.606e-05	1	DE_like_sp_DE_like_vs_DE_like_sp_others	false	1.38765399404658	1.14465102684252
A430005L14Rik	0.0874301168039708	0.278	0.169	8.65e-05	1	DE_like_sp_DE_like_vs_DE_like_sp_others	false	0.306852114444279	0.228025313699267
Uchl5	0.0848199076767679	0.427	0.297	8.678e-05	1	DE_like_sp_DE_like_vs_DE_like_sp_others	false	0.53077852219807	0.441387519742646
Srsf6	0.167560480766306	0.764	0.656	8.779e-05	1	DE_like_sp_DE_like_vs_DE_like_sp_others	false	1.70793337694003	1.40919570793643
Prdm5	-0.180049835998764	0.139	0.259	8.936e-05	1	DE_like_sp_DE_like_vs_DE_like_sp_others	false	0.174714216668689	0.328214018730407
Schip1	0.159979208080777	0.427	0.309	8.99e-05	1	DE_like_sp_DE_like_vs_DE_like_sp_others	false	0.746142405238463	0.561042984268347
Plekhf2	0.112521913376839	0.25	0.149	9.065e-05	1	DE_like_sp_DE_like_vs_DE_like_sp_others	false	0.259980877551306	0.163519495405043
Pithd1	0.0896144968126338	0.285	0.18	9.066e-05	1	DE_like_sp_DE_like_vs_DE_like_sp_others	false	0.282812719124929	0.203577723840943
Crtac1	0.160357862080591	0.111	0.046	9.19e-05	1	DE_like_sp_DE_like_vs_DE_like_sp_others	false	0.170151392465371	0.0452351237927078
Lgr6	0.160596923008159	0.132	0.06	9.244e-05	1	DE_like_sp_DE_like_vs_DE_like_sp_others	false	0.200514458064681	0.0722266144887662
Frmd4b	0.26622683603681	0.635	0.515	9.359e-05	1	DE_like_sp_DE_like_vs_DE_like_sp_others	false	1.86742020404943	1.38263498098276
Phgdh	0.152800721066569	0.75	0.638	9.416e-05	1	DE_like_sp_DE_like_vs_DE_like_sp_others	false	1.92962077184525	1.63336508780642
Il1rap	-0.139055102567635	0.069	0.162	9.423e-05	1	DE_like_sp_DE_like_vs_DE_like_sp_others	false	0.0886292297843288	0.196244162329686
Egln1	0.18888767959015	0.635	0.53	9.429e-05	1	DE_like_sp_DE_like_vs_DE_like_sp_others	false	1.15428655560088	0.888157371108674
D030056L22Rik	0.116917329452826	0.323	0.214	9.478e-05	1	DE_like_sp_DE_like_vs_DE_like_sp_others	false	0.349330967345103	0.242378662494795
Ankrd6	0.188271342648521	0.493	0.354	9.485e-05	1	DE_like_sp_DE_like_vs_DE_like_sp_others	false	0.806486036311107	0.583714177171756
Nsun2	0.139522938890042	0.497	0.36	9.658e-05	1	DE_like_sp_DE_like_vs_DE_like_sp_others	false	0.688331030708373	0.530834341247241
Kansl1l	0.401521820893183	0.462	0.36	9.682e-05	1	DE_like_sp_DE_like_vs_DE_like_sp_others	false	1.03096224298904	0.53621713878071
Rps20	0.087561843717161	1	0.999	9.739e-05	1	DE_like_sp_DE_like_vs_DE_like_sp_others	false	45.9710680494366	43.2030496999093
Cox17	0.124180810441957	0.524	0.393	9.755e-05	1	DE_like_sp_DE_like_vs_DE_like_sp_others	false	0.709136714660489	0.566276615692832
Phb2	0.119137929544044	0.837	0.726	9.786e-05	1	DE_like_sp_DE_like_vs_DE_like_sp_others	false	2.06446321853567	1.8196567051517
Eme1	0.0739888688585242	0.163	0.081	9.831e-05	1	DE_like_sp_DE_like_vs_DE_like_sp_others	false	0.140216368826969	0.0812027078706623
Col24a1	-0.136980390581893	0.042	0.121	9.94e-05	1	DE_like_sp_DE_like_vs_DE_like_sp_others	false	0.0342322499726262	0.134711968011138
Rpl34	0.066157958338227	1	0.995	9.953e-05	1	DE_like_sp_DE_like_vs_DE_like_sp_others	false	28.0916021210423	26.7856389147731
Gna12	0.182017100297186	0.42	0.3	0.0001004	1	DE_like_sp_DE_like_vs_DE_like_sp_others	false	0.533041176847681	0.349555703785797
Apip	-0.327274178046187	0.285	0.399	0.0001006	1	DE_like_sp_DE_like_vs_DE_like_sp_others	false	0.314686095628916	0.646389189642604
Smn1	0.169439856764581	0.497	0.373	0.0001009	1	DE_like_sp_DE_like_vs_DE_like_sp_others	false	0.696142509693225	0.506388857915549
Mrtfa	-0.329758720452184	0.448	0.537	0.0001018	1	DE_like_sp_DE_like_vs_DE_like_sp_others	false	0.651086785506709	1.07201420138
Psmg3	0.131267017631598	0.309	0.201	0.0001026	1	DE_like_sp_DE_like_vs_DE_like_sp_others	false	0.375713181739166	0.254183133480443
Bid	0.0479724419885038	0.118	0.049	0.000103	1	DE_like_sp_DE_like_vs_DE_like_sp_others	false	0.111851792044905	0.073416802772539
Gabpb1	0.115643810508009	0.33	0.218	0.0001032	1	DE_like_sp_DE_like_vs_DE_like_sp_others	false	0.368683424161999	0.261336446166068
Taf15	0.136917953050378	0.701	0.553	0.000104	1	DE_like_sp_DE_like_vs_DE_like_sp_others	false	1.22395630932182	1.02072839668961
Dnajc7	0.117724730050409	0.781	0.632	0.0001041	1	DE_like_sp_DE_like_vs_DE_like_sp_others	false	1.52066426056025	1.32123192367175
Aurka	0.174192551323081	0.253	0.154	0.0001048	1	DE_like_sp_DE_like_vs_DE_like_sp_others	false	0.354168330654235	0.198359533343073
Phlda3	0.206359024792888	0.587	0.459	0.0001054	1	DE_like_sp_DE_like_vs_DE_like_sp_others	false	1.06422326605179	0.787384951905332
Lrrc8d	0.194766742150616	0.41	0.293	0.0001055	1	DE_like_sp_DE_like_vs_DE_like_sp_others	false	0.603015818445633	0.398830872236218
Adgra3	0.273097988217621	0.569	0.434	0.0001058	1	DE_like_sp_DE_like_vs_DE_like_sp_others	false	1.04187567404066	0.6881486319287
Gm16833	0.139986946765689	0.184	0.098	0.0001061	1	DE_like_sp_DE_like_vs_DE_like_sp_others	false	0.209140156588632	0.0954636465365994
Smchd1	0.129768335378153	0.701	0.553	0.0001067	1	DE_like_sp_DE_like_vs_DE_like_sp_others	false	1.30858795449287	1.10811253584888
Loxl2	-0.173794194513368	0.073	0.166	0.000107	1	DE_like_sp_DE_like_vs_DE_like_sp_others	false	0.0771989086228439	0.212473477088924
E2f1	0.151406927857679	0.24	0.142	0.0001071	1	DE_like_sp_DE_like_vs_DE_like_sp_others	false	0.279902478898512	0.150549044309614
Coq10b	-0.158835171237716	0.101	0.203	0.0001081	1	DE_like_sp_DE_like_vs_DE_like_sp_others	false	0.10437577032788	0.230319656909554
Fgfbp1	-0.268476434647374	0.132	0.236	0.0001082	1	DE_like_sp_DE_like_vs_DE_like_sp_others	false	0.194864187617459	0.436360441968861
Tmem26	-0.102708559070184	0.038	0.118	0.0001091	1	DE_like_sp_DE_like_vs_DE_like_sp_others	false	0.0610247906037686	0.136873763991169
Hmmr	0.135695783576789	0.316	0.201	0.0001097	1	DE_like_sp_DE_like_vs_DE_like_sp_others	false	0.506757675766913	0.369623633976362
Wasf2	0.154866352577445	0.729	0.604	0.0001107	1	DE_like_sp_DE_like_vs_DE_like_sp_others	false	1.43338075129156	1.18386869357564
Eif3k	0.104076590081443	0.969	0.892	0.0001113	1	DE_like_sp_DE_like_vs_DE_like_sp_others	false	4.33981942882563	3.96622584639749
Sf3a3	0.122097190485226	0.559	0.438	0.0001116	1	DE_like_sp_DE_like_vs_DE_like_sp_others	false	0.840577555148603	0.689313038415904
Cox8a	-0.214680728366218	0.993	0.961	0.0001117	1	DE_like_sp_DE_like_vs_DE_like_sp_others	false	8.0856906409274	9.54072081282947
Ticrr	0.110894107884088	0.184	0.1	0.0001122	1	DE_like_sp_DE_like_vs_DE_like_sp_others	false	0.180380908358613	0.0911209076816999
Ppp1r12b	-0.22631226852073	0.358	0.479	0.0001131	1	DE_like_sp_DE_like_vs_DE_like_sp_others	false	0.486244466664277	0.735894538764855
Gm10501	0.0913536474476964	0.142	0.068	0.0001135	1	DE_like_sp_DE_like_vs_DE_like_sp_others	false	0.140321276159435	0.0683808504997404
Emp2	0.27477357177019	0.392	0.284	0.0001142	1	DE_like_sp_DE_like_vs_DE_like_sp_others	false	0.750061010913355	0.444982428843823
Meox1	0.154171613429221	0.108	0.045	0.0001155	1	DE_like_sp_DE_like_vs_DE_like_sp_others	false	0.166402657183934	0.0463523701648886
Akirin2	0.126488047565599	0.573	0.443	0.0001157	1	DE_like_sp_DE_like_vs_DE_like_sp_others	false	0.861041868595756	0.702929836443344
Zmat2	0.0577060212478797	0.785	0.644	0.0001165	1	DE_like_sp_DE_like_vs_DE_like_sp_others	false	1.48898920797942	1.38934841907104
Polr2c	0.0970027112393961	0.677	0.546	0.0001165	1	DE_like_sp_DE_like_vs_DE_like_sp_others	false	1.10451938024784	0.965710291626665
Oat	-0.30942261603926	0.392	0.488	0.0001166	1	DE_like_sp_DE_like_vs_DE_like_sp_others	false	0.471739058979766	0.820780375447502
Tbcb	0.145764726737058	0.708	0.565	0.0001172	1	DE_like_sp_DE_like_vs_DE_like_sp_others	false	1.348882697052	1.12130381529545
B4galnt3	0.102655503892176	0.177	0.091	0.0001195	1	DE_like_sp_DE_like_vs_DE_like_sp_others	false	0.206530577616128	0.121715915312854
Copz2	-0.263974611603786	0.191	0.302	0.0001199	1	DE_like_sp_DE_like_vs_DE_like_sp_others	false	0.203122605107739	0.441805942515377
Cpne1	0.147285451592916	0.493	0.359	0.0001201	1	DE_like_sp_DE_like_vs_DE_like_sp_others	false	0.683706680844813	0.518451068408325
Pno1	0.145096235102788	0.34	0.232	0.000121	1	DE_like_sp_DE_like_vs_DE_like_sp_others	false	0.416396430532259	0.279021283116198
Rrp1	0.103045642553567	0.75	0.62	0.0001214	1	DE_like_sp_DE_like_vs_DE_like_sp_others	false	1.49087947063952	1.31722573456683
Rasl11b	0.181766199356466	0.288	0.184	0.0001223	1	DE_like_sp_DE_like_vs_DE_like_sp_others	false	0.419942338473008	0.25007966379506
Jakmip2	0.227335508999309	0.104	0.044	0.0001251	1	DE_like_sp_DE_like_vs_DE_like_sp_others	false	0.224868248100925	0.0446170012496853
Tmem160	0.0839243419145012	0.486	0.347	0.0001257	1	DE_like_sp_DE_like_vs_DE_like_sp_others	false	0.607158896812178	0.514345698575429
Slc2a4	0.0572416612839096	0.111	0.046	0.0001262	1	DE_like_sp_DE_like_vs_DE_like_sp_others	false	0.114939374805455	0.0695179972694793
Utp18	0.106042325138445	0.358	0.242	0.0001273	1	DE_like_sp_DE_like_vs_DE_like_sp_others	false	0.421418147299009	0.318747941439008
Scarb1	0.168111808494324	0.285	0.187	0.0001274	1	DE_like_sp_DE_like_vs_DE_like_sp_others	false	0.38820449350802	0.233708076992771
Bgn	-0.36584645535187	0.278	0.381	0.0001283	1	DE_like_sp_DE_like_vs_DE_like_sp_others	false	0.357007761152689	0.745503620141411
Rpl7	0.151780346585126	1	0.995	0.0001287	1	DE_like_sp_DE_like_vs_DE_like_sp_others	false	27.6538736133155	24.7906297264909
Ldhb	-0.325469407369203	0.521	0.602	0.000129	1	DE_like_sp_DE_like_vs_DE_like_sp_others	false	0.843685786628011	1.30720724441481
Eif3d	0.0975258697965953	0.712	0.574	0.0001301	1	DE_like_sp_DE_like_vs_DE_like_sp_others	false	1.24674252465132	1.09792472132786
Lix1l	-0.179308295787787	0.087	0.183	0.0001322	1	DE_like_sp_DE_like_vs_DE_like_sp_others	false	0.0817666931853749	0.222283880281637
Gtf2a1	0.183178196110017	0.309	0.203	0.0001327	1	DE_like_sp_DE_like_vs_DE_like_sp_others	false	0.396109203956133	0.227866756030187
Tuba1c	0.108069500343313	0.288	0.183	0.0001338	1	DE_like_sp_DE_like_vs_DE_like_sp_others	false	0.391760118339427	0.28938046373362
Dynlrb1	0.100518281097598	0.844	0.736	0.0001342	1	DE_like_sp_DE_like_vs_DE_like_sp_others	false	2.05941364332544	1.85155703794274
Cdc7	0.150233148376397	0.247	0.152	0.0001354	1	DE_like_sp_DE_like_vs_DE_like_sp_others	false	0.278801826982432	0.15049266386007
Gm28153	0.139431306268367	0.208	0.116	0.0001356	1	DE_like_sp_DE_like_vs_DE_like_sp_others	false	0.238332341536158	0.122388051705042
Zwint	0.169369762687374	0.611	0.488	0.0001373	1	DE_like_sp_DE_like_vs_DE_like_sp_others	false	1.06086795166572	0.830787175183087
Mcm10	0.117118492603298	0.163	0.085	0.0001376	1	DE_like_sp_DE_like_vs_DE_like_sp_others	false	0.184468687331815	0.0901980850040788
G3bp1	0.171715602386062	0.858	0.767	0.0001377	1	DE_like_sp_DE_like_vs_DE_like_sp_others	false	2.88929611936737	2.45106833333974
Hes1	0.209767137732487	0.733	0.593	0.0001397	1	DE_like_sp_DE_like_vs_DE_like_sp_others	false	1.9957333259919	1.58862571430086
Ptges2	0.0891611674982429	0.198	0.109	0.0001416	1	DE_like_sp_DE_like_vs_DE_like_sp_others	false	0.186038718618334	0.112981316531766
Shf	-0.202788163839074	0.108	0.208	0.0001416	1	DE_like_sp_DE_like_vs_DE_like_sp_others	false	0.115374103207401	0.28099765351033
Sema5a	-0.35575055103882	0.413	0.502	0.000142	1	DE_like_sp_DE_like_vs_DE_like_sp_others	false	0.739380337182349	1.22264379403607
Enho	0.147977776774556	0.163	0.086	0.0001424	1	DE_like_sp_DE_like_vs_DE_like_sp_others	false	0.211404216573923	0.091463297823887
Zfp532	0.198151768692164	0.597	0.485	0.0001424	1	DE_like_sp_DE_like_vs_DE_like_sp_others	false	1.07650468328941	0.808280027924474
Tial1	0.14373564236615	0.507	0.38	0.000143	1	DE_like_sp_DE_like_vs_DE_like_sp_others	false	0.653794621948911	0.495113140635275
Rrp1b	0.138760852516169	0.382	0.266	0.0001432	1	DE_like_sp_DE_like_vs_DE_like_sp_others	false	0.428661954145204	0.295785365251757
Naa10	0.107366098548773	0.556	0.432	0.0001437	1	DE_like_sp_DE_like_vs_DE_like_sp_others	false	0.808382542224368	0.676751430211787
Dcaf15	0.0831191420837297	0.17	0.088	0.0001448	1	DE_like_sp_DE_like_vs_DE_like_sp_others	false	0.145691008541946	0.0795580479282493
Dusp9	0.0688138249264832	0.118	0.051	0.0001452	1	DE_like_sp_DE_like_vs_DE_like_sp_others	false	0.10956016759996	0.055855110359043
Leprotl1	0.180606755403034	0.372	0.264	0.0001469	1	DE_like_sp_DE_like_vs_DE_like_sp_others	false	0.490215387261094	0.313087826631175
Ppp2r5e	0.123964828919986	0.611	0.481	0.0001471	1	DE_like_sp_DE_like_vs_DE_like_sp_others	false	0.915070375948024	0.755488470789965
Serinc5	0.219255309492531	0.253	0.156	0.0001485	1	DE_like_sp_DE_like_vs_DE_like_sp_others	false	0.396069870747884	0.197540532134851
Hnrnpd	0.199759445521291	0.899	0.815	0.0001488	1	DE_like_sp_DE_like_vs_DE_like_sp_others	false	3.66228012575351	3.0576911530532
Pfdn4	0.131480543369847	0.51	0.404	0.000149	1	DE_like_sp_DE_like_vs_DE_like_sp_others	false	0.782473661858975	0.625326965573326
Rad21	0.0778974079386242	0.608	0.48	0.0001495	1	DE_like_sp_DE_like_vs_DE_like_sp_others	false	1.06719939408967	0.956539393584355
Thoc7	0.114409785628707	0.84	0.703	0.0001543	1	DE_like_sp_DE_like_vs_DE_like_sp_others	false	1.95576534080353	1.72849773159273
Timm23	0.149329923144532	0.753	0.662	0.000155	1	DE_like_sp_DE_like_vs_DE_like_sp_others	false	1.74452211041431	1.47280714141508
Myzap	0.126477606845859	0.135	0.064	0.0001561	1	DE_like_sp_DE_like_vs_DE_like_sp_others	false	0.160844287224359	0.061515423205237
2700038G22Rik	0.11825524594169	0.191	0.107	0.0001579	1	DE_like_sp_DE_like_vs_DE_like_sp_others	false	0.207741582975595	0.1107817752428
P3h1	-0.15256522278641	0.101	0.197	0.0001583	1	DE_like_sp_DE_like_vs_DE_like_sp_others	false	0.0941952468032988	0.213673773427973
Itprid2	-0.109253401005321	0.069	0.158	0.0001591	1	DE_like_sp_DE_like_vs_DE_like_sp_others	false	0.0768492149718889	0.159106430198248
Pin4	0.149520629038279	0.573	0.45	0.0001602	1	DE_like_sp_DE_like_vs_DE_like_sp_others	false	0.863156016153651	0.677884879274727
D8Ertd738e	0.123529899110119	0.872	0.78	0.0001606	1	DE_like_sp_DE_like_vs_DE_like_sp_others	false	2.64877598063517	2.34745328081356
Ctsh	-0.147858431411302	0.066	0.153	0.0001618	1	DE_like_sp_DE_like_vs_DE_like_sp_others	false	0.0735383251028066	0.186838516281673
Man1a	-0.141992500497824	0.059	0.145	0.0001622	1	DE_like_sp_DE_like_vs_DE_like_sp_others	false	0.0711743164736393	0.179419392144502
Map3k14	-0.103629157609379	0.045	0.125	0.0001642	1	DE_like_sp_DE_like_vs_DE_like_sp_others	false	0.0466772400443465	0.122182569911084
Bcar3	0.165820878872527	0.253	0.16	0.0001643	1	DE_like_sp_DE_like_vs_DE_like_sp_others	false	0.311739848276614	0.167504453258506
Ppp1cb	-0.329182280902088	0.566	0.651	0.0001651	1	DE_like_sp_DE_like_vs_DE_like_sp_others	false	0.998690389203303	1.50788178242048
Rftn2	-0.112571561708994	0.042	0.118	0.0001655	1	DE_like_sp_DE_like_vs_DE_like_sp_others	false	0.0392460375199933	0.121117636831565
Tmem208	0.145668149567193	0.628	0.502	0.0001663	1	DE_like_sp_DE_like_vs_DE_like_sp_others	false	0.99839195613348	0.804615906619803
mt-Nd3	-0.144931534561823	1	0.942	0.0001671	1	DE_like_sp_DE_like_vs_DE_like_sp_others	false	11.6795476615321	13.0169470266212
Gyg	-0.136352913817073	0.083	0.176	0.0001678	1	DE_like_sp_DE_like_vs_DE_like_sp_others	false	0.0859415550755247	0.19105399974728
Dipk2a	-0.179953322695915	0.101	0.196	0.000168	1	DE_like_sp_DE_like_vs_DE_like_sp_others	false	0.096817089246334	0.239879707833387
Spock2	0.168694431216609	0.163	0.086	0.0001684	1	DE_like_sp_DE_like_vs_DE_like_sp_others	false	0.21375840188851	0.0780149598359677
Acbd6	0.16532691320296	0.66	0.526	0.0001704	1	DE_like_sp_DE_like_vs_DE_like_sp_others	false	1.14232140881905	0.908555355546244
Rpl24	0.0896153500783123	1	0.987	0.0001712	1	DE_like_sp_DE_like_vs_DE_like_sp_others	false	24.1833946050824	22.6647051795343
Pla2g12a	0.130861536089063	0.385	0.272	0.000172	1	DE_like_sp_DE_like_vs_DE_like_sp_others	false	0.487907527336268	0.357000833743205
Eif1ax	0.117609678533964	0.802	0.689	0.0001724	1	DE_like_sp_DE_like_vs_DE_like_sp_others	false	1.86119249494103	1.6352864195109
Taf1d	0.1211899640609	0.688	0.552	0.0001738	1	DE_like_sp_DE_like_vs_DE_like_sp_others	false	1.27880211097304	1.09329122677818
Acvr2a	-0.213693370038089	0.233	0.36	0.0001746	1	DE_like_sp_DE_like_vs_DE_like_sp_others	false	0.365227797717544	0.580451152089746
Tspan12	-0.184328160909803	0.097	0.192	0.0001749	1	DE_like_sp_DE_like_vs_DE_like_sp_others	false	0.112725028896437	0.261717321393047
Lrrk1	-0.259818577074837	0.219	0.323	0.0001757	1	DE_like_sp_DE_like_vs_DE_like_sp_others	false	0.262217532393449	0.508418166891223
Atp6v0e	0.134252331188878	0.764	0.631	0.0001759	1	DE_like_sp_DE_like_vs_DE_like_sp_others	false	1.55713043139432	1.3280320081518
Slc7a5	0.138400613437887	0.205	0.117	0.0001764	1	DE_like_sp_DE_like_vs_DE_like_sp_others	false	0.239136722893555	0.123920078155668
Dsg1a	-0.188892716676842	0.035	0.107	0.0001769	1	DE_like_sp_DE_like_vs_DE_like_sp_others	false	0.0409687748672907	0.183917394442824
Pakap.1	0.229991227608308	0.507	0.389	0.0001785	1	DE_like_sp_DE_like_vs_DE_like_sp_others	false	0.987319897005686	0.692795034042504
Aldh6a1	-0.127443061649459	0.042	0.118	0.000179	1	DE_like_sp_DE_like_vs_DE_like_sp_others	false	0.0392388828804334	0.132712890709537
Wiz	0.169401672974386	0.378	0.265	0.0001813	1	DE_like_sp_DE_like_vs_DE_like_sp_others	false	0.4613348572658	0.297635055852813
Sipa1l1	0.283143495915163	0.642	0.53	0.0001823	1	DE_like_sp_DE_like_vs_DE_like_sp_others	false	1.34003977178794	0.921474577920579
Traf4	0.130699328854317	0.281	0.183	0.0001846	1	DE_like_sp_DE_like_vs_DE_like_sp_others	false	0.331651268728123	0.214430586388903
Iqsec2	-0.15236363012265	0.101	0.197	0.0001861	1	DE_like_sp_DE_like_vs_DE_like_sp_others	false	0.11176652475268	0.233032896185291
Taf10	0.0756707552526552	0.774	0.659	0.0001881	1	DE_like_sp_DE_like_vs_DE_like_sp_others	false	1.55256374519278	1.42012209861946
Acss3	-0.122502711378624	0.038	0.113	0.0001889	1	DE_like_sp_DE_like_vs_DE_like_sp_others	false	0.0502665766756016	0.140850060467883
Bud31	0.0717581854802412	0.601	0.463	0.0001896	1	DE_like_sp_DE_like_vs_DE_like_sp_others	false	0.849135747783028	0.757394767028484
Nars	0.0814868182620011	0.601	0.47	0.000194	1	DE_like_sp_DE_like_vs_DE_like_sp_others	false	0.95821371568098	0.84868026341963
Eln	-0.327946256533438	0.205	0.309	0.0001941	1	DE_like_sp_DE_like_vs_DE_like_sp_others	false	0.25997986393552	0.57848709560133
Spock1	0.964064309463166	0.191	0.115	0.0001943	1	DE_like_sp_DE_like_vs_DE_like_sp_others	false	1.56398092120913	0.313831332807814
AW551984	-0.148357440584824	0.052	0.133	0.0001951	1	DE_like_sp_DE_like_vs_DE_like_sp_others	false	0.051252894855476	0.162549557566066
Rps3	0.0596353046381175	0.997	0.996	0.000197	1	DE_like_sp_DE_like_vs_DE_like_sp_others	false	28.2783553591307	27.0907317568131
Emp3	-0.352904350048486	0.375	0.463	0.0001971	1	DE_like_sp_DE_like_vs_DE_like_sp_others	false	0.539227645379802	0.962644917154219
A330076H08Rik	-0.119891066463313	0.101	0.201	0.0001975	1	DE_like_sp_DE_like_vs_DE_like_sp_others	false	0.121454529393672	0.216145616416655
Mapk4	0.0644853047002764	0.139	0.066	0.0001977	1	DE_like_sp_DE_like_vs_DE_like_sp_others	false	0.143789079472975	0.0917565276287593
Myef2	0.0803953549717819	0.549	0.422	0.0001995	1	DE_like_sp_DE_like_vs_DE_like_sp_others	false	0.817639131573565	0.717123207528157
Zfas1	0.114481212352077	0.681	0.528	0.0002001	1	DE_like_sp_DE_like_vs_DE_like_sp_others	false	1.18423877211452	1.01569249961605
Ddb1	0.136810208840003	0.701	0.592	0.0002009	1	DE_like_sp_DE_like_vs_DE_like_sp_others	false	1.26115860332336	1.05471574360804
Eif3g	0.164954523325995	0.701	0.605	0.0002034	1	DE_like_sp_DE_like_vs_DE_like_sp_others	false	1.38382190400781	1.12445569419306
Tcf3	0.0821746299973387	0.705	0.577	0.0002043	1	DE_like_sp_DE_like_vs_DE_like_sp_others	false	1.19277425697966	1.06937327528683
Hmgn3	-0.365837119061068	0.625	0.669	0.0002049	1	DE_like_sp_DE_like_vs_DE_like_sp_others	false	1.14627140177048	1.76256045546086
Bzw1	0.118787987082371	0.885	0.772	0.0002052	1	DE_like_sp_DE_like_vs_DE_like_sp_others	false	2.60943798808608	2.32224094050348
Paics	0.131369899876524	0.708	0.577	0.0002061	1	DE_like_sp_DE_like_vs_DE_like_sp_others	false	1.25199119964076	1.05410419692325
Haus6	0.132216565603504	0.257	0.16	0.0002069	1	DE_like_sp_DE_like_vs_DE_like_sp_others	false	0.277315073482427	0.163577538510702
Kras	0.164789559812374	0.653	0.55	0.000209	1	DE_like_sp_DE_like_vs_DE_like_sp_others	false	1.2410992921477	0.997381541917267
Cxxc5	0.0499771564733033	0.215	0.121	0.0002094	1	DE_like_sp_DE_like_vs_DE_like_sp_others	false	0.234259854535222	0.19016831303935
Mocs2	-0.287738358241113	0.26	0.373	0.0002104	1	DE_like_sp_DE_like_vs_DE_like_sp_others	false	0.293565222447278	0.576135916341021
Emg1	0.0888244004348402	0.747	0.622	0.0002114	1	DE_like_sp_DE_like_vs_DE_like_sp_others	false	1.43906233556678	1.29144472640067
Dennd1c	0.0811368503522939	0.111	0.048	0.0002121	1	DE_like_sp_DE_like_vs_DE_like_sp_others	false	0.118063093391585	0.054923620193158
Arhgap32	-0.199078159377711	0.299	0.412	0.0002133	1	DE_like_sp_DE_like_vs_DE_like_sp_others	false	0.402113491555195	0.606877672518965
Dact3	-0.138552808290858	0.059	0.142	0.0002139	1	DE_like_sp_DE_like_vs_DE_like_sp_others	false	0.051637806017164	0.155108022338409
Bmp2k	0.18197468957738	0.351	0.236	0.0002156	1	DE_like_sp_DE_like_vs_DE_like_sp_others	false	0.483420939855761	0.305855317548711
Jarid2	0.322325754389576	0.66	0.552	0.0002188	1	DE_like_sp_DE_like_vs_DE_like_sp_others	false	1.68626271814914	1.14692789943083
Tom1l1	0.0690017922744158	0.358	0.237	0.0002195	1	DE_like_sp_DE_like_vs_DE_like_sp_others	false	0.375925765661102	0.309643342337744
Triqk	-0.116136981068326	0.038	0.112	0.0002196	1	DE_like_sp_DE_like_vs_DE_like_sp_others	false	0.0456981267631743	0.130881525052255
Dnph1	0.0865984046718579	0.34	0.228	0.0002213	1	DE_like_sp_DE_like_vs_DE_like_sp_others	false	0.419652840843924	0.334961751884691
Inava	0.14130518692649	0.34	0.233	0.0002215	1	DE_like_sp_DE_like_vs_DE_like_sp_others	false	0.435936465252215	0.300100190533501
Scarf2	-0.0760034561037651	0.056	0.139	0.0002234	1	DE_like_sp_DE_like_vs_DE_like_sp_others	false	0.0683929242685461	0.123813468907149
Rif1	0.152747873158047	0.667	0.539	0.0002253	1	DE_like_sp_DE_like_vs_DE_like_sp_others	false	1.18154392864527	0.960539827431153
Ablim1	0.1066500273161	0.632	0.49	0.0002265	1	DE_like_sp_DE_like_vs_DE_like_sp_others	false	1.20001544344665	1.04130921284449
Elmo1	-0.253963426752125	0.101	0.194	0.0002275	1	DE_like_sp_DE_like_vs_DE_like_sp_others	false	0.141237057651147	0.358047266979815
Basp1	0.0972717039862823	0.962	0.807	0.0002281	1	DE_like_sp_DE_like_vs_DE_like_sp_others	false	4.52699902925448	4.16467505313165
Nup133	0.0997667325449941	0.243	0.148	0.0002292	1	DE_like_sp_DE_like_vs_DE_like_sp_others	false	0.245042001747437	0.15989988632155
Cds2	0.110613217710449	0.233	0.14	0.0002298	1	DE_like_sp_DE_like_vs_DE_like_sp_others	false	0.236331271713614	0.14315402465205
Pvt1	0.145788135720008	0.312	0.206	0.0002333	1	DE_like_sp_DE_like_vs_DE_like_sp_others	false	0.402806642548658	0.266125031077202
Tmem241	-0.135026075647501	0.076	0.162	0.0002341	1	DE_like_sp_DE_like_vs_DE_like_sp_others	false	0.0700096960187479	0.172465304889239
Coq7	0.124200749346498	0.517	0.393	0.0002345	1	DE_like_sp_DE_like_vs_DE_like_sp_others	false	0.746652923477535	0.600676566141347
Sat1	0.11127815335131	0.295	0.197	0.0002347	1	DE_like_sp_DE_like_vs_DE_like_sp_others	false	0.379688643975662	0.275343459836678
Nrg1	-0.512958254366729	0.087	0.175	0.0002378	1	DE_like_sp_DE_like_vs_DE_like_sp_others	false	0.313397802865319	0.870515717737664
Cd302	-0.100841819027556	0.073	0.161	0.0002387	1	DE_like_sp_DE_like_vs_DE_like_sp_others	false	0.0766330885071953	0.152143672951479
2010204K13Rik	0.0402227668711829	0.26	0.161	0.0002388	1	DE_like_sp_DE_like_vs_DE_like_sp_others	false	0.279488378316344	0.242218801132731
C1qbp	0.176608518416747	0.795	0.694	0.0002405	1	DE_like_sp_DE_like_vs_DE_like_sp_others	false	2.08077789615382	1.72402702888759
Ccn1	-0.263499929590491	0.097	0.189	0.000251	1	DE_like_sp_DE_like_vs_DE_like_sp_others	false	0.146109272470593	0.372893975496403
Lactb	-0.127701039976901	0.056	0.136	0.0002512	1	DE_like_sp_DE_like_vs_DE_like_sp_others	false	0.0550518944799473	0.150191753520947
Vangl1	0.136761091622374	0.278	0.178	0.0002513	1	DE_like_sp_DE_like_vs_DE_like_sp_others	false	0.31257389298287	0.191992025963958
Gar1	0.124193296120949	0.517	0.395	0.0002525	1	DE_like_sp_DE_like_vs_DE_like_sp_others	false	0.730242446914338	0.585627938615968
Gnai2	0.148174661694607	0.906	0.79	0.0002539	1	DE_like_sp_DE_like_vs_DE_like_sp_others	false	2.97652474813836	2.58653571723973
Eif3m	0.133298630407187	0.858	0.763	0.0002543	1	DE_like_sp_DE_like_vs_DE_like_sp_others	false	2.4018925889515	2.0997778061392
Pcca	-0.136842100073436	0.125	0.227	0.0002554	1	DE_like_sp_DE_like_vs_DE_like_sp_others	false	0.142230274405588	0.253346702839305
Resf1	0.110574647728317	0.5	0.372	0.0002556	1	DE_like_sp_DE_like_vs_DE_like_sp_others	false	0.670300486923514	0.545135111535703
Usp53	0.278096921477112	0.323	0.23	0.0002568	1	DE_like_sp_DE_like_vs_DE_like_sp_others	false	0.604721228700704	0.321802060306134
Slc16a10	-0.145686425947164	0.062	0.145	0.0002586	1	DE_like_sp_DE_like_vs_DE_like_sp_others	false	0.0783637569266491	0.190393155453651
Fxr1	0.145895469776774	0.726	0.596	0.0002599	1	DE_like_sp_DE_like_vs_DE_like_sp_others	false	1.4067008362814	1.17336878636338
Shcbp1	0.112065991832389	0.267	0.169	0.0002623	1	DE_like_sp_DE_like_vs_DE_like_sp_others	false	0.313809928581062	0.213692824006532
Ddit4l	0.13536787657618	0.194	0.113	0.000263	1	DE_like_sp_DE_like_vs_DE_like_sp_others	false	0.23438410275103	0.121955520065528
Vgll4	0.404767653935213	0.778	0.695	0.0002633	1	DE_like_sp_DE_like_vs_DE_like_sp_others	false	2.60813222467415	1.7240955313347
Kifap3	-0.314399266488867	0.438	0.52	0.0002665	1	DE_like_sp_DE_like_vs_DE_like_sp_others	false	0.584758155724102	0.967606190371105
Dhx15	0.097639979968974	0.681	0.555	0.0002692	1	DE_like_sp_DE_like_vs_DE_like_sp_others	false	1.15315424097225	1.01029497761047
Rad54l	0.0947481228997566	0.174	0.095	0.0002695	1	DE_like_sp_DE_like_vs_DE_like_sp_others	false	0.173710257238652	0.0971397022886606
Klhdc4	0.0988050910401682	0.264	0.166	0.0002731	1	DE_like_sp_DE_like_vs_DE_like_sp_others	false	0.265897443193142	0.180147366042783
Gnasas1	0.156788747780897	0.368	0.256	0.0002733	1	DE_like_sp_DE_like_vs_DE_like_sp_others	false	0.465457691649934	0.312716475505046
Rad51ap1	0.128247429724578	0.233	0.144	0.0002739	1	DE_like_sp_DE_like_vs_DE_like_sp_others	false	0.263063330921503	0.153740108369895
Mastl	0.112280337588832	0.212	0.125	0.0002766	1	DE_like_sp_DE_like_vs_DE_like_sp_others	false	0.210290255631682	0.11774410576159
Rab6a	0.149649972640712	0.653	0.519	0.0002832	1	DE_like_sp_DE_like_vs_DE_like_sp_others	false	1.14081447443078	0.928035106688296
Plekhh2	-0.0982871091803737	0.066	0.152	0.0002838	1	DE_like_sp_DE_like_vs_DE_like_sp_others	false	0.0797749083911078	0.153470874432385
Ggt5	0.0906491088262918	0.115	0.051	0.0002852	1	DE_like_sp_DE_like_vs_DE_like_sp_others	false	0.127812081711193	0.0571547058418096
Dpysl2	0.127257859696497	0.434	0.322	0.0002874	1	DE_like_sp_DE_like_vs_DE_like_sp_others	false	0.572246545779763	0.43760975206563
Marveld2	0.0725599091323298	0.108	0.046	0.0002876	1	DE_like_sp_DE_like_vs_DE_like_sp_others	false	0.102144462234395	0.0460684251338942
Cdc42ep5	-0.266481760907007	0.271	0.372	0.0002893	1	DE_like_sp_DE_like_vs_DE_like_sp_others	false	0.302226285653063	0.563520415852763
H1f0	0.111942118540725	0.674	0.541	0.0002899	1	DE_like_sp_DE_like_vs_DE_like_sp_others	false	1.41509051420167	1.23285761523607
Slc16a2	-0.152603404004726	0.194	0.318	0.0002912	1	DE_like_sp_DE_like_vs_DE_like_sp_others	false	0.332777134241082	0.478907174216151
Polq	0.115564916438132	0.219	0.13	0.0002921	1	DE_like_sp_DE_like_vs_DE_like_sp_others	false	0.236180574841176	0.139102466472654
Pip5k1a	0.141461470414485	0.486	0.36	0.0002925	1	DE_like_sp_DE_like_vs_DE_like_sp_others	false	0.65143443516775	0.495330023280142
Daxx	0.0711805260314274	0.264	0.166	0.0002931	1	DE_like_sp_DE_like_vs_DE_like_sp_others	false	0.26824571413139	0.205172771849895
Cyth2	0.096594721811897	0.458	0.333	0.0002942	1	DE_like_sp_DE_like_vs_DE_like_sp_others	false	0.56979609048427	0.466172423816279
Hbb-bs	-1.74478311643333	1	0.995	0.0002964	1	DE_like_sp_DE_like_vs_DE_like_sp_others	false	43.8227864027661	149.210738653351
Esrp1	0.121726514038563	0.601	0.459	0.0002978	1	DE_like_sp_DE_like_vs_DE_like_sp_others	false	0.986832589127419	0.824167918553183
Slit3	-0.650882121963258	0.319	0.398	0.0002986	1	DE_like_sp_DE_like_vs_DE_like_sp_others	false	0.626683024370468	1.54993563738409
Upf1	0.0972427127049298	0.444	0.314	0.0003001	1	DE_like_sp_DE_like_vs_DE_like_sp_others	false	0.549673512277881	0.446703667185002
Ccdc106	-0.168068903704796	0.115	0.208	0.0003032	1	DE_like_sp_DE_like_vs_DE_like_sp_others	false	0.116675894369521	0.252030953614831
H2aj	0.104164702469221	0.726	0.651	0.0003038	1	DE_like_sp_DE_like_vs_DE_like_sp_others	false	1.6051683359497	1.42175791563088
Dhcr24	0.113052277849418	0.247	0.156	0.0003038	1	DE_like_sp_DE_like_vs_DE_like_sp_others	false	0.261273164780184	0.16428720052468
Gm9801	-0.127083224066299	0.08	0.166	0.0003047	1	DE_like_sp_DE_like_vs_DE_like_sp_others	false	0.0691585272084145	0.165105476361068
Mms22l	0.133803211655599	0.372	0.263	0.0003052	1	DE_like_sp_DE_like_vs_DE_like_sp_others	false	0.472226475671214	0.33994721859602
Hax1	0.119844102085109	0.375	0.263	0.000306	1	DE_like_sp_DE_like_vs_DE_like_sp_others	false	0.464919021284455	0.346237625610777
Fkbp3	0.117626588003719	0.889	0.812	0.0003065	1	DE_like_sp_DE_like_vs_DE_like_sp_others	false	3.14796576291611	2.8212779672699
Caprin1	0.119869717115774	0.847	0.703	0.0003077	1	DE_like_sp_DE_like_vs_DE_like_sp_others	false	2.0600800314453	1.81419376881556
Macc1	0.128034882944713	0.236	0.143	0.000309	1	DE_like_sp_DE_like_vs_DE_like_sp_others	false	0.322750028444919	0.2085278340442
Hdac9	-0.274502210217363	0.128	0.219	0.0003114	1	DE_like_sp_DE_like_vs_DE_like_sp_others	false	0.186976699126327	0.432826397059538
Etf1	0.159663974875883	0.625	0.494	0.0003116	1	DE_like_sp_DE_like_vs_DE_like_sp_others	false	1.09317444842587	0.87205856428364
Tle4	-0.262005028593187	0.424	0.524	0.0003158	1	DE_like_sp_DE_like_vs_DE_like_sp_others	false	0.689159490225775	1.02266893214556
Traf6	0.126794282777008	0.295	0.193	0.000316	1	DE_like_sp_DE_like_vs_DE_like_sp_others	false	0.327751495738452	0.214147074464755
Top1	0.109073653452326	0.958	0.894	0.0003162	1	DE_like_sp_DE_like_vs_DE_like_sp_others	false	4.81331433163023	4.38807505809496
Pole3	0.104171293197579	0.497	0.378	0.0003164	1	DE_like_sp_DE_like_vs_DE_like_sp_others	false	0.703468609060476	0.582860263965885
Slc25a33	0.0980283152984003	0.181	0.099	0.000317	1	DE_like_sp_DE_like_vs_DE_like_sp_others	false	0.184821371768975	0.105032154872066
Emc4	0.0588513349522026	0.413	0.293	0.000319	1	DE_like_sp_DE_like_vs_DE_like_sp_others	false	0.480229159490165	0.41901528158983
Psma3	0.135859653713514	0.92	0.828	0.0003218	1	DE_like_sp_DE_like_vs_DE_like_sp_others	false	3.36025447587635	2.96651372118146
Reck	-0.11348644941901	0.097	0.193	0.0003254	1	DE_like_sp_DE_like_vs_DE_like_sp_others	false	0.110599556222408	0.19902105811177
Sipa1l3	0.196553749349872	0.587	0.463	0.0003258	1	DE_like_sp_DE_like_vs_DE_like_sp_others	false	1.00986651467823	0.752132038147068
Dnajc9	0.139569591930406	0.59	0.471	0.0003284	1	DE_like_sp_DE_like_vs_DE_like_sp_others	false	1.06293695590416	0.870848371334642
Myo5a	0.141179255712753	0.458	0.342	0.0003292	1	DE_like_sp_DE_like_vs_DE_like_sp_others	false	0.646518085786133	0.491164275312575
Hspbp1	0.101911395775761	0.278	0.181	0.0003307	1	DE_like_sp_DE_like_vs_DE_like_sp_others	false	0.299460496130645	0.208885835325055
Pdcd2	0.107922165563277	0.24	0.148	0.0003308	1	DE_like_sp_DE_like_vs_DE_like_sp_others	false	0.276852406886359	0.182886446522613
Palb2	0.0642014027089141	0.115	0.051	0.0003327	1	DE_like_sp_DE_like_vs_DE_like_sp_others	false	0.107249389213351	0.0570218512576032
Galnt2	0.100193708313901	0.42	0.308	0.0003359	1	DE_like_sp_DE_like_vs_DE_like_sp_others	false	0.483026640216209	0.381574744619283
Slc25a27	0.181280422918737	0.483	0.382	0.0003363	1	DE_like_sp_DE_like_vs_DE_like_sp_others	false	0.731535094783378	0.525300081839208
Mgat5b	0.0584963780123417	0.135	0.067	0.0003398	1	DE_like_sp_DE_like_vs_DE_like_sp_others	false	0.141204175566683	0.0938105106141491
Cttnbp2	-0.209124637500816	0.097	0.19	0.0003448	1	DE_like_sp_DE_like_vs_DE_like_sp_others	false	0.162990561967446	0.341674630148424
Fhod3	-0.223647261043871	0.042	0.112	0.0003465	1	DE_like_sp_DE_like_vs_DE_like_sp_others	false	0.0405597261179696	0.212275268351458
Kif26a	0.0759535513501866	0.188	0.107	0.000347	1	DE_like_sp_DE_like_vs_DE_like_sp_others	false	0.189595830538619	0.126580093387164
Pof1b	-0.175367985666701	0.045	0.117	0.0003483	1	DE_like_sp_DE_like_vs_DE_like_sp_others	false	0.0551579212795708	0.18890560570878
Ptpn12	0.21628082134812	0.476	0.362	0.0003484	1	DE_like_sp_DE_like_vs_DE_like_sp_others	false	0.732186398613757	0.489332391311854
Gjc1	0.131237283128056	0.642	0.507	0.0003503	1	DE_like_sp_DE_like_vs_DE_like_sp_others	false	1.07433631406902	0.892085456747043
Pced1b	-0.235708860747046	0.139	0.228	0.000351	1	DE_like_sp_DE_like_vs_DE_like_sp_others	false	0.134526470309283	0.333086578119852
Snhg17	0.0999500402091592	0.247	0.152	0.000352	1	DE_like_sp_DE_like_vs_DE_like_sp_others	false	0.262372592074912	0.175923255765415
Pam	-0.327857758999148	0.319	0.412	0.0003539	1	DE_like_sp_DE_like_vs_DE_like_sp_others	false	0.449377251357977	0.816112146817493
Mlf2	0.0837113979456126	0.75	0.627	0.0003545	1	DE_like_sp_DE_like_vs_DE_like_sp_others	false	1.43147835535856	1.29241914140793
Sdk1	0.366752528805083	0.615	0.497	0.0003549	1	DE_like_sp_DE_like_vs_DE_like_sp_others	false	2.56925206576773	1.76664277905003
Aamdc	-0.254564526997212	0.236	0.336	0.0003552	1	DE_like_sp_DE_like_vs_DE_like_sp_others	false	0.240948303202558	0.477565762463757
Msh6	0.0859018146490258	0.25	0.156	0.0003572	1	DE_like_sp_DE_like_vs_DE_like_sp_others	false	0.283320197384435	0.207153869298383
Ehd2	-0.242444371655065	0.163	0.269	0.0003576	1	DE_like_sp_DE_like_vs_DE_like_sp_others	false	0.167631842679069	0.378482389131016
Rbmxl1	0.0678289479229481	0.674	0.528	0.000359	1	DE_like_sp_DE_like_vs_DE_like_sp_others	false	1.13058853358695	1.03071052448342
Acin1	0.125576461979185	0.847	0.703	0.0003629	1	DE_like_sp_DE_like_vs_DE_like_sp_others	false	2.04748013207877	1.79153942987762
Baz1b	0.184900565094342	0.611	0.519	0.00037	1	DE_like_sp_DE_like_vs_DE_like_sp_others	false	1.20466073690773	0.937693902582268
Igf2bp2	0.15938378024837	0.729	0.609	0.0003721	1	DE_like_sp_DE_like_vs_DE_like_sp_others	false	1.49267636775178	1.23013892662072
Tnpo1	0.133572489906929	0.712	0.58	0.0003721	1	DE_like_sp_DE_like_vs_DE_like_sp_others	false	1.36590369756442	1.15481188410585
Sult5a1	-0.325954962704397	0.323	0.423	0.0003746	1	DE_like_sp_DE_like_vs_DE_like_sp_others	false	0.427507508508022	0.786306530247608
Zfp64	0.286586742185551	0.528	0.425	0.0003748	1	DE_like_sp_DE_like_vs_DE_like_sp_others	false	1.02775803270133	0.660876297496642
Ccdc124	0.131931331602065	0.566	0.45	0.0003755	1	DE_like_sp_DE_like_vs_DE_like_sp_others	false	0.887376179043204	0.720554566569936
Calm2	0.182357167806667	0.924	0.847	0.0003757	1	DE_like_sp_DE_like_vs_DE_like_sp_others	false	4.74507763488496	4.06114542357533
Gatad2a	0.11401149130821	0.573	0.453	0.0003757	1	DE_like_sp_DE_like_vs_DE_like_sp_others	false	0.885271872097115	0.740098504613225
Gfra2	-0.12971422510848	0.035	0.103	0.0003763	1	DE_like_sp_DE_like_vs_DE_like_sp_others	false	0.0369543285753716	0.131995963028294
H19	-0.302208232928938	0.851	0.865	0.0003775	1	DE_like_sp_DE_like_vs_DE_like_sp_others	false	3.47772566823426	4.51817699566088
Tenm3	-0.334916433324727	0.892	0.811	0.0003801	1	DE_like_sp_DE_like_vs_DE_like_sp_others	false	4.09722041050265	5.4260537332581
Olfml2a	0.15899647727537	0.128	0.064	0.0003803	1	DE_like_sp_DE_like_vs_DE_like_sp_others	false	0.184038933930092	0.0586590467341871
Rps10	0.0575229177156009	0.997	0.996	0.0003806	1	DE_like_sp_DE_like_vs_DE_like_sp_others	false	39.4146123809216	37.8328597057107
Epb41	0.145814272887592	0.656	0.508	0.0003808	1	DE_like_sp_DE_like_vs_DE_like_sp_others	false	1.11883510737764	0.913298106061526
Jazf1	-0.274525330207677	0.149	0.243	0.000381	1	DE_like_sp_DE_like_vs_DE_like_sp_others	false	0.167498793743511	0.409288941098406
Strap	0.0904799198286629	0.639	0.535	0.0003811	1	DE_like_sp_DE_like_vs_DE_like_sp_others	false	1.1225425098061	0.991539565904842
Ncbp1	0.112536241928714	0.392	0.275	0.0003831	1	DE_like_sp_DE_like_vs_DE_like_sp_others	false	0.457956460200043	0.346627558458929
Dnmt3a	-0.274549727301134	0.604	0.678	0.0003835	1	DE_like_sp_DE_like_vs_DE_like_sp_others	false	1.12155257871685	1.56335195441197
Msantd3	0.0759147959268675	0.354	0.246	0.0003856	1	DE_like_sp_DE_like_vs_DE_like_sp_others	false	0.398608392698031	0.32490897313534
Anp32b	0.150638412819787	0.969	0.906	0.0003865	1	DE_like_sp_DE_like_vs_DE_like_sp_others	false	6.8285544729953	6.05052592223927
Rbm8a	0.124128889417619	0.799	0.705	0.0003876	1	DE_like_sp_DE_like_vs_DE_like_sp_others	false	1.93462175394347	1.69078642378551
Cstf3	0.170908998625793	0.597	0.48	0.0003881	1	DE_like_sp_DE_like_vs_DE_like_sp_others	false	0.953106807524596	0.733113917654027
Rhoj	-0.162018994115972	0.08	0.166	0.0003889	1	DE_like_sp_DE_like_vs_DE_like_sp_others	false	0.0947309277426197	0.222243802518462
H2ax	0.155462826394724	0.67	0.571	0.0003902	1	DE_like_sp_DE_like_vs_DE_like_sp_others	false	2.13399633296366	1.81201020543992
Fkbp7	-0.22144194904447	0.156	0.26	0.0003908	1	DE_like_sp_DE_like_vs_DE_like_sp_others	false	0.177743959979998	0.370368423779564
Nfkbib	0.104220274408545	0.198	0.115	0.0003912	1	DE_like_sp_DE_like_vs_DE_like_sp_others	false	0.203787221683906	0.117949173788129
Rapgef2	-0.232203714654728	0.493	0.578	0.0003948	1	DE_like_sp_DE_like_vs_DE_like_sp_others	false	0.745400740041331	1.04740470213263
Arhgef40	-0.186199485003396	0.212	0.32	0.0003954	1	DE_like_sp_DE_like_vs_DE_like_sp_others	false	0.229331753419753	0.396024053015974
Csnk1d	0.11107417460731	0.476	0.354	0.0003967	1	DE_like_sp_DE_like_vs_DE_like_sp_others	false	0.623854448086117	0.501596339532481
Lrrc7	-0.384233082365146	0.069	0.147	0.0003973	1	DE_like_sp_DE_like_vs_DE_like_sp_others	false	0.0894392775597598	0.418654055045853
Srsf10	0.118994935061297	0.757	0.646	4e-04	1	DE_like_sp_DE_like_vs_DE_like_sp_others	false	1.56944642870483	1.36411028424401
Mtcl1	0.138308706248203	0.219	0.134	0.000401	1	DE_like_sp_DE_like_vs_DE_like_sp_others	false	0.252315897687582	0.135965981115575
Kif3b	0.147675483599367	0.194	0.113	0.0004038	1	DE_like_sp_DE_like_vs_DE_like_sp_others	false	0.238880638016933	0.116494819245461
Actl6a	0.139517090681128	0.583	0.461	0.0004039	1	DE_like_sp_DE_like_vs_DE_like_sp_others	false	0.836704422763845	0.665537316102558
Csnk1e	0.0727725081953254	0.608	0.484	0.0004067	1	DE_like_sp_DE_like_vs_DE_like_sp_others	false	0.951010866920623	0.853024307604369
Zfp292	0.167663724568317	0.781	0.654	0.0004092	1	DE_like_sp_DE_like_vs_DE_like_sp_others	false	1.74498784208049	1.44201236524841
Dynlt1f	0.0612476016004724	0.33	0.221	0.0004106	1	DE_like_sp_DE_like_vs_DE_like_sp_others	false	0.389330513256632	0.329542000437933
Jph1	-0.256083944072548	0.135	0.228	0.0004119	1	DE_like_sp_DE_like_vs_DE_like_sp_others	false	0.163891870603343	0.38709805883995
Apbb2	-0.230664293922303	0.344	0.445	0.0004126	1	DE_like_sp_DE_like_vs_DE_like_sp_others	false	0.428603207951345	0.673500227706263
Spaca6	-0.218720779093727	0.226	0.331	0.0004132	1	DE_like_sp_DE_like_vs_DE_like_sp_others	false	0.240699705495914	0.441050217716129
Rnf187	0.113111381157766	0.764	0.633	0.0004134	1	DE_like_sp_DE_like_vs_DE_like_sp_others	false	1.57530104218681	1.37917907994054
Rangrf	0.0701275426913592	0.365	0.252	0.0004135	1	DE_like_sp_DE_like_vs_DE_like_sp_others	false	0.433315636814846	0.363289754937679
Six1	-0.170120473474351	0.111	0.206	0.0004155	1	DE_like_sp_DE_like_vs_DE_like_sp_others	false	0.154724671963728	0.296621501378526
Ccdc107	-0.237453814480433	0.215	0.314	0.0004187	1	DE_like_sp_DE_like_vs_DE_like_sp_others	false	0.202062291850546	0.414317045306979
Rtn4	0.289288524551674	0.892	0.792	0.0004187	1	DE_like_sp_DE_like_vs_DE_like_sp_others	false	3.66932627733486	2.81938109427841
Hba-a2	-1.62337562860001	0.844	0.839	0.0004192	1	DE_like_sp_DE_like_vs_DE_like_sp_others	false	10.7185538456502	35.0948767151431
Dlgap5	0.125530921996795	0.24	0.151	0.0004192	1	DE_like_sp_DE_like_vs_DE_like_sp_others	false	0.298203046811008	0.188123557658914
Rbm15b	0.086257021539792	0.288	0.187	0.0004197	1	DE_like_sp_DE_like_vs_DE_like_sp_others	false	0.31765794378274	0.23920191045197
Ccdc43	0.146292979568908	0.271	0.18	0.0004204	1	DE_like_sp_DE_like_vs_DE_like_sp_others	false	0.327794949586019	0.197904245972631
Pnrc2	0.0784231591023744	0.375	0.26	0.0004209	1	DE_like_sp_DE_like_vs_DE_like_sp_others	false	0.434528687909854	0.356629470325039
Ccng2	0.0369931211350059	0.16	0.085	0.0004217	1	DE_like_sp_DE_like_vs_DE_like_sp_others	false	0.145557404479157	0.11445947284292
Mrpl45	0.0746415546333026	0.417	0.3	0.0004226	1	DE_like_sp_DE_like_vs_DE_like_sp_others	false	0.496603746518295	0.419131876871152
Dhx38	0.119458432879842	0.26	0.167	0.0004272	1	DE_like_sp_DE_like_vs_DE_like_sp_others	false	0.283376992592151	0.17948175944578
Syce2	0.0803843476227677	0.406	0.29	0.0004286	1	DE_like_sp_DE_like_vs_DE_like_sp_others	false	0.546564029850264	0.460751938414541
Mtmr4	0.0751785360115853	0.219	0.13	0.000429	1	DE_like_sp_DE_like_vs_DE_like_sp_others	false	0.219082980721881	0.155174692573819
Gpx8	-0.274709071442021	0.312	0.407	0.0004328	1	DE_like_sp_DE_like_vs_DE_like_sp_others	false	0.359187421616329	0.641363614071934
Cmtm8	0.114371564710286	0.278	0.176	0.0004333	1	DE_like_sp_DE_like_vs_DE_like_sp_others	false	0.387015517938466	0.279383021701621
Sf3b5	0.104478718598801	0.785	0.681	0.0004352	1	DE_like_sp_DE_like_vs_DE_like_sp_others	false	1.8123024010871	1.61389501392582
H3c3	0.08381173486694	0.135	0.067	0.0004383	1	DE_like_sp_DE_like_vs_DE_like_sp_others	false	0.157148472147493	0.0898513480379286
Mbd3	0.125518453958218	0.771	0.667	0.0004398	1	DE_like_sp_DE_like_vs_DE_like_sp_others	false	1.71593106561941	1.48772902714734
Spdl1	0.0740629487550918	0.236	0.143	0.0004403	1	DE_like_sp_DE_like_vs_DE_like_sp_others	false	0.232056790374496	0.168391886316708
Dnajb6	0.123747795935722	0.74	0.646	0.0004415	1	DE_like_sp_DE_like_vs_DE_like_sp_others	false	1.55543403525066	1.34347835236522
Naa15	0.129127733698156	0.667	0.565	0.0004453	1	DE_like_sp_DE_like_vs_DE_like_sp_others	false	1.25586335870203	1.06083770640327
Rrp7a	0.0368250207438853	0.358	0.251	0.0004472	1	DE_like_sp_DE_like_vs_DE_like_sp_others	false	0.411253894245038	0.373589553263039
Vbp1	0.175413433262534	0.49	0.378	0.0004479	1	DE_like_sp_DE_like_vs_DE_like_sp_others	false	0.68153002756722	0.487230212522288
Fam162a	0.212443651088299	0.889	0.804	0.000448	1	DE_like_sp_DE_like_vs_DE_like_sp_others	false	3.44685245756094	2.83625343927018
Cib2	0.0667617673851509	0.271	0.171	0.0004482	1	DE_like_sp_DE_like_vs_DE_like_sp_others	false	0.268351851846534	0.208967084151506
Gas2l3	0.0780446717373791	0.149	0.079	0.000451	1	DE_like_sp_DE_like_vs_DE_like_sp_others	false	0.151647146404179	0.0889998797099563
Ly6h	0.116923427133741	0.51	0.394	0.000452	1	DE_like_sp_DE_like_vs_DE_like_sp_others	false	0.855167226318176	0.708831365661507
Dnajc6	-0.192055754134232	0.076	0.157	0.0004538	1	DE_like_sp_DE_like_vs_DE_like_sp_others	false	0.0919582949428786	0.244763035429971
Arxes2	0.1118844824872	0.205	0.122	0.0004545	1	DE_like_sp_DE_like_vs_DE_like_sp_others	false	0.206697098321665	0.114725457225786
Ifitm1	0.474655992280381	0.493	0.403	0.000458	1	DE_like_sp_DE_like_vs_DE_like_sp_others	false	1.56115172887818	0.841891301860706
1700037H04Rik	0.0584312434408003	0.236	0.144	0.0004597	1	DE_like_sp_DE_like_vs_DE_like_sp_others	false	0.236153576331766	0.185040484166581
Ppil1	0.111187641816963	0.556	0.427	0.0004612	1	DE_like_sp_DE_like_vs_DE_like_sp_others	false	0.756815843328297	0.624577408979305
Macroh2a1	0.210233641712711	0.812	0.752	0.0004622	1	DE_like_sp_DE_like_vs_DE_like_sp_others	false	2.64221667369109	2.1466076348651
Utp14a	0.117530799766047	0.42	0.311	0.0004645	1	DE_like_sp_DE_like_vs_DE_like_sp_others	false	0.570495262394006	0.445712298328704
Nudcd2	0.103931417049098	0.597	0.486	0.0004645	1	DE_like_sp_DE_like_vs_DE_like_sp_others	false	0.977444131219984	0.838055802714423
Arhgef25	-0.1845723303588	0.177	0.275	0.0004646	1	DE_like_sp_DE_like_vs_DE_like_sp_others	false	0.187731090290735	0.347173552146041
Dkc1	0.135869653950314	0.594	0.476	0.0004664	1	DE_like_sp_DE_like_vs_DE_like_sp_others	false	0.960368570885186	0.782299558701435
Zfp280b	0.0860537663347858	0.135	0.069	0.0004669	1	DE_like_sp_DE_like_vs_DE_like_sp_others	false	0.125888753023365	0.058711308496667
Ube2v1	0.146318184307699	0.681	0.546	0.0004687	1	DE_like_sp_DE_like_vs_DE_like_sp_others	false	1.18436945036747	0.971844166521161
Pygo1	-0.233119858702893	0.198	0.304	0.0004688	1	DE_like_sp_DE_like_vs_DE_like_sp_others	false	0.225047107688643	0.437094329086377
Pelp1	0.0838798263005425	0.41	0.292	0.0004721	1	DE_like_sp_DE_like_vs_DE_like_sp_others	false	0.46881773133039	0.383865166641254
Nedd4l	-0.231641496450907	0.483	0.571	0.0004742	1	DE_like_sp_DE_like_vs_DE_like_sp_others	false	0.89060635821232	1.21710358921949
Tnks2	0.15167348055048	0.802	0.705	0.0004743	1	DE_like_sp_DE_like_vs_DE_like_sp_others	false	2.00805947737116	1.70603341441962
Ddx18	0.0709780670439034	0.594	0.477	0.0004744	1	DE_like_sp_DE_like_vs_DE_like_sp_others	false	0.906961587736858	0.813394375153111
Bri3	0.113714094892357	0.868	0.763	0.0004748	1	DE_like_sp_DE_like_vs_DE_like_sp_others	false	2.33585930443313	2.081098164388
Stambpl1	-0.17224036624791	0.08	0.165	0.0004791	1	DE_like_sp_DE_like_vs_DE_like_sp_others	false	0.0881382794425764	0.223496252176987
Cntn6	-0.4394065368845	0.056	0.127	0.0004802	1	DE_like_sp_DE_like_vs_DE_like_sp_others	false	0.0661089225946257	0.442271666042406
Ndc1	0.0801210867162215	0.25	0.157	0.0004813	1	DE_like_sp_DE_like_vs_DE_like_sp_others	false	0.259957821060364	0.189895044919973
Smarca4	0.101199662267066	0.767	0.62	0.0004821	1	DE_like_sp_DE_like_vs_DE_like_sp_others	false	1.46425432759201	1.29536947011128
Prkn	-0.174927710951038	0.09	0.175	0.0004859	1	DE_like_sp_DE_like_vs_DE_like_sp_others	false	0.0992790764705476	0.238351947170986
Pcgf6	0.0814634160106754	0.288	0.188	0.0004863	1	DE_like_sp_DE_like_vs_DE_like_sp_others	false	0.299122426609151	0.22580405004613
Rab3ip	0.141548134437487	0.392	0.284	0.0004885	1	DE_like_sp_DE_like_vs_DE_like_sp_others	false	0.503783008826803	0.361387492230614
Psma1	0.135017554115226	0.788	0.634	0.0004899	1	DE_like_sp_DE_like_vs_DE_like_sp_others	false	1.64408728470518	1.40598622125752
Slc35f1	0.319345207671172	0.365	0.269	0.0004926	1	DE_like_sp_DE_like_vs_DE_like_sp_others	false	0.952532474915589	0.563329258610644
Elovl7	-0.136290485730629	0.045	0.115	0.0004928	1	DE_like_sp_DE_like_vs_DE_like_sp_others	false	0.0421229800316717	0.142842595450864
Snrnp70	0.119011568316326	0.847	0.719	0.0004942	1	DE_like_sp_DE_like_vs_DE_like_sp_others	false	2.00587570376723	1.76595511176465
Plcd1	-0.18766707159897	0.076	0.156	0.0004943	1	DE_like_sp_DE_like_vs_DE_like_sp_others	false	0.0882441902567082	0.236756055253798
Nsmce3	0.127538947344209	0.347	0.241	0.0004944	1	DE_like_sp_DE_like_vs_DE_like_sp_others	false	0.40295036594758	0.282357622164794
Rcsd1	0.192646284005533	0.181	0.107	0.0004971	1	DE_like_sp_DE_like_vs_DE_like_sp_others	false	0.278063882209567	0.116553771435645
Ywhae	0.117332687514534	0.972	0.94	0.0004994	1	DE_like_sp_DE_like_vs_DE_like_sp_others	false	7.53819063968681	6.86936286591133
Gpx4	0.0991754329215253	0.903	0.822	0.0005001	1	DE_like_sp_DE_like_vs_DE_like_sp_others	false	3.18868423076957	2.9084603744536
Api5	0.0963805711319404	0.469	0.347	0.0005012	1	DE_like_sp_DE_like_vs_DE_like_sp_others	false	0.566800507475371	0.463587885919032
Elf1	-0.247151272338648	0.448	0.555	0.0005054	1	DE_like_sp_DE_like_vs_DE_like_sp_others	false	0.770009643186259	1.09792179219106
Foxp2	-0.239604013126024	0.156	0.256	0.0005069	1	DE_like_sp_DE_like_vs_DE_like_sp_others	false	0.319895975709597	0.555547125990389
Rab11fip4	0.0929864739624168	0.181	0.102	0.0005069	1	DE_like_sp_DE_like_vs_DE_like_sp_others	false	0.180352866818007	0.104706622740402
Unc119	0.0943962534679768	0.535	0.408	0.0005092	1	DE_like_sp_DE_like_vs_DE_like_sp_others	false	0.752641792252019	0.639671421960332
Wdr43	0.0876000021601051	0.608	0.495	0.000511	1	DE_like_sp_DE_like_vs_DE_like_sp_others	false	1.01518736178434	0.894485956080314
Hba-a1	-1.59803115138611	0.882	0.905	0.0005127	1	DE_like_sp_DE_like_vs_DE_like_sp_others	false	14.7080154748802	46.5436343344032
Sec63	0.135931760838259	0.632	0.501	0.0005138	1	DE_like_sp_DE_like_vs_DE_like_sp_others	false	1.02939381088271	0.845041508636547
Cacna1d	-0.128112150370723	0.09	0.176	0.0005155	1	DE_like_sp_DE_like_vs_DE_like_sp_others	false	0.111816041097752	0.212554610127366
Acly	0.0868055110823466	0.458	0.342	0.0005201	1	DE_like_sp_DE_like_vs_DE_like_sp_others	false	0.592557744655622	0.497578499602707
Gm11808	0.0480407276145215	0.462	0.337	0.0005205	1	DE_like_sp_DE_like_vs_DE_like_sp_others	false	0.542716336215593	0.490119367575209
Hmgn2	0.124327653425615	0.809	0.709	0.0005211	1	DE_like_sp_DE_like_vs_DE_like_sp_others	false	2.28925778171883	2.01577017220752
Snrnp40	0.132216514289518	0.642	0.515	0.0005266	1	DE_like_sp_DE_like_vs_DE_like_sp_others	false	1.05748327463302	0.875425316010867
Efcab11	0.139037545041801	0.26	0.169	0.0005296	1	DE_like_sp_DE_like_vs_DE_like_sp_others	false	0.392311344970082	0.262526229860886
Vegfc	-0.113105863012294	0.038	0.106	0.0005299	1	DE_like_sp_DE_like_vs_DE_like_sp_others	false	0.0372361515427874	0.119358641822747
Mertk	-0.155666595438342	0.111	0.198	0.0005336	1	DE_like_sp_DE_like_vs_DE_like_sp_others	false	0.101811149563286	0.224766483714894
Fam171a2	0.0799283717712164	0.403	0.292	0.0005357	1	DE_like_sp_DE_like_vs_DE_like_sp_others	false	0.543226742521923	0.458055864480035
Plaa	0.0885214580080846	0.462	0.344	0.0005438	1	DE_like_sp_DE_like_vs_DE_like_sp_others	false	0.585388993172297	0.489057751620128
Psmc6	0.101721101788201	0.809	0.698	0.0005448	1	DE_like_sp_DE_like_vs_DE_like_sp_others	false	1.86892817893455	1.67166434534977
Tk1	0.116836572196174	0.344	0.237	0.0005473	1	DE_like_sp_DE_like_vs_DE_like_sp_others	false	0.463493956341875	0.347730110331367
Gm48742	-0.106996592351412	0.038	0.106	0.000552	1	DE_like_sp_DE_like_vs_DE_like_sp_others	false	0.0468743977039909	0.125014274921839
Fgd6	0.106124856229451	0.198	0.115	0.000553	1	DE_like_sp_DE_like_vs_DE_like_sp_others	false	0.219851401599484	0.131400891223129
Macroh2a2	0.129365605746081	0.785	0.659	0.0005539	1	DE_like_sp_DE_like_vs_DE_like_sp_others	false	1.70776084345979	1.47363791825693
Il11ra1	-0.286078692253076	0.205	0.299	0.0005556	1	DE_like_sp_DE_like_vs_DE_like_sp_others	false	0.227915398327707	0.494277014547761
Thoc6	0.100301238971442	0.333	0.229	0.0005576	1	DE_like_sp_DE_like_vs_DE_like_sp_others	false	0.362045039247905	0.268615611403753
Prpf4	0.0917723279327506	0.309	0.21	0.0005608	1	DE_like_sp_DE_like_vs_DE_like_sp_others	false	0.343084628967685	0.258338116291463
Lars	0.165039880189162	0.531	0.418	0.000562	1	DE_like_sp_DE_like_vs_DE_like_sp_others	false	0.752539519251313	0.561286882468064
Spc25	0.102479868586036	0.312	0.206	0.0005664	1	DE_like_sp_DE_like_vs_DE_like_sp_others	false	0.431721889269876	0.331602396699896
Tle2	-0.126181233528878	0.056	0.129	0.0005728	1	DE_like_sp_DE_like_vs_DE_like_sp_others	false	0.0526129192995248	0.14632017771745
Exosc5	0.066026398668682	0.424	0.314	0.000573	1	DE_like_sp_DE_like_vs_DE_like_sp_others	false	0.537612963884086	0.466798657389511
Sirt6	0.0799827893670658	0.163	0.089	0.0005781	1	DE_like_sp_DE_like_vs_DE_like_sp_others	false	0.160817692764864	0.0962155954717084
Elk3	0.166522445608612	0.361	0.261	0.0005801	1	DE_like_sp_DE_like_vs_DE_like_sp_others	false	0.501584951089677	0.336087139586377
Amer1	-0.240710612119775	0.233	0.332	0.0005817	1	DE_like_sp_DE_like_vs_DE_like_sp_others	false	0.241042763013559	0.46356881036149
Patz1	0.15843847670227	0.444	0.327	0.0005855	1	DE_like_sp_DE_like_vs_DE_like_sp_others	false	0.586798162731071	0.419938081752418
Srsf11	0.148457777753372	0.878	0.781	0.0005866	1	DE_like_sp_DE_like_vs_DE_like_sp_others	false	2.56700454520602	2.21635718781552
Tango6	0.168834588127401	0.351	0.25	0.0005874	1	DE_like_sp_DE_like_vs_DE_like_sp_others	false	0.462977410765898	0.29960586727408
Ndn	-0.281132254059121	0.351	0.441	0.0005899	1	DE_like_sp_DE_like_vs_DE_like_sp_others	false	0.444933340128094	0.752875857110695
Exo1	0.104765730599369	0.215	0.134	0.0005907	1	DE_like_sp_DE_like_vs_DE_like_sp_others	false	0.23687812553129	0.148300146946282
Rgcc	-0.185434873096622	0.042	0.111	0.0005935	1	DE_like_sp_DE_like_vs_DE_like_sp_others	false	0.0504990501614513	0.191923711522806
Snrpc	0.057158859288942	0.76	0.651	0.0005968	1	DE_like_sp_DE_like_vs_DE_like_sp_others	false	1.49121988373147	1.39239832136417
Bora	0.113591040741533	0.25	0.16	0.0006012	1	DE_like_sp_DE_like_vs_DE_like_sp_others	false	0.277685615760457	0.179022743238955
Mrpl18	0.152177995498333	0.698	0.628	0.0006029	1	DE_like_sp_DE_like_vs_DE_like_sp_others	false	1.53721735787989	1.28138118427197
Snhg9	0.0581007170313964	0.243	0.154	0.0006057	1	DE_like_sp_DE_like_vs_DE_like_sp_others	false	0.25512748640599	0.203536685446553
Xylt1	-0.168493775725432	0.24	0.342	0.0006059	1	DE_like_sp_DE_like_vs_DE_like_sp_others	false	0.321906258871835	0.483054575499658
Pfdn1	0.0886098770469943	0.854	0.759	0.0006148	1	DE_like_sp_DE_like_vs_DE_like_sp_others	false	2.26372577981089	2.06732227232756
Vps41	-0.208250059560695	0.26	0.368	0.0006152	1	DE_like_sp_DE_like_vs_DE_like_sp_others	false	0.271944653460109	0.466735456062548
Tbx2	-0.0853802393400366	0.056	0.131	0.0006163	1	DE_like_sp_DE_like_vs_DE_like_sp_others	false	0.0533626004697805	0.11518639794911
Meox2	-0.162283176760423	0.052	0.125	0.0006195	1	DE_like_sp_DE_like_vs_DE_like_sp_others	false	0.0790796594553304	0.204952744359381
Cep57	0.145188914245867	0.413	0.302	0.0006197	1	DE_like_sp_DE_like_vs_DE_like_sp_others	false	0.554257408955954	0.403601504572007
Otud4	0.102383683531409	0.312	0.212	0.0006247	1	DE_like_sp_DE_like_vs_DE_like_sp_others	false	0.339972548190949	0.246227253928528
Ctps	0.111247735862261	0.413	0.296	0.0006283	1	DE_like_sp_DE_like_vs_DE_like_sp_others	false	0.50422041572942	0.390660221817616
Shisa2	0.130369347447001	0.135	0.071	0.0006307	1	DE_like_sp_DE_like_vs_DE_like_sp_others	false	0.172139597275591	0.0689786264559245
Dclk2	-0.113049029454008	0.062	0.139	0.0006318	1	DE_like_sp_DE_like_vs_DE_like_sp_others	false	0.0628045329379976	0.146967096318921
Ppp1r2	0.116012513089229	0.58	0.452	0.000637	1	DE_like_sp_DE_like_vs_DE_like_sp_others	false	0.91395178741073	0.764152387308172
Arf3	0.0657272865883639	0.42	0.308	0.0006412	1	DE_like_sp_DE_like_vs_DE_like_sp_others	false	0.513765718732663	0.444317358449496
Sh3rf3	-0.107248624371586	0.094	0.183	0.0006439	1	DE_like_sp_DE_like_vs_DE_like_sp_others	false	0.160258026220092	0.247344271003192
Trmt112	0.0629058830082589	0.771	0.629	0.0006537	1	DE_like_sp_DE_like_vs_DE_like_sp_others	false	1.4403239746068	1.33416781671041
Triobp	0.138106311414944	0.288	0.199	0.0006569	1	DE_like_sp_DE_like_vs_DE_like_sp_others	false	0.36615314652409	0.239570353203804
Sec11a	0.165062080829433	0.778	0.683	0.0006617	1	DE_like_sp_DE_like_vs_DE_like_sp_others	false	1.76046535855022	1.46022199434161
Spire1	0.138154381277355	0.302	0.21	0.000667	1	DE_like_sp_DE_like_vs_DE_like_sp_others	false	0.347587383751086	0.222658741373978
Ubxn2a	0.0919410320511825	0.281	0.187	0.0006694	1	DE_like_sp_DE_like_vs_DE_like_sp_others	false	0.320690396613552	0.237179527097458
Nid2	-0.0744847171532018	0.038	0.106	0.0006735	1	DE_like_sp_DE_like_vs_DE_like_sp_others	false	0.0412862536824392	0.0940894820602934
Gm49267	-0.0967181641263725	0.038	0.104	0.0006782	1	DE_like_sp_DE_like_vs_DE_like_sp_others	false	0.0471767782225893	0.117360119412911
Snhg3	0.0848668208137061	0.451	0.337	0.0006888	1	DE_like_sp_DE_like_vs_DE_like_sp_others	false	0.62909233281563	0.534037988802439
Eeig2	-0.136017030339145	0.069	0.148	0.0006916	1	DE_like_sp_DE_like_vs_DE_like_sp_others	false	0.0684931696406566	0.171603576122878
Thrap3	0.142386751499151	0.823	0.695	0.0006925	1	DE_like_sp_DE_like_vs_DE_like_sp_others	false	2.12371087990409	1.82828258461332
Tnrc6c	0.152021357373901	0.84	0.687	0.000695	1	DE_like_sp_DE_like_vs_DE_like_sp_others	false	2.21789176729825	1.89422796817479
Rbfox1	-0.706405699256101	0.083	0.167	0.0006999	1	DE_like_sp_DE_like_vs_DE_like_sp_others	false	0.235764754597102	1.01206035428112
Etfb	-0.310239448507513	0.646	0.7	0.0007083	1	DE_like_sp_DE_like_vs_DE_like_sp_others	false	1.13862761489039	1.64869494407355
Cmc2	0.111226586371078	0.431	0.326	0.0007086	1	DE_like_sp_DE_like_vs_DE_like_sp_others	false	0.590037841790319	0.470130414913191
Nol8	0.0613974713968375	0.264	0.167	0.0007089	1	DE_like_sp_DE_like_vs_DE_like_sp_others	false	0.251915917664676	0.197714758078832
Rpp30	0.101332912417551	0.358	0.255	0.0007161	1	DE_like_sp_DE_like_vs_DE_like_sp_others	false	0.381747987675293	0.286076190880284
Selenot	0.150376906337552	0.403	0.296	0.0007166	1	DE_like_sp_DE_like_vs_DE_like_sp_others	false	0.548069474391657	0.392992356651985
Kctd18	0.0821762149595932	0.24	0.151	0.0007252	1	DE_like_sp_DE_like_vs_DE_like_sp_others	false	0.247485970491029	0.176421765786726
Arhgdia	0.0870065093705576	0.733	0.582	0.000728	1	DE_like_sp_DE_like_vs_DE_like_sp_others	false	1.27413699356376	1.13905933814983
Eif4h	0.0586705746569385	0.792	0.689	0.0007309	1	DE_like_sp_DE_like_vs_DE_like_sp_others	false	1.66920916974045	1.56079027033262
St7	-0.233086475055388	0.295	0.394	0.0007312	1	DE_like_sp_DE_like_vs_DE_like_sp_others	false	0.361299555728149	0.597204980800271
Crabp1	-0.311093582857069	0.149	0.243	0.0007312	1	DE_like_sp_DE_like_vs_DE_like_sp_others	false	0.180596612083832	0.461683752728616
Slc35a3	-0.146961118944009	0.08	0.16	0.0007312	1	DE_like_sp_DE_like_vs_DE_like_sp_others	false	0.0743073734689381	0.186952885608205
Nfic	-0.28859890604704	0.257	0.36	0.0007319	1	DE_like_sp_DE_like_vs_DE_like_sp_others	false	0.297514381443555	0.581899286296003
Tspan31	0.124464153463838	0.476	0.367	0.0007358	1	DE_like_sp_DE_like_vs_DE_like_sp_others	false	0.668677840530054	0.528854550616065
Cyb561	0.0340875199993875	0.156	0.085	0.000747	1	DE_like_sp_DE_like_vs_DE_like_sp_others	false	0.160948749035957	0.131735617212331
Hycc1	-0.189603997670401	0.16	0.252	0.0007473	1	DE_like_sp_DE_like_vs_DE_like_sp_others	false	0.15624633704262	0.315968970244944
Zwilch	0.113056817448611	0.24	0.154	0.0007492	1	DE_like_sp_DE_like_vs_DE_like_sp_others	false	0.277374369733072	0.179171147647267
Cyrib	0.0635272510773284	0.604	0.471	0.0007502	1	DE_like_sp_DE_like_vs_DE_like_sp_others	false	0.921213778512145	0.836415463935827
Shank1	-0.148366907178499	0.073	0.148	0.0007542	1	DE_like_sp_DE_like_vs_DE_like_sp_others	false	0.0621236648943856	0.174605406070536
Sppl3	0.193343035050558	0.753	0.637	0.0007556	1	DE_like_sp_DE_like_vs_DE_like_sp_others	false	1.74296026722692	1.39717965851674
Tssc4	0.0995584064545686	0.326	0.227	0.0007567	1	DE_like_sp_DE_like_vs_DE_like_sp_others	false	0.374194224331508	0.280607377861639
Ctnnbl1	0.0508116531147654	0.455	0.353	0.0007608	1	DE_like_sp_DE_like_vs_DE_like_sp_others	false	0.568959582465193	0.51259761989821
Cdca2	0.134616797115818	0.24	0.153	0.0007649	1	DE_like_sp_DE_like_vs_DE_like_sp_others	false	0.322404033970807	0.202717491593042
Rab15	0.144008303186323	0.295	0.198	0.0007671	1	DE_like_sp_DE_like_vs_DE_like_sp_others	false	0.387974206680153	0.254263033784098
Dgki	-0.136323200160425	0.104	0.19	0.0007672	1	DE_like_sp_DE_like_vs_DE_like_sp_others	false	0.181050662453658	0.29556395514412
Tiam1	0.192549957310771	0.764	0.611	0.0007684	1	DE_like_sp_DE_like_vs_DE_like_sp_others	false	1.81920045482696	1.46521165241339
C77080	0.207514740592148	0.257	0.169	0.0007706	1	DE_like_sp_DE_like_vs_DE_like_sp_others	false	0.510091327838166	0.306061046356523
Pes1	0.112699801297871	0.354	0.251	0.0007761	1	DE_like_sp_DE_like_vs_DE_like_sp_others	false	0.414513508784054	0.306296583475282
Rtl3	-0.128917782364043	0.066	0.14	0.0007763	1	DE_like_sp_DE_like_vs_DE_like_sp_others	false	0.0650104644114742	0.162050556047566
Lats2	-0.158897104161832	0.128	0.219	0.00078	1	DE_like_sp_DE_like_vs_DE_like_sp_others	false	0.132348234852505	0.261601810531779
Heg1	0.376154243981328	0.333	0.252	0.0007825	1	DE_like_sp_DE_like_vs_DE_like_sp_others	false	0.759118080862508	0.353992345890265
P3h3	-0.194260287411529	0.17	0.265	0.0007846	1	DE_like_sp_DE_like_vs_DE_like_sp_others	false	0.159616234924462	0.324074579382453
Cnih2	-0.136242310693075	0.059	0.131	0.000786	1	DE_like_sp_DE_like_vs_DE_like_sp_others	false	0.0538046473768829	0.155643082398918
Relb	0.125769837100452	0.149	0.082	0.000788	1	DE_like_sp_DE_like_vs_DE_like_sp_others	false	0.18307558753515	0.0824110036814392
Tmem234	0.115336260386382	0.799	0.665	0.0007888	1	DE_like_sp_DE_like_vs_DE_like_sp_others	false	1.63003703640738	1.42604526516368
[truncated: 17,305 more rows]
