# Supplementary material for: ECM-Syndecan-4-FAK signaling is associated with epithelial invagination and buccolingual asymmetry during mandibular molar development
Source: Front Physiol. 2026 May 19;17:1805860. doi: 10.3389/fphys.2026.1805860 (PMC13226030; doi:10.3389/fphys.2026.1805860)
Supplement: Supplementary file 1 [file DataSheet1.zip › Supplementary files/4.GO_12_5.tsv]

ONTOLOGY	ID	Description	GeneRatio	BgRatio	RichFactor	FoldEnrichment	zScore	pvalue	p.adjust	qvalue	geneID	Count
BP	GO:0007059	chromosome segregation	15/112	433/28928	0.034642032	8.947542065	10.3881046	1.39388e-10	1.57718e-07	1.08283e-07	Smc2/Top2a/Birc5/Cenpf/Smc4/Ube2c/Smc6/Tpx2/Tubb5/Cdca8/Spc24/Bex4/Prc1/Nusap1/Knstrn	15
BP	GO:0090068	positive regulation of cell cycle process	12/112	276/28928	0.043478261	11.22981366	10.64605375	8.48573e-10	6.40107e-07	4.39471e-07	Ranbp1/Smc2/Anp32b/Birc5/Smc4/Ube2c/Svil/Smc6/Cdk4/Cdca8/Ezh2/Nusap1	12
BP	GO:0044772	mitotic cell cycle phase transition	11/112	455/28928	0.024175824	6.244270016	7.029395679	1.62971e-06	0.000194107	0.000133266	Ube2s/Anp32b/Birc5/Cks1b/Cenpf/Ube2c/Cdk4/Cdca8/Spc24/Ezh2/Arpp19	11
BP	GO:0050678	regulation of epithelial cell proliferation	10/112	432/28928	0.023148148	5.978835979	6.500123423	7.25399e-06	0.000586278	0.000402515	Hmgb2/Hmgb1/Sox2/Isl1/Nkx2-3/Birc5/Fgf9/Bcl11b/Cdk4/Sox11	10
BP	GO:0000281	mitotic cytokinesis	5/112	89/28928	0.056179775	14.51043339	7.95825859	2.5475e-05	0.001240808	0.000851889	Stmn1/Birc5/Cenpa/Cdca8/Nusap1	5
CC	GO:0000793	condensed chromosome	13/112	342/28829	0.038011696	9.784278404	10.20569349	8.68833e-10	9.64404e-08	7.40794e-08	Hmgb2/Hmgb1/Smc2/Top2a/Birc5/Cbx3/Cenpf/Smc4/Smc6/Cenpa/Spc24/Knstrn/Banf1	13
CC	GO:0005819	spindle	11/112	435/28829	0.025287356	6.509010673	7.230222914	1.08941e-06	6.04624e-05	4.64434e-05	Birc5/Cbx3/Cenpf/Smc6/Tpx2/Tubb5/Cdca8/Bex4/Prc1/Nusap1/Knstrn	11
CC	GO:0005721	pericentric heterochromatin	4/112	33/28829	0.121212121	31.20021645	10.84045915	8.09677e-06	0.000359497	0.000276143	Cbx3/Cenpa/Ezh2/Hells	4
CC	GO:0005681	spliceosomal complex	6/112	234/28829	0.025641026	6.600045788	5.371569388	0.000313392	0.006957309	0.005344164	Pabpc1/Lsm2/Ybx1/Lsm3/Hnrnpm/Ddx46	6
CC	GO:0000228	nuclear chromosome	6/112	295/28829	0.020338983	5.235290557	4.56624935	0.001053979	0.015598884	0.011982073	Smc2/Top2a/Birc5/Smc4/Anp32e/Sfr1	6
MF	GO:0003697	single-stranded DNA binding	6/111	123/28409	0.048780488	12.48472863	7.994503058	9.10254e-06	0.001470061	0.001145004	Hmgb1/Smc2/Smc4/Nucks1/Smc6/Ybx1	6
MF	GO:0008301	DNA binding, bending	3/111	18/28409	0.166666667	42.65615616	11.07207575	4.53868e-05	0.004886641	0.003806118	Hmgb2/Hmgb1/Top2a	3
MF	GO:0042393	histone binding	7/111	295/28409	0.023728814	6.07307986	5.485615134	0.000163947	0.009206749	0.007170973	Nap1l1/Anp32b/Cbx3/Cks1b/Dek/Anp32e/Ezh2	7
MF	GO:0015631	tubulin binding	8/111	397/28409	0.020151134	5.157419384	5.224575134	0.000171023	0.009206749	0.007170973	Stmn1/Gjb6/Birc5/Spc24/Bex4/Prc1/Nusap1/Knstrn	8
MF	GO:0003714	transcription corepressor activity	5/111	198/28409	0.025252525	6.463053963	4.831286507	0.001102514	0.029676005	0.023114112	Hmgb1/Lmo4/Ezh2/Id3/Tle4	5
