# Supplementary material for: ECM-Syndecan-4-FAK signaling is associated with epithelial invagination and buccolingual asymmetry during mandibular molar development
Source: Front Physiol. 2026 May 19;17:1805860. doi: 10.3389/fphys.2026.1805860 (PMC13226030; doi:10.3389/fphys.2026.1805860)
Supplement: Supplementary file 1 [file DataSheet1.zip › Supplementary files/5.GO_13_5.tsv]

ONTOLOGY	ID	Description	GeneRatio	BgRatio	RichFactor	FoldEnrichment	zScore	pvalue	p.adjust	qvalue	geneID	Count
BP	GO:0050678	regulation of epithelial cell proliferation	30/352	432/28928	0.0694444444444444	5.70707070707071	10.9401419071683	2.0104026942653802e-14	3.0047787961212598e-12	1.76785208580745e-12	Tgfbr3/Ccnd1/Hmga2/Akt3/Zeb1/Nf1/Fgfr1/Sema5a/Dlg1/Ptprm/Twist1/Mef2c/Prkca/Tgfb2/Igf1/Sfn/Gli2/Cyp7b1/Nr2f2/Nfib/Gas1/Ptch1/Stk3/Itpr1/Cdh13/Egfr/Sfrp2/Dlk1/Runx2/Sox2	30
BP	GO:0031589	cell-substrate adhesion	28/352	377/28928	0.0742705570291777	6.10368941403424	11.0704827987772	2.91591759577112e-14	4.19676139895059e-12	2.46915127407987e-12	Frem1/Dlc1/Adamts9/Itga9/Col3a1/Phldb2/Epha3/Gpm6b/Anxa2/Nf1/Cdh11/Col26a1/Fn1/Postn/Col1a1/Antxr1/Prkce/Bcl2/Nrp1/Fndc3b/St6gal1/Tiam1/Cdh13/Wnt4/Angpt1/Efna5/Dmd/Lgals1	28
BP	GO:0016055	Wnt signaling pathway	29/352	467/28928	0.0620985010706638	5.10336772435273	9.92192892523614	9.232139308771739e-13	9.696241446996489e-11	5.7047529384501396e-11	Ccnd1/Cdh2/Ror2/Hmga2/Zeb2/Pitx2/Cpe/Trabd2b/Bicc1/Plpp3/Sema5a/Thra/Col1a1/Mllt3/Tle1/Gli3/Tiam1/Stk3/Ror1/Dkk2/Grb10/Wnt4/Lgr5/Prickle1/Cdk14/Egfr/Sfrp2/Tcf7l1/Sox2	29
BP	GO:0048754	branching morphogenesis of an epithelial tube	16/352	194/28928	0.0824742268041237	6.77788191190253	8.96176999900344	2.36421655952561e-09	8.20298709849689e-08	4.82620147301656e-08	Hmga2/Pdgfra/Pitx2/Sema5a/Dlg1/Gli3/Fat4/Igf1/Gli2/Bcl2/Nrp1/Ptch1/Wnt4/Angpt1/Sfrp2/Sox2	16
BP	GO:0071711	basement membrane organization	7/352	42/28928	0.166666666666667	13.6969696969697	9.13909802948668	6.96175679203884e-07	1.21315636295349e-05	7.13756702964756e-06	Flrt2/Col3a1/Phldb2/Hmcn1/Lama2/Large1/Prickle1	7
CC	GO:0062023	collagen-containing extracellular matrix	33/353	390/28829	0.0846153846153846	6.9104162126825	13.0842346843333	3.2555291125319097e-18	6.13667237712264e-16	4.0608442087898006e-16	Gpc6/Fbn2/Frem1/S100a11/Ltbp1/Col3a1/Vcan/Col27a1/Colec12/Col1a2/Anxa2/Serpine2/Hmcn1/Col5a2/Dlg1/Fn1/Postn/Col1a1/Tgfb2/Col11a1/Lama2/Igf1/Col23a1/Nav2/Bgn/Timp3/Adamts17/Col25a1/Anxa1/Angpt1/Efna5/Lgals1/Adamtsl1	33
CC	GO:0030055	cell-substrate junction	13/353	214/28829	0.0607476635514019	4.96117391649678	6.47573457068977	2.68056352539998e-06	3.26573670798946e-05	2.16104872202569e-05	Palld/Flrt2/Dlc1/Phldb2/Hmcn1/Arhgap24/Arhgap31/Nrp1/Ambra1/Bcar3/Flrt3/Dmd/Tns3	13
CC	GO:0043296	apical junction complex	11/353	172/28829	0.063953488372093	5.2229889979577	6.18477534275024	9.68548058761528e-06	9.36263123469477e-05	6.19557057831261e-05	Ccnd1/Clmp/Frmd4a/Pard3b/Dlg1/Ank3/Mpdz/Magi2/Magi1/Cldn7/Cldn4	11
CC	GO:0005925	focal adhesion	11/353	200/28829	0.055	4.49177053824363	5.51712370873913	3.93696655160676e-05	0.0003092159145741	0.0002046186563006	Palld/Flrt2/Dlc1/Phldb2/Arhgap24/Arhgap31/Nrp1/Ambra1/Bcar3/Flrt3/Tns3	11
CC	GO:0005604	basement membrane	10/353	116/28829	0.0862068965517241	7.04039269317183	7.25788361865879	1.72469681909705e-06	2.50081038769072e-05	1.65487103694737e-05	Frem1/Anxa2/Hmcn1/Dlg1/Fn1/Tgfb2/Lama2/Col23a1/Timp3/Efna5	10
MF	GO:0050839	cell adhesion molecule binding	24/338	310/28409	0.0774193548387097	6.50711967932812	10.6981742421452	5.324693845483679e-13	2.7422173304241e-10	2.00656883861385e-10	Tenm4/Cdh2/Itga9/Col3a1/Ctnna2/Cdh11/Cpe/Plpp3/Fgfr1/Fn1/Ptprm/Postn/Tenm3/Prkca/Ank3/Igf1/Neo1/Cdh13/Cldn7/Egfr/Dmd/Ptprd/Cdh4/Tenm2	24
MF	GO:0005201	extracellular matrix structural constituent	16/338	142/28409	0.112676056338028	9.47045587132261	11.1035239757837	1.58660535399249e-11	2.0427543932653403e-09	1.4947492545508202e-09	Fbn2/Ltbp1/Col3a1/Vcan/Col27a1/Col1a2/Hmcn1/Col5a2/Fn1/Postn/Col1a1/Col11a1/Lama2/Col23a1/Bgn/Col25a1	16
MF	GO:0019838	growth factor binding	14/338	147/28409	0.0952380952380952	8.00479008171316	9.34333851709646	2.79370249952707e-09	2.05536683893777e-07	1.50397818771532e-07	Tgfbr3/Igfbp5/Ltbp1/Ntrk2/Col3a1/Epha3/Col1a2/Pdgfra/Fgfr1/Igf1r/Col1a1/Igfbp4/Nrp1/Egfr	14
MF	GO:0003779	actin binding	18/338	451/28409	0.0399113082039911	3.3545572626248	5.5308797364225	9.16777767330378e-06	0.0002950779005786	0.0002159180141178	Palld/Map1b/Ccdc88a/Ctnna2/Hip1/Antxr1/Myo5a/Myh10/Epb41l2/Prkce/Phactr1/Pfn2/Cald1/Egfr/Dmd/Nebl/Tpm1/Pdlim1	18
MF	GO:0045296	cadherin binding	8/338	70/28409	0.114285714285714	9.60574809805579	7.9103395630865	1.83737075458528e-06	7.27881491239555e-05	5.32614356389904e-05	Cdh2/Ctnna2/Cdh11/Ptprm/Ank3/Neo1/Cdh13/Cdh4	8
