# Supplementary material for: ECM-Syndecan-4-FAK signaling is associated with epithelial invagination and buccolingual asymmetry during mandibular molar development
Source: Front Physiol. 2026 May 19;17:1805860. doi: 10.3389/fphys.2026.1805860 (PMC13226030; doi:10.3389/fphys.2026.1805860)
Supplement: Supplementary file 1 [file DataSheet1.zip › Supplementary files/6.GO_14_5.tsv]

ONTOLOGY	ID	Description	GeneRatio	BgRatio	RichFactor	FoldEnrichment	zScore	pvalue	p.adjust	qvalue	geneID	Count
BP	GO:0030198	extracellular matrix organization	65/954	333/28928	0.195195195	5.91887485	16.67214348	1.92578e-31	5.01798e-28	2.6014200000000003e-28	Anxa2/Sulf2/Col17a1/Tgfb1/Col1a1/Col1a2/Prickle1/Adamtsl1/Abi3bp/Gpm6b/Ddr2/Ltbp4/Sulf1/Col3a1/Postn/Slc39a8/Smoc2/Col8a1/Scx/Lox/Lamb3/Col18a1/Pdgfra/Adamts12/Col5a2/Mmp16/Sfrp2/Col5a1/Fermt1/Fbln1/Cst3/Pmp22/Col6a1/Emilin1/Sox9/Mfap4/Flrt2/Adamts18/Col4a5/Col11a1/Thsd4/Phldb2/Adamts2/Tgfb2/Fn1/Serpinh1/Adamts9/Col27a1/Csgalnact1/Lama2/Eln/Col23a1/Fkbp10/Loxl1/Col4a6/Mkx/Mmp2/Hmcn1/Gas2/Prdx4/Dd…	65
BP	GO:0007015	actin filament organization	64/954	476/28928	0.134453782	4.077022004	12.50046816	1.11819e-21	1.60297e-19	8.310089999999999e-20	Stmn1/Pfn2/Cfl1/Wnt4/Zeb2/Wasf1/Nebl/Add3/Pcdh15/Slit2/Limd2/Cyfip2/Svil/Arhgap6/Dlc1/Tagln2/Dstn/Nrp1/Pdlim4/Pak1/Pfn1/Actg1/Itgb5/Hsp90b1/Tenm1/Bin1/Tmeff2/Marcks/Evl/Cnn2/Gja1/Cnn3/Gsn/Iqgap2/Arhgap28/Pdlim1/Phldb2/Capg/Daam2/Hip1/Lpar1/Eln/Elmo1/Bcl2/Myo1b/Gas2/Ccdc88a/Dpysl3/Limch1/Tpm4/Pof1b/Pakap/Ctnna2/Ezr/Pawr/Fermt2/Myh10/Tac1/Prkce/Rnh1/Fscn1/Flna/Iqgap1/Ssh2	64
BP	GO:0016055	Wnt signaling pathway	63/954	467/28928	0.13490364	4.090663004	12.43465144	1.96409e-21	2.54978e-19	1.32186e-19	Gpc3/Pitx2/Rbms3/Sulf2/Tgfb1/Col1a1/Grb10/Hmga2/Tle1/Wnt4/Cdh3/Ccnd1/Eda/Zeb2/Prickle1/Barx1/Sostdc1/Ctnnb1/Sulf1/Sox2/Leo1/Lef1/Ptpru/Znrf3/Dkk2/Ppp2r3a/Mbd2/Tcf7l2/Sfrp2/Ednra/Fermt1/Enpp1/Egr1/Rspo3/Shh/Bicc1/Lrp4/Col6a1/Cthrc1/Sox9/Fgfr2/Trabd2b/Rnf43/Mcc/Lgr5/Ror2/Cdh2/Cpe/Daam2/Wnt7b/Plpp3/Ctnnd2/Grk5/Bambi/Cdk14/Sfrp1/Wif1/Cdh1/Fermt2/Amotl1/Wls/Wnt6/Lrrk1	63
BP	GO:0007160	cell-matrix adhesion	37/954	241/28928	0.153526971	4.655375488	10.52316911	6.66356e-15	2.76743e-13	1.43469e-13	Itga6/Vwa2/Anxa2/Cfl1/Wnt4/Eda/Frem1/Gpm6b/Rcc2/Ctnnb1/Col3a1/Postn/Arhgap6/Dlc1/Cdh13/Cdh11/Nrp1/Epha3/Adamts12/Fermt1/Actg1/Itgb5/Emilin1/Cd63/Bcam/Phldb2/Itga9/Fn1/Adamts9/Bcl2/Sema3e/Itgb4/Limch1/Fermt2/Pcsk5/Ddr1/Iqgap1	37
BP	GO:0060571	morphogenesis of an epithelial fold	10/954	29/28928	0.344827586	10.45615557	9.408508894	1.64452e-08	2.3002e-07	1.19247e-07	Cfl1/Sostdc1/Ctnnb1/Sulf1/Shh/Cecr2/Bmp7/Fgfr2/Trp63/Bmp4	10
CC	GO:0062023	collagen-containing extracellular matrix	92/958	390/28829	0.235897436	7.098838392	22.4820549	2.26754e-51	1.3129e-48	8.06766e-49	Gpc3/Itga6/Pkm/Vwa2/Sparc/Anxa2/Col17a1/Tgfb1/Col1a1/Nav2/Col1a2/Anxa5/Fbn2/Ptn/Adamtsl1/Timp3/S100a11/Lgals1/Abi3bp/Frem1/Anxa1/Slit2/Anxa3/Ltbp4/Col3a1/Angpt1/Colec12/Postn/Dcn/Col6a3/Lum/Smoc2/Col8a1/Angptl1/Col12a1/Lox/Col6a2/Lama3/Lamb3/Serpinf1/Col18a1/Lama4/Col5a2/Aspn/Hsp90aa1/Igf1/S100a6/Col5a1/Ogn/Fbln1/Cst3/Pmp22/Col6a1/Ptprz1/Emilin1/Bmp7/Megf6/Plxdc2/Mfap4/Fgfr2/Col25a1/Col4a5/Plxna2…	92
CC	GO:0005604	basement membrane	35/958	116/28829	0.301724138	9.079754877	16.16596485	4.2534e-24	8.20907e-22	5.04439e-22	Itga6/Vwa2/Sparc/Anxa2/Col17a1/Ptn/Timp3/Frem1/Smoc2/Col8a1/Lama3/Lamb3/Serpinf1/Col18a1/Lama4/Col5a1/Fbln1/Cst3/Pmp22/Col6a1/Col4a5/Tnc/Tgfb2/Fn1/Fras1/Lama2/Col23a1/Loxl1/Col4a6/Hmcn1/Itgb4/Ntn1/Lamc2/Frem2/Egfl6	35
CC	GO:0005912	adherens junction	28/958	176/28829	0.159090909	4.787507117	9.344121507	6.39665e-12	2.05759e-10	1.26437e-10	Itga6/Cdh3/Ccdc85b/Ctnnb1/Cdh13/Cxadr/Cdh11/Nectin3/Lama3/Pdlim4/Pkp4/Frmd5/Pgm5/Ptprm/Dsp/Pdlim1/Cdh2/Frmd4a/Ctnnd2/Hmcn1/Mpp7/Pof1b/Ctnna2/Lrrc7/Ezr/Fat2/Cdh1/Fermt2	28
CC	GO:0001725	stress fiber	18/958	102/28829	0.176470588	5.310512096	8.085326318	6.82422e-09	9.40768e-08	5.78092e-08	Anxa2/Nebl/Dlc1/Fblim1/Pdlim4/Pgm5/Evl/Cnn2/Pdlim1/Palld/Gas2/Limch1/Tpm4/Rai14/Fermt2/Myh10/Myl9/Fscn1	18
CC	GO:0005925	focal adhesion	25/958	200/28829	0.125	3.761612735	7.265883345	1.44847e-08	1.87134e-07	1.14992e-07	Cfl1/Wasf1/Svil/Dlc1/Nrp1/Rexo2/Fblim1/Pak1/Fermt1/Tns1/Actg1/Arhgap31/Itgb5/Nedd9/Pgm5/Evl/Flrt2/Gsn/Phldb2/Palld/Itgb4/Ezr/Fermt2/Iqgap1/Ssh2	25
MF	GO:0003779	actin binding	51/927	451/28409	0.11308204	3.465531469	9.693526453	1.36401e-14	1.79075e-12	1.27991e-12	Pfn2/Cfl1/Wasf1/Nebl/Add3/Abi3bp/Limd2/Svil/Tagln2/Dstn/Sntb1/Pdlim4/Pfn1/Fermt1/Tns1/Hnrnpu/Ncald/Cobll1/Cacnb2/Bin1/Marcks/Evl/Cnn2/Cnn3/Gsn/Iqgap2/Pdlim1/Capg/Wipf1/Daam2/Hip1/Syne1/Myo1b/Palld/Epb41l2/Gas2/Ccdc88a/Limch1/Tpm4/Pof1b/Ctnna2/Ezr/Pawr/Fermt2/Lsp1/Myh10/Prkce/Fscn1/Flna/Iqgap1/Ssh2	51
MF	GO:0005178	integrin binding	22/927	155/28409	0.141935484	4.349779031	7.680297931	7.35297e-09	4.69389e-07	3.35489e-07	Itga6/Ptn/Hmgb1/Col3a1/Cxadr/Igf1/Fermt1/Fbln1/Itgb5/Ptprz1/Emilin1/Frmd5/Pdia4/Prkca/Tnc/Itga9/Fn1/Plpp3/Itgb4/Calr/Cd9/Fermt2	22
MF	GO:0050840	extracellular matrix binding	14/927	68/28409	0.205882353	6.309505679	8.050762038	3.37009e-08	1.63006e-06	1.16506e-06	Itga6/Sparc/Anxa2/Lgals1/Adgrg6/Slit2/Dcn/Smoc2/Ncl/Shh/Bcam/Itga9/Bgn/Eln	14
MF	GO:0045296	cadherin binding	14/927	70/28409	0.2	6.129234088	7.891241025	4.97448e-08	2.16248e-06	1.5456e-06	Epcam/Ank3/Cdh3/Ctnnb1/Ptprt/Cdh13/Cdh11/Pkp4/Ptprm/Cdh2/Ctnnd2/Ctnna2/Cdh1/Acvr1	14
MF	GO:0008013	beta-catenin binding	16/927	117/28409	0.136752137	4.190929291	6.352055966	1.34308e-06	3.9816e-05	2.84579e-05	Cdh3/Ptprt/Cdh13/Cxadr/Cdh11/Rora/Lef1/Ptpru/Tcf7l2/Sox9/Gja1/Cdh2/Ctnnd2/Tcf4/Ctnna2/Cdh1	16
