# Supplementary material for: ECM-Syndecan-4-FAK signaling is associated with epithelial invagination and buccolingual asymmetry during mandibular molar development
Source: Front Physiol. 2026 May 19;17:1805860. doi: 10.3389/fphys.2026.1805860 (PMC13226030; doi:10.3389/fphys.2026.1805860)
Supplement: Supplementary file 1 [file DataSheet1.zip › Supplementary files/7.cluster_DE_like_KEGG_enrich_E12.5.xls]

## Sheet: Sheet1
ID	Description	GeneRatio	BgRatio	pvalue	p.adjust	qvalues	geneID	Count	DATASET	cluster
signaling_pathways_regulating_pluripotency_of_stem_cells	signaling_pathways_regulating_pluripotency_of_stem_cells	7/54	140/9550	1.248e-05	1.360e-03	1.195e-03	Sox2/Isl1/Wnt6/Wnt7b/Wnt3/Wnt9b/Id3	7	KEGG	CONE12_5_sp_DE_vs_CONE12_5_sp_NDE
wnt_signaling_pathway	wnt_signaling_pathway	7/54	175/9550	5.272e-05	2.873e-03	2.525e-03	Wnt6/Cxxc4/Wnt7b/Wnt3/Wnt9b/Tle4/Ryk	7	KEGG	CONE12_5_sp_DE_vs_CONE12_5_sp_NDE
breast_cancer	breast_cancer	6/54	147/9550	1.688e-04	6.132e-03	5.389e-03	Wnt6/Fgf9/Wnt7b/Wnt3/Cdk4/Wnt9b	6	KEGG	CONE12_5_sp_DE_vs_CONE12_5_sp_NDE
hepatocellular_carcinoma	hepatocellular_carcinoma	6/54	174/9550	4.199e-04	7.717e-03	6.782e-03	Wnt6/Wnt7b/Wnt3/Cdk4/Wnt9b/Gstp1	6	KEGG	CONE12_5_sp_DE_vs_CONE12_5_sp_NDE
hippo_signaling_pathway	hippo_signaling_pathway	6/54	157/9550	2.415e-04	6.581e-03	5.783e-03	Sox2/Wnt6/Birc5/Wnt7b/Wnt3/Wnt9b	6	KEGG	CONE12_5_sp_DE_vs_CONE12_5_sp_NDE
cushing_syndrome	cushing_syndrome	5/54	162/9550	2.136e-03	2.903e-02	2.551e-02	Wnt6/Wnt7b/Wnt3/Cdk4/Wnt9b	5	KEGG	CONE12_5_sp_DE_vs_CONE12_5_sp_NDE
gastric_cancer	gastric_cancer	5/54	150/9550	1.522e-03	2.370e-02	2.083e-02	Wnt6/Fgf9/Wnt7b/Wnt3/Wnt9b	5	KEGG	CONE12_5_sp_DE_vs_CONE12_5_sp_NDE
basal_cell_carcinoma	basal_cell_carcinoma	4/54	63/9550	4.248e-04	7.717e-03	6.782e-03	Wnt6/Wnt7b/Wnt3/Wnt9b	4	KEGG	CONE12_5_sp_DE_vs_CONE12_5_sp_NDE
melanogenesis	melanogenesis	4/54	100/9550	2.397e-03	2.903e-02	2.551e-02	Wnt6/Wnt7b/Wnt3/Wnt9b	4	KEGG	CONE12_5_sp_DE_vs_CONE12_5_sp_NDE
mineral_absorption	mineral_absorption	3/54	55/9550	3.643e-03	3.971e-02	3.490e-02	Mt2/Mt1/Fth1	3	KEGG	CONE12_5_sp_DE_vs_CONE12_5_sp_NDE
