# Supplementary material for: ECM-Syndecan-4-FAK signaling is associated with epithelial invagination and buccolingual asymmetry during mandibular molar development
Source: Front Physiol. 2026 May 19;17:1805860. doi: 10.3389/fphys.2026.1805860 (PMC13226030; doi:10.3389/fphys.2026.1805860)
Supplement: Supplementary file 1 [file DataSheet1.zip › Supplementary files/8.cluster_DE_like_KEGG_enrich_E13.5.xls]

## Sheet: Sheet1
ID	Description	GeneRatio	BgRatio	pvalue	p.adjust	qvalues	geneID	Count	DATASET	type	cluster
cytoskeleton_in_muscle_cells	cytoskeleton_in_muscle_cells	22/179	229/9550	2.534e-10	5.727e-08	3.681e-08	Sgcd/Fbn2/Itga9/Col3a1/Vcan/Col27a1/Col1a2/Ank2/Col5a2/Fn1/Col1a1/Myh10/Ank3/Col11a1/Lama2/Csrp1/Bgn/Dmd/Vim/Nebl/Tpm1/Pdlim1	22	KEGG	all	CONE13_5_remove_sp_DE_vs_CONE13_5_remove_sp_NO
proteoglycans_in_cancer	proteoglycans_in_cancer	19/179	203/9550	7.089e-09	8.011e-07	5.149e-07	Ccnd1/Col1a2/Akt3/Ank2/Fgfr1/Fn1/Igf1r/Col1a1/Twist1/Prkca/Tgfb2/Ank3/Igf1/Timp3/Tiam1/Ptch1/Itpr1/Wnt4/Egfr	19	KEGG	all	CONE13_5_remove_sp_DE_vs_CONE13_5_remove_sp_NO
rap1_signaling_pathway	rap1_signaling_pathway	17/179	214/9550	4.972e-07	2.248e-05	1.445e-05	Plcb1/Lpar1/Akt3/Pdgfra/Fgfr1/Igf1r/Prkca/Igf1/Magi2/Dock4/Magi1/Pfn2/Plcb4/Tiam1/Angpt1/Efna5/Egfr	17	KEGG	all	CONE13_5_remove_sp_DE_vs_CONE13_5_remove_sp_NO
mapk_signaling_pathway	mapk_signaling_pathway	19/179	299/9550	3.102e-06	7.789e-05	5.007e-05	Cacna1c/Ntrk2/Cacna2d1/Akt3/Nf1/Pdgfra/Fgfr1/Igf1r/Mef2c/Prkca/Tgfb2/Igf1/Rps6ka5/Cacna2d3/Stk3/Angpt1/Efna5/Egfr/Hspb1	19	KEGG	all	CONE13_5_remove_sp_DE_vs_CONE13_5_remove_sp_NO
pi3k_akt_signaling_pathway	pi3k_akt_signaling_pathway	21/179	364/9550	4.238e-06	8.101e-05	5.207e-05	Ccnd1/Itga9/Ntrk2/Lpar1/Col1a2/Akt3/Pdgfra/Fgfr1/Fn1/Igf1r/Col1a1/Creb5/Prkca/Lama2/Igf1/Magi2/Bcl2/Magi1/Angpt1/Efna5/Egfr	21	KEGG	all	CONE13_5_remove_sp_DE_vs_CONE13_5_remove_sp_NO
wnt_signaling_pathway	wnt_signaling_pathway	14/179	175/9550	4.874e-06	8.473e-05	5.446e-05	Plcb1/Ccnd1/Ror2/Prickle2/Tle1/Prkca/Plcb4/Ror1/Dkk2/Wnt4/Lgr5/Prickle1/Sfrp2/Tcf7l1	14	KEGG	all	CONE13_5_remove_sp_DE_vs_CONE13_5_remove_sp_NO
cell_adhesion_molecules	cell_adhesion_molecules	14/179	179/9550	6.343e-06	1.009e-04	6.487e-05	Ncam1/Cdh2/Itga9/Vcan/Ptprm/Nrxn3/Negr1/Neo1/Lrrc4/Cldn7/Ncam2/Ptprd/Cldn4/Cdh4	14	KEGG	all	CONE13_5_remove_sp_DE_vs_CONE13_5_remove_sp_NO
focal_adhesion	focal_adhesion	13/179	202/9550	1.055e-04	1.235e-03	7.939e-04	Ccnd1/Itga9/Col1a2/Akt3/Pdgfra/Fn1/Igf1r/Col1a1/Prkca/Lama2/Igf1/Bcl2/Egfr	13	KEGG	all	CONE13_5_remove_sp_DE_vs_CONE13_5_remove_sp_NO
hedgehog_signaling_pathway	hedgehog_signaling_pathway	6/179	58/9550	7.193e-04	4.926e-03	3.166e-03	Ccnd1/Gli3/Gli2/Bcl2/Gas1/Ptch1	6	KEGG	all	CONE13_5_remove_sp_DE_vs_CONE13_5_remove_sp_NO
tight_junction	tight_junction	10/179	168/9550	1.218e-03	7.644e-03	4.913e-03	Ccnd1/Dlg1/Myh10/Prkce/Mpdz/Tuba1a/Magi1/Tiam1/Cldn7/Cldn4	10	KEGG	all	CONE13_5_remove_sp_DE_vs_CONE13_5_remove_sp_NO
