# Supplementary material for: ECM-Syndecan-4-FAK signaling is associated with epithelial invagination and buccolingual asymmetry during mandibular molar development
Source: Front Physiol. 2026 May 19;17:1805860. doi: 10.3389/fphys.2026.1805860 (PMC13226030; doi:10.3389/fphys.2026.1805860)
Supplement: Supplementary file 1 [file DataSheet1.zip › Supplementary files/9.cluster_DE_like_KEGG_enrich_E14.5.xls]

## Sheet: Sheet1
ID	Description	GeneRatio	BgRatio	pvalue	p.adjust	qvalues	geneID	Count	DATASET	type	cluster
focal_adhesion	focal_adhesion	23/342	202/9550	8.472e-07	4.315e-05	3.159e-05	Itga6/Col1a1/Col1a2/Ccnd1/Ctnnb1/Col6a3/Hras/Pik3r3/Col6a2/Lama3/Lamb3/Ppp1cc/Lama4/Pdgfra/Pak1/Ccnd3/Igf1/Actg1/Itgb5/Col6a1/Prkca/Col4a5/Tnc	23	KEGG	all	DE_like_sp_DE_like_vs_DE_like_sp_others
regulation_of_actin_cytoskeleton	regulation_of_actin_cytoskeleton	17/342	231/9550	3.873e-03	2.572e-02	1.883e-02	Itga6/Pfn2/Cfl1/Wasf1/Cyfip2/Hras/Pik3r3/Ppp1cc/Pdgfra/Pak1/Pfn1/Actg1/Itgb5/Fgfr2/Fgfr1/Gsn/Iqgap2	17	KEGG	all	DE_like_sp_DE_like_vs_DE_like_sp_others
ecm_receptor_interaction	ecm_receptor_interaction	14/342	89/9550	2.923e-06	9.062e-05	6.633e-05	Itga6/Col1a1/Col1a2/Frem1/Sv2b/Col6a3/Col6a2/Lama3/Lamb3/Lama4/Itgb5/Col6a1/Col4a5/Tnc	14	KEGG	all	DE_like_sp_DE_like_vs_DE_like_sp_others
rap1_signaling_pathway	rap1_signaling_pathway	19/342	214/9550	2.390e-04	2.470e-03	1.808e-03	Pfn2/Ctnnb1/Angpt1/Hras/Pik3r3/Magi2/Pdgfra/Calm1/Pfn1/Plce1/Igf1/Actg1/Rapgef4/Prkd1/Fgfr2/Evl/Fgfr1/Prkca/Calml3	19	KEGG	all	DE_like_sp_DE_like_vs_DE_like_sp_others
wnt_signaling_pathway	wnt_signaling_pathway	18/342	175/9550	5.338e-05	8.761e-04	6.412e-04	Tle1/Wnt4/Ccnd1/Prickle1/Trp53/Ctnnb1/Prickle2/Lef1/Serpinf1/Znrf3/Dkk2/Tcf7l2/Sfrp2/Ccnd3/Rspo3/Prkca/Rnf43/Mcc	18	KEGG	all	DE_like_sp_DE_like_vs_DE_like_sp_others
pi3k_akt_signaling_pathway	pi3k_akt_signaling_pathway	34/342	364/9550	2.573e-07	1.794e-05	1.313e-05	Itga6/Ghr/Col1a1/Hsp90ab1/Col1a2/Ccnd1/Trp53/Cdk4/Cdkn1a/Angpt1/Col6a3/Hras/Pik3r3/Col6a2/Magi2/Ntf3/Lama3/Erbb4/Lamb3/Lama4/Pdgfra/Ppp2r3a/Ntrk2/Ccnd3/Hsp90aa1/Igf1/Itgb5/Col6a1/Hsp90b1/Fgfr2/Fgfr1/Prkca/Col4a5/Tnc	34	KEGG	all	DE_like_sp_DE_like_vs_DE_like_sp_others
proteoglycans_in_cancer	proteoglycans_in_cancer	29/342	203/9550	1.445e-10	4.031e-08	2.951e-08	Gpc3/Ank3/Tgfb1/Col1a1/Col1a2/Wnt4/Ccnd1/Trp53/Timp3/Ctnnb1/Cdkn1a/Twist1/Ddx5/Dcn/Lum/Hras/Pik3r3/Erbb4/Ppp1cc/Pak1/Plce1/Igf1/Ptch1/Shh/Actg1/Itgb5/Cd63/Fgfr1/Prkca	29	KEGG	all	DE_like_sp_DE_like_vs_DE_like_sp_others
gap_junction	gap_junction	13/342	86/9550	1.039e-05	2.762e-04	2.022e-04	Tubb2b/Tuba1a/Tubb5/Tubb3/Tubb4b/Prkg1/Hras/Pdgfra/Tubb6/Cdk1/Gucy1a2/Prkca/Gja1	13	KEGG	all	DE_like_sp_DE_like_vs_DE_like_sp_others
